# Supplementary material for: The ESKAPE mobilome contributes to the spread of antimicrobial resistance and CRISPR-mediated conflict between mobile genetic elements
Source: Nucleic Acids Res. 2023 Jan 5;51(1):236–52. doi: 10.1093/nar/gkac1220 (PMC9841420; doi:10.1093/nar/gkac1220)
Supplement: gkac1220_Supplemental_Files [file gkac1220_supplemental_files.zip]

Archive with 5 entries (5 files):
- Combined_supl_tables.xlsx
- Supl_tables_legends.pdf
- SUPPLEMENTARY FIGURES.pdf
- Table_S1.xlsx
- Table_S3.xlsx
