# Supplementary material for: The ESKAPE mobilome contributes to the spread of antimicrobial resistance and CRISPR-mediated conflict between mobile genetic elements
Source: Nucleic Acids Res. 2023 Jan 5;51(1):236–52. doi: 10.1093/nar/gkac1220 (PMC9841420; doi:10.1093/nar/gkac1220)
Supplement: gkac1220_Supplemental_Files [file gkac1220_supplemental_files.zip › Table_S1.xlsx]

## Sheet: A_baumannii
	GCF_000018445.1_ASM1844v1_genomic	GCF_000021245.2_ASM2124v2_genomic	GCF_001674475.2_ASM167447v2_genomic	GCF_000069245.1_ASM6924v1_genomic	GCF_000186665.3_ASM18666v4_genomic	GCF_000187205.2_ASM18720v4_genomic	GCF_000188215.1_ASM18821v1_genomic	GCF_000226275.2_ASM22627v2_genomic	GCF_000302575.1_ASM30257v1_genomic	GCF_000419385.1_ASM41938v1_genomic	GCF_000419405.1_ASM41940v1_genomic	GCF_000419425.1_ASM41942v1_genomic	GCF_000498375.2_ASM49837v2_genomic	GCF_002762115.1_ASM276211v1_genomic	GCF_000505685.1_ASM50568v2_genomic	GCF_000695855.3_ASM69585v3_genomic	GCF_000746605.1_ASM74660v1_genomic	GCF_000746645.1_ASM74664v1_genomic	GCF_000761175.1_ASM76117v1_genomic	GCF_000786735.1_ASM78673v1_genomic	GCF_000814345.1_ASM81434v1_genomic	GCF_000828795.1_ASM82879v1_genomic	GCF_002082625.2_ASM208262v2_genomic	GCF_000828935.1_ASM82893v1_genomic	GCF_003296225.1_ASM329622v1_genomic	GCF_000830055.1_ASM83005v1_genomic	GCF_000939415.2_HGAP_assembly_of_Acinetobacter_baumannii_ORAB01_genomic	GCF_000963815.1_ASM96381v1_genomic	GCF_001026965.1_ASM102696v1_genomic	GCF_001077555.2_ASM107755v2_genomic	GCF_004101685.1_ASM410168v1_genomic	GCF_001077655.1_ASM107765v1_genomic	GCF_001077675.1_ASM107767v1_genomic	GCF_001077965.2_ASM107796v2_genomic	GCF_001261895.2_R2090_genomic	GCF_001399655.1_ASM139965v1_genomic	GCF_001457535.1_CIP70.10_genomic	GCF_007107525.1_ASM710752v1_genomic	GCF_001514375.1_ASM151437v1_genomic	GCF_001517645.1_R2091_genomic	GCF_002948925.1_ASM294892v1_genomic	GCF_001543995.1_ASM154399v1_genomic	GCF_001573065.1_ASM157306v1_genomic	GCF_001573085.1_ASM157308v1_genomic	GCF_001573105.1_ASM157310v1_genomic	GCF_008244865.1_ASM824486v1_genomic	GCF_001573125.1_ASM157312v1_genomic	GCF_001578145.1_ASM157814v1_genomic	GCF_001593425.2_ASM159342v2_genomic
GCF_000018445.1_ASM1844v1_genomic	1.0	0.9792891058981708	0.9952867545284949	0.9796282489292336	0.9794324408575259	0.9961041274007141	0.9969749770290883	0.9949812907055997	0.9957260710474034	0.9953840008480686	0.9790255605953363	0.9952843820878703	0.9964737237054078	0.9953551338300249	0.9797243095815212	0.9954453248004346	0.9797974811092113	0.9801684103087522	0.9813892666934019	0.978213273236664	0.9783973426179176	0.9969602797749471	0.9949875622446487	0.9798057364149276	0.9797828792659251	0.9795016738291883	0.9956622538344307	0.9797525134073415	0.9953762728178456	0.9794908402891448	0.9956601784300813	0.9786934892001901	0.9799383551965333	0.9808107312573685	0.9791662490581701	0.979495709721221	0.9793303187242013	0.9789497894315783	0.9954324119204716	0.979339883954353	0.9787700273760196	0.9952037045811077	0.9958332079245813	0.995181760994909	0.9935583776464614	0.9956522986202568	0.9954565619095458	0.9790566060338469	0.9799421560643985
GCF_000021245.2_ASM2124v2_genomic	0.9792891058981708	1.0	0.9796356431599773	0.9982547239320326	0.97888728561968	0.9794010419730963	0.9795327240608324	0.9792738384965459	0.9796448994589106	0.9791787772392366	0.9777731826470846	0.9803050170853492	0.979120885071108	0.9794659377819909	0.9790703718629358	0.9800422196943126	0.9784917229920548	0.9792079005258791	0.9795408106721274	0.9780380647825506	0.977609820115799	0.9799534349746528	0.9792421633871057	0.978826918164585	0.9986787871062732	0.9987434602877283	0.9793572226910883	0.9986303333794155	0.979080348894918	0.9787908549323716	0.9791766044313855	0.9777281466951913	0.9788103980993847	0.9792280635337323	0.9789781463912752	0.9953022410025345	0.9777815432993338	0.9778722666000625	0.979432818783959	0.9777934737945376	0.9818915082152619	0.9793961989231718	0.9797170208831262	0.9790443220800552	0.9799533979693194	0.9792354159544046	0.9793147115018722	0.9771820848065148	0.9787967627809857
GCF_001674475.2_ASM167447v2_genomic	0.9952867545284949	0.9796356431599773	1.0	0.9794397899444244	0.9794184563886781	0.9956682023696614	0.9954486359687873	0.9960613848944888	0.9965163902056939	0.9957962878185512	0.9793525379597399	0.9960845396360458	0.9952587920566573	0.9956764994788964	0.9803884591424286	0.9961336886207812	0.9800938396115819	0.9811614480969714	0.9817740272615776	0.9793472038726148	0.9795475226709341	0.9948478105895314	0.9959487278671673	0.9829727642421533	0.9798155172413793	0.979285686593445	0.9964063866095524	0.980047507014991	0.996139368456219	0.9797910118756001	0.996707936158148	0.9792682278637513	0.979958468136772	0.9809407396063172	0.979686484718377	0.9795416073284211	0.9794824010429012	0.9796372284636501	0.9957833326345866	0.9794988927318642	0.9796018227653531	0.995790803377298	0.9959195750132471	0.9964030636224692	0.9941356169022468	0.9967090128866091	0.9961563756768819	0.9792543010834835	0.9799518580802585
GCF_000069245.1_ASM6924v1_genomic	0.9796282489292336	0.9982547239320326	0.9794397899444244	1.0	0.9790114073505023	0.9794754708527906	0.9793326716858695	0.9794417529321608	0.9798437996318168	0.9793116751409754	0.9781792708605076	0.9800455069844213	0.9790686974603149	0.9790274875999713	0.9793501216843056	0.9798269225792438	0.9788644231597335	0.9796007497155333	0.9799481557731177	0.9780502637982957	0.9774781451707872	0.9798018023516897	0.9793976293560539	0.9787544387243658	0.998676190760938	0.999566160405911	0.9793199503781264	0.9982068185068951	0.9793297491316337	0.978448626119928	0.9795867854007042	0.9776999346666936	0.9789769789725091	0.9793481375492324	0.979225447800256	0.9963671656843555	0.9780300569036758	0.9779064470101444	0.9795850205566294	0.978023561423217	0.9826666670485927	0.9795224534297672	0.9797929586741387	0.9793393892906586	0.979976319679663	0.979538614686545	0.9796175496293067	0.9777068267916242	0.9790050640736925
GCF_000186665.3_ASM18666v4_genomic	0.9794324408575259	0.97888728561968	0.9794184563886781	0.9790114073505023	1.0	0.9808047410572155	0.9794576602409788	0.9794714630975074	0.9796447767459262	0.9794947416027185	0.9800032441124199	0.9798312472440386	0.9793149003422577	0.9794988955169411	0.9801707014149509	0.9793162731623453	0.9796188251225292	0.979766782583646	0.9801581202623861	0.9798588855136178	0.9786526991630241	0.9791488714449322	0.9793147210747313	0.9792354528205419	0.9791788111877419	0.9788480740554719	0.9791476927132058	0.9790100000932368	0.9792709818542495	0.979920983550853	0.9796097927029314	0.9795320589365321	0.980107232471229	0.9800710401110251	0.998614536584051	0.9786857136642713	0.9785983756119608	0.9792779018517423	0.979603711512483	0.9789494336821837	0.9790123936179572	0.9794788444459636	0.9796604360751098	0.9794657017319612	0.9793987883208009	0.9796135030824479	0.9794135154694322	0.9800816226725356	0.9800876646988301
GCF_000187205.2_ASM18720v4_genomic	0.9961041274007141	0.9794010419730963	0.9956682023696614	0.9794754708527906	0.9808047410572155	1.0	0.9967840691871965	0.9983290510657862	0.9979985871157422	0.998186422477868	0.9801952363984692	0.9977070503549523	0.996397518728906	0.9983605033010164	0.9799641023500438	0.9983371357195926	0.9799305282935469	0.9810196436583256	0.9812139621221725	0.979255634874625	0.9799055743169539	0.9964396878138033	0.998058558665121	0.9808825026070468	0.9796012248897457	0.9793300243499372	0.9985506948365345	0.9794598797652904	0.9985742151046832	0.9791023008862144	0.9986596787060573	0.9791083309897166	0.980032740872496	0.9807642810901641	0.9808231840646121	0.9797211627369394	0.9793974609769772	0.9793461950977898	0.9983628281886271	0.9793639240645361	0.9797296355452302	0.9983682122867715	0.9974854466640795	0.9981866791727994	0.9950222723736116	0.9986671210630022	0.9981861738446164	0.980180238400294	0.9800627877455239
GCF_000188215.1_ASM18821v1_genomic	0.9969749770290883	0.9795327240608324	0.9954486359687873	0.9793326716858695	0.9794576602409788	0.9967840691871965	1.0	0.9958318987566884	0.9973899810373688	0.996662725584787	0.9790895321805775	0.9965258395374146	0.9996205182788785	0.9965254057841204	0.9800007842487986	0.996825815287805	0.9801496262626805	0.9804902930558457	0.9813207493103797	0.9792689816369506	0.979752798112697	0.9971637795376329	0.9951122205392683	0.9800029541349209	0.9798199748894609	0.9797301346733437	0.9969252967790164	0.9797288651665533	0.9969296092746975	0.9802758967607462	0.9970426024887346	0.9789332659280945	0.980310872633724	0.9802803093740721	0.9793581437838136	0.9792410233459187	0.978977128342891	0.9794490296750409	0.9964422548459011	0.9789674985780938	0.9790228052594819	0.9956357580791325	0.9968144613014318	0.9964311315020999	0.9950288629967936	0.9970350404312669	0.9968523290280611	0.9791065895419772	0.9804121179007301
GCF_000226275.2_ASM22627v2_genomic	0.9949812907055997	0.9792738384965459	0.9960613848944888	0.9794417529321608	0.9794714630975074	0.9983290510657862	0.9958318987566884	1.0	0.9981159503704998	0.9982750701322168	0.9817634043891372	0.9972133818306638	0.9953820258247313	0.9978957256928135	0.9802150228674097	0.9983832688675668	0.9800279453745437	0.9808492680475811	0.9812754193188143	0.9792348264768642	0.9794858378321176	0.9965862404931521	0.9972761008573826	0.9808066568915453	0.9793689683554473	0.9797039960102419	0.9989619787198009	0.9796564228118712	0.998842171092453	0.9804292161694618	0.9989486535206364	0.978941643777149	0.9801620550370246	0.9808386233707125	0.979446678658273	0.9793625641012556	0.9793819730190152	0.979371136309326	0.9978822990464257	0.9793647941763797	0.9792640524714645	0.9974224000155274	0.9970108188708164	0.9982868578335075	0.9947512662050525	0.9989662744822527	0.9975970803904226	0.9819494131290903	0.9803106495318676
GCF_000302575.1_ASM30257v1_genomic	0.9957260710474034	0.9796448994589106	0.9965163902056939	0.9798437996318168	0.9796447767459262	0.9979985871157422	0.9973899810373688	0.9981159503704998	1.0	0.9984390567317422	0.9805561877597385	0.997863176583042	0.9965735437831111	0.9978904207669602	0.9803079084366888	0.998533588323933	0.9801406797063735	0.9806885888335187	0.9814459135051754	0.97907915268483	0.9796009984286204	0.9980964212611352	0.9975855567571045	0.981293882727931	0.9796380505064775	0.9797247456239512	0.9985684721430621	0.9798084979619842	0.9986621756888527	0.9797338658049569	0.9986728338837891	0.9790651209378769	0.9805313858752001	0.9809208204243304	0.9798050385009903	0.9797328516761559	0.9797790966333592	0.9794723469827652	0.9978040544543935	0.9797607817401018	0.9794966285774767	0.9977696320862668	0.9976970408790142	0.998114201065183	0.9958027211344143	0.9986756606225633	0.9976279283036618	0.9807062831449277	0.9805227335724901
GCF_000419385.1_ASM41938v1_genomic	0.9953840008480686	0.9791787772392366	0.9957962878185512	0.9793116751409754	0.9794947416027185	0.998186422477868	0.996662725584787	0.9982750701322168	0.9984390567317422	1.0	0.9804234990823115	0.9981289849132247	0.995890660716372	0.9975869417237669	0.9800267155802787	0.9984687261481252	0.9802443183870437	0.9806049532849549	0.9814752979183988	0.9790187878717612	0.9794500578710819	0.9967298652848415	0.9973123347210222	0.9808142158956056	0.9791036416352381	0.9794403237853706	0.9986433510141812	0.9793218676630777	0.9989475718282227	0.9795693649300208	0.9987151800114814	0.9787054105246343	0.9802759125484128	0.9809149974637031	0.9792677504326558	0.9795890071347896	0.9795997037639148	0.9795697562535253	0.9977887196519778	0.9795900853996123	0.9792839984701924	0.9974446067788003	0.9971733062390842	0.9992993754733646	0.9950790110834602	0.9987179024440549	0.9976954737258046	0.9803727096996344	0.98022290433684
GCF_000419405.1_ASM41940v1_genomic	0.9790255605953363	0.9777731826470846	0.9793525379597399	0.9781792708605076	0.9800032441124199	0.9801952363984692	0.9790895321805775	0.9817634043891372	0.9805561877597385	0.9804234990823115	1.0	0.9794689568941606	0.9788370941993328	0.9801122539483871	0.9797533480171057	0.9798783190647951	0.9785450808173584	0.9789072303587413	0.9794696113767508	0.9930509989381642	0.978455630478507	0.9794051270181123	0.9794644947615595	0.9782159196043122	0.9781256903950083	0.9783678012246497	0.9802117768609775	0.9779566754503812	0.9804693666777844	0.9796320378057839	0.9805800440593265	0.9923865989288928	0.9796632229014938	0.9797141429063596	0.9799254813498461	0.9779902539331379	0.9779560692279571	0.9781769625806167	0.980206544643546	0.9780115029008332	0.9786340378095173	0.9798448898600917	0.9801949167070706	0.9799432797533079	0.9802874505942494	0.9805710734066014	0.9807842638313871	0.9993557037285833	0.9797747983909681
GCF_000419425.1_ASM41942v1_genomic	0.9952843820878703	0.9803050170853492	0.9960845396360458	0.9800455069844213	0.9798312472440386	0.9977070503549523	0.9965258395374146	0.9972133818306638	0.997863176583042	0.9981289849132247	0.9794689568941606	1.0	0.9957771224647842	0.9978440181900438	0.9803887905413514	0.9981899112255765	0.9803453108213703	0.9810655201621118	0.9816711187448205	0.978881922518667	0.9794935700302162	0.9965624677153623	0.997414907822863	0.9814652269400751	0.9796802892551767	0.9800153035963451	0.998101568047429	0.9805457630042844	0.9981658636845602	0.9797615044672879	0.9979847073619504	0.978938160070332	0.9804809837141264	0.9810272926476522	0.9798921731685999	0.9797494055114213	0.9796558880418571	0.9797465713979083	0.9977382242709952	0.9796208736415661	0.9794672480476078	0.9976370003528556	0.9965343398275628	0.9979364308901588	0.994638566502656	0.9979907417404731	0.997361550468981	0.9794442467103057	0.9804813767250657
GCF_000498375.2_ASM49837v2_genomic	0.9964737237054078	0.979120885071108	0.9952587920566573	0.9790686974603149	0.9793149003422577	0.996397518728906	0.9996205182788785	0.9953820258247313	0.9965735437831111	0.995890660716372	0.9788370941993328	0.9957771224647842	1.0	0.995779829740802	0.9799998180013674	0.996610823085822	0.9798004725790286	0.9800315930171332	0.981082291636172	0.9786624569185982	0.9792359792624963	0.9967408889019619	0.9951592783942084	0.9796852047728161	0.9789829194888608	0.979552367271691	0.9966527101999352	0.9795221981942059	0.9962040291318209	0.9796235948445413	0.9966262461457628	0.9784544892240368	0.9801031404622833	0.9799498263340901	0.9791131103502517	0.9789830576366526	0.9788771281625376	0.979307836291144	0.996228419515718	0.9788755656904787	0.9785519509722707	0.995450193344301	0.9961496063162824	0.9959932015268949	0.9945587662790282	0.9966447746994942	0.996758627774083	0.9787297575362182	0.9799943065915215
GCF_002762115.1_ASM276211v1_genomic	0.9953551338300249	0.9794659377819909	0.9956764994788964	0.9790274875999713	0.9794988955169411	0.9983605033010164	0.9965254057841204	0.9978957256928135	0.9978904207669602	0.9975869417237669	0.9801122539483871	0.9978440181900438	0.995779829740802	1.0	0.9797808881300887	0.9984378479152548	0.9800278747733301	0.9802252523931837	0.9812665200762458	0.9789946005853509	0.9789044154109219	0.9966474101771176	0.9992113272162684	0.9804994551909646	0.9790034757411372	0.9795864496004368	0.9980700518864505	0.9792879169295232	0.998174602188095	0.9792686147719281	0.9980662800953779	0.978458163339349	0.9798431643454437	0.9809776302579911	0.9794454548846508	0.9793155307425893	0.9794712629190825	0.979418905906988	0.99979471611884	0.9794535612677873	0.9793813216457987	0.9998087176851325	0.9972414698141555	0.9977096732113987	0.9950015483847895	0.9980865196118214	0.9981346052826884	0.9802990396716678	0.9798703984969039
GCF_000505685.1_ASM50568v2_genomic	0.9797243095815212	0.9790703718629358	0.9803884591424286	0.9793501216843056	0.9801707014149509	0.9799641023500438	0.9800007842487986	0.9802150228674097	0.9803079084366888	0.9800267155802787	0.9797533480171057	0.9803887905413514	0.9799998180013674	0.9797808881300887	1.0	0.9800771181758975	0.9792399980609179	0.980108831030618	0.9804182107951381	0.9795608528344592	0.9791036124495496	0.9798036632075163	0.9799002879003078	0.9800658101182704	0.9793237861701571	0.9793419033551185	0.9798579696511392	0.9790980971363002	0.9799499997322119	0.9807888784397881	0.9802456574985131	0.9793180647058309	0.9804473219711638	0.9802757840011078	0.9801667932543825	0.9792906570403268	0.9786570845085475	0.9791789759323487	0.9797991969274149	0.978757365218421	0.979949442380942	0.9797865696300772	0.9801107981564233	0.9801577879436504	0.9797994188121455	0.9802487789214935	0.9801407397633812	0.9799844207003956	0.9804533484242565
GCF_000695855.3_ASM69585v3_genomic	0.9954453248004346	0.9800422196943126	0.9961336886207812	0.9798269225792438	0.9793162731623453	0.9983371357195926	0.996825815287805	0.9983832688675668	0.998533588323933	0.9984687261481252	0.9798783190647951	0.9981899112255765	0.996610823085822	0.9984378479152548	0.9800771181758975	1.0	0.9802603394198556	0.9810665168454643	0.9819043087640525	0.978852729342811	0.979542276185512	0.9977083789518193	0.998080178170254	0.9811218702603355	0.9802973838209292	0.9801541685991557	0.9990391808852928	0.9801477043521494	0.9990013925172945	0.9800448608825745	0.9987891612826562	0.9792335356123455	0.9806343183662953	0.9808937238772013	0.9795448419475798	0.9800414597136444	0.9796145787958597	0.9796536515919454	0.9984544877218803	0.9796128910643409	0.9794628890571387	0.9982431108202947	0.9974293803522705	0.9983510500167246	0.9950431177873942	0.9987901092825903	0.9981085087363906	0.9799647734826079	0.980652925369306
GCF_000746605.1_ASM74660v1_genomic	0.9797974811092113	0.9784917229920548	0.9800938396115819	0.9788644231597335	0.9796188251225292	0.9799305282935469	0.9801496262626805	0.9800279453745437	0.9801406797063735	0.9802443183870437	0.9785450808173584	0.9803453108213703	0.9798004725790286	0.9800278747733301	0.9792399980609179	0.9802603394198556	1.0	0.9796727659332376	0.9796500676346688	0.9789803670312571	0.9785905186327045	0.9799694589194768	0.9800668371295218	0.9786882795531349	0.9786279518602555	0.9787169917055987	0.9800337541989008	0.97868315186066	0.9801177472150518	0.9794193417486792	0.980100114012574	0.9786970925984112	0.979429624398986	0.9798574741072809	0.979466237973474	0.979043753230924	0.978755583225948	0.9787832517214549	0.9800570046563033	0.9787397737070144	0.9790915792430948	0.97995606589225	0.9802115929347907	0.9803898796478938	0.9800022094330686	0.9801111628141258	0.9802217438612182	0.9786658087036237	0.9794360963592261
GCF_000746645.1_ASM74664v1_genomic	0.9801684103087522	0.9792079005258791	0.9811614480969714	0.9796007497155333	0.979766782583646	0.9810196436583256	0.9804902930558457	0.9808492680475811	0.9806885888335187	0.9806049532849549	0.9789072303587413	0.9810655201621118	0.9800315930171332	0.9802252523931837	0.980108831030618	0.9810665168454643	0.9796727659332376	1.0	0.998303378750471	0.9789442941618602	0.9786759117857715	0.980430471050641	0.9804355064297894	0.9794093960033293	0.9787428974473815	0.9791127139863047	0.9806516510708639	0.9790558346604079	0.980919748103958	0.9792459758367053	0.9813178865345267	0.9782770257362245	0.9793141022722767	0.9804109713269948	0.979767526216978	0.9790451473612318	0.9791811946014853	0.9788727187294651	0.9805984896407719	0.9791821027456681	0.9792177154362182	0.9804516649319266	0.9810847023253476	0.9808238678691872	0.9808258037251589	0.9813229007529772	0.9811212058735418	0.9788557337025907	0.9792331513928901
GCF_000761175.1_ASM76117v1_genomic	0.9813892666934019	0.9795408106721274	0.9817740272615776	0.9799481557731177	0.9801581202623861	0.9812139621221725	0.9813207493103797	0.9812754193188143	0.9814459135051754	0.9814752979183988	0.9794696113767508	0.9816711187448205	0.981082291636172	0.9812665200762458	0.9804182107951381	0.9819043087640525	0.9796500676346688	0.998303378750471	1.0	0.9796778393802978	0.9792980370971728	0.981163391294464	0.9814524048379348	0.9801739382361521	0.9796425391827872	0.9795367761738029	0.9817984110032851	0.9796473912760146	0.9817609616156814	0.9797524726681842	0.9816851313856316	0.9793797624794414	0.9802966716421035	0.9803279856767984	0.9801515002447471	0.979845297854943	0.9793350832913871	0.9793374269858087	0.9814583580617904	0.9793756030937782	0.9795728441108253	0.9813620433348625	0.9814578087752746	0.9817172316785175	0.9814591605746823	0.9816656286334837	0.9818017516005726	0.9795436338889046	0.9802926888798027
GCF_000786735.1_ASM78673v1_genomic	0.978213273236664	0.9780380647825506	0.9793472038726148	0.9780502637982957	0.9798588855136178	0.979255634874625	0.9792689816369506	0.9792348264768642	0.97907915268483	0.9790187878717612	0.9930509989381642	0.978881922518667	0.9786624569185982	0.9789946005853509	0.9795608528344592	0.978852729342811	0.9789803670312571	0.9789442941618602	0.9796778393802978	1.0	0.9779800135943967	0.979367636355885	0.9787626124234595	0.978279844045694	0.9783359126032413	0.9784214934851965	0.9792001275142658	0.9781568899718412	0.9789647423012693	0.9786763113089099	0.9792542018367159	0.9972639269802382	0.9798955104073573	0.9791027744764865	0.9800704964697649	0.9774142994406001	0.9778613946982136	0.9784141534802857	0.9790319910117675	0.9779093234899128	0.9786877254266283	0.9789990221857682	0.9802583864267829	0.9788881004654745	0.9789349204427042	0.9792475012600687	0.9798329027207413	0.9923177258033952	0.9798955705787494
GCF_000814345.1_ASM81434v1_genomic	0.9783973426179176	0.977609820115799	0.9795475226709341	0.9774781451707872	0.9786526991630241	0.9799055743169539	0.979752798112697	0.9794858378321176	0.9796009984286204	0.9794500578710819	0.978455630478507	0.9794935700302162	0.9792359792624963	0.9789044154109219	0.9791036124495496	0.979542276185512	0.9785905186327045	0.9786759117857715	0.9792980370971728	0.9779800135943967	1.0	0.9798198186276839	0.9790073798527537	0.9797646076710365	0.9776668368816986	0.9778449100171651	0.9801267161538385	0.9775224442513756	0.9799963151180707	0.9786848740302174	0.97968241122452	0.9769496309851269	0.9788084436992129	0.9793365431907017	0.9789975782170441	0.9780943336861729	0.9783047788282987	0.9775662798684163	0.979148711115225	0.9783851110461589	0.9784233495002789	0.9791231933141171	0.9791711233781512	0.9793669185188448	0.9795606119813385	0.979660274435961	0.9794891960950471	0.9785311670150457	0.9788033411853785
GCF_000828795.1_ASM82879v1_genomic	0.9969602797749471	0.9799534349746528	0.9948478105895314	0.9798018023516897	0.9791488714449322	0.9964396878138033	0.9971637795376329	0.9965862404931521	0.9980964212611352	0.9967298652848415	0.9794051270181123	0.9965624677153623	0.9967408889019619	0.9966474101771176	0.9798036632075163	0.9977083789518193	0.9799694589194768	0.980430471050641	0.981163391294464	0.979367636355885	0.9798198186276839	1.0	0.9960168200710523	0.9800780949433366	0.9800673241515914	0.9796199537365307	0.9971407552631043	0.9798468570628304	0.9969975661728961	0.9798223479558626	0.9973881105850777	0.9789915299893134	0.9800294027441772	0.9806308312736771	0.979285458745379	0.979850535383136	0.9799578099199068	0.9793746567228556	0.9967691289072435	0.9799633277963432	0.9794294825337005	0.9962924200409785	0.9969441649725842	0.9970016369779262	0.9951266715696827	0.9973915347586835	0.9966962389251663	0.9794469292964046	0.9801486230407798
GCF_002082625.2_ASM208262v2_genomic	0.9949875622446487	0.9792421633871057	0.9959487278671673	0.9793976293560539	0.9793147210747313	0.998058558665121	0.9951122205392683	0.9972761008573826	0.9975855567571045	0.9973123347210222	0.9794644947615595	0.997414907822863	0.9951592783942084	0.9992113272162684	0.9799002879003078	0.998080178170254	0.9800668371295218	0.9804355064297894	0.9814524048379348	0.9787626124234595	0.9790073798527537	0.9960168200710523	1.0	0.9802829313530397	0.9796205058309847	0.9795023386603222	0.9978593607193207	0.9797385349751954	0.9977494552602755	0.9799571058207891	0.9979114656590768	0.9790969897274854	0.9800353021029303	0.9805848111691675	0.9794004813902613	0.9794168984570616	0.9791161346943343	0.979366096606918	0.9992692499517608	0.9791145465253239	0.9788035162589529	0.9990495582862409	0.9970061268187118	0.9971375662769127	0.9946981030167802	0.9979214408990047	0.9977668462151894	0.9796432976788576	0.9800126067547075
GCF_000828935.1_ASM82893v1_genomic	0.9798057364149276	0.978826918164585	0.9829727642421533	0.9787544387243658	0.9792354528205419	0.9808825026070468	0.9800029541349209	0.9808066568915453	0.981293882727931	0.9808142158956056	0.9782159196043122	0.9814652269400751	0.9796852047728161	0.9804994551909646	0.9800658101182704	0.9811218702603355	0.9786882795531349	0.9794093960033293	0.9801739382361521	0.978279844045694	0.9797646076710365	0.9800780949433366	0.9802829313530397	1.0	0.978761413773135	0.9786867887909794	0.9809655573386473	0.9789828460014834	0.9808907329048041	0.9788078807617473	0.9809075186665934	0.9789168815363325	0.9796037531933252	0.9791706511344866	0.9794255367947274	0.9786723326578424	0.9783034206407252	0.9780953182558957	0.9806504136658194	0.9783929161028202	0.9788028865104672	0.9803886320274567	0.9804331278550006	0.9812237162994262	0.9802565481175468	0.9809085704694793	0.9806623529081168	0.977852540512045	0.979468945028622
GCF_003296225.1_ASM329622v1_genomic	0.9797828792659251	0.9986787871062732	0.9798155172413793	0.998676190760938	0.9791788111877419	0.9796012248897457	0.9798199748894609	0.9793689683554473	0.9796380505064775	0.9791036416352381	0.9781256903950083	0.9796802892551767	0.9789829194888608	0.9790034757411372	0.9793237861701571	0.9802973838209292	0.9786279518602555	0.9787428974473815	0.9796425391827872	0.9783359126032413	0.9776668368816986	0.9800673241515914	0.9796205058309847	0.978761413773135	1.0	0.999070109827569	0.9794240665667189	0.9985618086861013	0.9792266141943831	0.9789731169227868	0.9793105652412034	0.9783409845303791	0.9792130937052975	0.9796676943238097	0.9793519755519945	0.9961988558029462	0.9783766036207323	0.9785084004917362	0.9796621723763524	0.9784102515792611	0.9826480305334151	0.9797353894116753	0.979709395906884	0.9789980965914835	0.9799838627685624	0.9793941862241002	0.9794771634703149	0.977752422628512	0.97923711401602
GCF_000830055.1_ASM83005v1_genomic	0.9795016738291883	0.9987434602877283	0.979285686593445	0.999566160405911	0.9788480740554719	0.9793300243499372	0.9797301346733437	0.9797039960102419	0.9797247456239512	0.9794403237853706	0.9783678012246497	0.9800153035963451	0.979552367271691	0.9795864496004368	0.9793419033551185	0.9801541685991557	0.9787169917055987	0.9791127139863047	0.9795367761738029	0.9784214934851965	0.9778449100171651	0.9796199537365307	0.9795023386603222	0.9786867887909794	0.999070109827569	1.0	0.979553094096322	0.9988437698091367	0.9794410340400994	0.9789540800894345	0.9794611075188044	0.9777844212217001	0.9787223762257223	0.9792154249184228	0.9791165865832643	0.9966345977386224	0.9778258759070206	0.9780730761490077	0.9797502676284835	0.9778380753361019	0.9829102974569934	0.9797743767460899	0.9798980916754234	0.9792313778734687	0.9800220229203691	0.9795408321003949	0.9797004962529182	0.9776187092602705	0.9787831170945435
GCF_000939415.2_HGAP_assembly_of_Acinetobacter_baumannii_ORAB01_genomic	0.9956622538344307	0.9793572226910883	0.9964063866095524	0.9793199503781264	0.9791476927132058	0.9985506948365345	0.9969252967790164	0.9989619787198009	0.9985684721430621	0.9986433510141812	0.9802117768609775	0.998101568047429	0.9966527101999352	0.9980700518864505	0.9798579696511392	0.9990391808852928	0.9800337541989008	0.9806516510708639	0.9817984110032851	0.9792001275142658	0.9801267161538385	0.9971407552631043	0.9978593607193207	0.9809655573386473	0.9794240665667189	0.979553094096322	1.0	0.9795249757761848	0.9994504266088071	0.9799593961568156	0.9995168147185989	0.9787785201947686	0.9803757973911104	0.9808534228862644	0.9793148859321477	0.9796537128305969	0.9794736217339503	0.9793737589735757	0.998060002608142	0.9794719929431037	0.9795370617668472	0.9979046464980286	0.9974982015593281	0.9985155169641421	0.9951680764225403	0.9995312881246203	0.9980919171280012	0.9802535989426634	0.980289508356377
GCF_000963815.1_ASM96381v1_genomic	0.9797525134073415	0.9986303333794155	0.980047507014991	0.9982068185068951	0.9790100000932368	0.9794598797652904	0.9797288651665533	0.9796564228118712	0.9798084979619842	0.9793218676630777	0.9779566754503812	0.9805457630042844	0.9795221981942059	0.9792879169295232	0.9790980971363002	0.9801477043521494	0.97868315186066	0.9790558346604079	0.9796473912760146	0.9781568899718412	0.9775224442513756	0.9798468570628304	0.9797385349751954	0.9789828460014834	0.9985618086861013	0.9988437698091367	0.9795249757761848	1.0	0.9792737304480091	0.9789293914884459	0.9795040133455477	0.9781228522901193	0.978814947886092	0.9792275837178406	0.9792092690046178	0.9960328743236383	0.9777115435247775	0.9778826699401161	0.9798832405515124	0.9777169187638753	0.9825285763094626	0.9797989131081739	0.9798757333110076	0.9792299634915792	0.9799543611216553	0.979497914031951	0.9796696884594677	0.9776447018287774	0.9788084895707474
GCF_001026965.1_ASM102696v1_genomic	0.9953762728178456	0.979080348894918	0.996139368456219	0.9793297491316337	0.9792709818542495	0.9985742151046832	0.9969296092746975	0.998842171092453	0.9986621756888527	0.9989475718282227	0.9804693666777844	0.9981658636845602	0.9962040291318209	0.998174602188095	0.9799499997322119	0.9990013925172945	0.9801177472150518	0.980919748103958	0.9817609616156814	0.9789647423012693	0.9799963151180707	0.9969975661728961	0.9977494552602755	0.9808907329048041	0.9792266141943831	0.9794410340400994	0.9994504266088071	0.9792737304480091	1.0	0.9798352139025233	0.9992753688014958	0.9785840442842847	0.9803052680540865	0.9808959231063645	0.9793749358664262	0.9795441178011427	0.9795580500785124	0.9795635777749239	0.9978915816070594	0.9795405834016946	0.9793097892349529	0.9979381703880104	0.9974153582121769	0.9984140950688892	0.9952579959531922	0.9992825015434262	0.9980443803718765	0.9805763696991368	0.9803434831686726
GCF_001077555.2_ASM107755v2_genomic	0.9794908402891448	0.9787908549323716	0.9797910118756001	0.978448626119928	0.979920983550853	0.9791023008862144	0.9802758967607462	0.9804292161694618	0.9797338658049569	0.9795693649300208	0.9796320378057839	0.9797615044672879	0.9796235948445413	0.9792686147719281	0.9807888784397881	0.9800448608825745	0.9794193417486792	0.9792459758367053	0.9797524726681842	0.9786763113089099	0.9786848740302174	0.9798223479558626	0.9799571058207891	0.9788078807617473	0.9789731169227868	0.9789540800894345	0.9799593961568156	0.9789293914884459	0.9798352139025233	1.0	0.9800772824872901	0.9780928214169713	0.9797590487447112	0.9812797776293792	0.9801018550223657	0.9791042750150958	0.9798969457506532	0.9782348610483319	0.9796898906925727	0.9798726099161219	0.9790981136477416	0.9796282486468262	0.9795571073478111	0.9795530582598326	0.9809896504749489	0.980117494785672	0.9802194530570277	0.9792724862331007	0.9798985738262618
GCF_004101685.1_ASM410168v1_genomic	0.9956601784300813	0.9791766044313855	0.996707936158148	0.9795867854007042	0.9796097927029314	0.9986596787060573	0.9970426024887346	0.9989486535206364	0.9986728338837891	0.9987151800114814	0.9805800440593265	0.9979847073619504	0.9966262461457628	0.9980662800953779	0.9802456574985131	0.9987891612826562	0.980100114012574	0.9813178865345267	0.9816851313856316	0.9792542018367159	0.97968241122452	0.9973881105850777	0.9979114656590768	0.9809075186665934	0.9793105652412034	0.9794611075188044	0.9995168147185989	0.9795040133455477	0.9992753688014958	0.9800772824872901	1.0	0.9788962013684576	0.9803060665867149	0.9810538868552287	0.9794778436528229	0.979513970651005	0.9796009853979308	0.9796072880840475	0.9980108262885051	0.9795993248263504	0.9792961672233972	0.998004156202884	0.9975517164386936	0.998741264359002	0.9952887370655699	0.9999696458198373	0.9979976299962146	0.9806657669560483	0.9804133899565506
GCF_001077655.1_ASM107765v1_genomic	0.9786934892001901	0.9777281466951913	0.9792682278637513	0.9776999346666936	0.9795320589365321	0.9791083309897166	0.9789332659280945	0.978941643777149	0.9790651209378769	0.9787054105246343	0.9923865989288928	0.978938160070332	0.9784544892240368	0.978458163339349	0.9793180647058309	0.9792335356123455	0.9786970925984112	0.9782770257362245	0.9793797624794414	0.9972639269802382	0.9769496309851269	0.9789915299893134	0.9790969897274854	0.9789168815363325	0.9783409845303791	0.9777844212217001	0.9787785201947686	0.9781228522901193	0.9785840442842847	0.9780928214169713	0.9788962013684576	1.0	0.9791881908678128	0.9793115796014159	0.9793294969039316	0.9779458098847396	0.9780890179909488	0.9779796156646698	0.9785832824080376	0.9781414776117585	0.9782480531038211	0.9788232892497106	0.9801625884712946	0.9787473179897431	0.9788884046190561	0.9789199075039968	0.9794897155287342	0.9922144510135936	0.979202915945978
GCF_001077675.1_ASM107767v1_genomic	0.9799383551965333	0.9788103980993847	0.979958468136772	0.9789769789725091	0.980107232471229	0.980032740872496	0.980310872633724	0.9801620550370246	0.9805313858752001	0.9802759125484128	0.9796632229014938	0.9804809837141264	0.9801031404622833	0.9798431643454437	0.9804473219711638	0.9806343183662953	0.979429624398986	0.9793141022722767	0.9802966716421035	0.9798955104073573	0.9788084436992129	0.9800294027441772	0.9800353021029303	0.9796037531933252	0.9792130937052975	0.9787223762257223	0.9803757973911104	0.978814947886092	0.9803052680540865	0.9797590487447112	0.9803060665867149	0.9791881908678128	1.0	0.979828979250405	0.9801426083230094	0.9792242110291312	0.9785932955943419	0.9789145570173403	0.9798932019321859	0.9786145245733925	0.9785459703663086	0.9800080801220389	0.9803986582498241	0.9802947419902133	0.9798455433281927	0.9802809497872421	0.9805761483410914	0.979169009454461	0.999972238671085
GCF_001077965.2_ASM107796v2_genomic	0.9808107312573685	0.9792280635337323	0.9809407396063172	0.9793481375492324	0.9800710401110251	0.9807642810901641	0.9802803093740721	0.9808386233707125	0.9809208204243304	0.9809149974637031	0.9797141429063596	0.9810272926476522	0.9799498263340901	0.9809776302579911	0.9802757840011078	0.9808937238772013	0.9798574741072809	0.9804109713269948	0.9803279856767984	0.9791027744764865	0.9793365431907017	0.9806308312736771	0.9805848111691675	0.9791706511344866	0.9796676943238097	0.9792154249184228	0.9808534228862644	0.9792275837178406	0.9808959231063645	0.9812797776293792	0.9810538868552287	0.9793115796014159	0.979828979250405	1.0	0.9801243920287148	0.9793593068215345	0.9797937678313835	0.979003927148937	0.980813629637998	0.9798929245087894	0.9802141661872237	0.9805021897555137	0.9809662852093801	0.9808866705440433	0.9809449420490017	0.9810525161005578	0.9809541309777631	0.979293882874785	0.9798257728115269
GCF_001261895.2_R2090_genomic	0.9791662490581701	0.9789781463912752	0.979686484718377	0.979225447800256	0.998614536584051	0.9808231840646121	0.9793581437838136	0.979446678658273	0.9798050385009903	0.9792677504326558	0.9799254813498461	0.9798921731685999	0.9791131103502517	0.9794454548846508	0.9801667932543825	0.9795448419475798	0.979466237973474	0.979767526216978	0.9801515002447471	0.9800704964697649	0.9789975782170441	0.979285458745379	0.9794004813902613	0.9794255367947274	0.9793519755519945	0.9791165865832643	0.9793148859321477	0.9792092690046178	0.9793749358664262	0.9801018550223657	0.9794778436528229	0.9793294969039316	0.9801426083230094	0.9801243920287148	1.0	0.9788265798184236	0.9787230528289931	0.9790020684851816	0.9793718493038993	0.9791225617030622	0.9791309579128801	0.979291389225847	0.979842181885999	0.9796981100260967	0.979562913602543	0.9794826398147995	0.979532877302529	0.9798180291927097	0.9800870489960996
GCF_001399655.1_ASM139965v1_genomic	0.979495709721221	0.9953022410025345	0.9795416073284211	0.9963671656843555	0.9786857136642713	0.9797211627369394	0.9792410233459187	0.9793625641012556	0.9797328516761559	0.9795890071347896	0.9779902539331379	0.9797494055114213	0.9789830576366526	0.9793155307425893	0.9792906570403268	0.9800414597136444	0.979043753230924	0.9790451473612318	0.979845297854943	0.9774142994406001	0.9780943336861729	0.979850535383136	0.9794168984570616	0.9786723326578424	0.9961988558029462	0.9966345977386224	0.9796537128305969	0.9960328743236383	0.9795441178011427	0.9791042750150958	0.979513970651005	0.9779458098847396	0.9792242110291312	0.9793593068215345	0.9788265798184236	1.0	0.9780284783980412	0.9776318320627255	0.9796449649290857	0.9780407068985822	0.9815408867150325	0.9792762549232111	0.9795349071330199	0.979509546773585	0.9797599275604371	0.9795265406978741	0.9796411762002393	0.9777485333202537	0.9792782896078328
GCF_001457535.1_CIP70.10_genomic	0.9793303187242013	0.9777815432993338	0.9794824010429012	0.9780300569036758	0.9785983756119608	0.9793974609769772	0.978977128342891	0.9793819730190152	0.9797790966333592	0.9795997037639148	0.9779560692279571	0.9796558880418571	0.9788771281625376	0.9794712629190825	0.9786570845085475	0.9796145787958597	0.978755583225948	0.9791811946014853	0.9793350832913871	0.9778613946982136	0.9783047788282987	0.9799578099199068	0.9791161346943343	0.9783034206407252	0.9783766036207323	0.9778258759070206	0.9794736217339503	0.9777115435247775	0.9795580500785124	0.9798969457506532	0.9796009853979308	0.9780890179909488	0.9785932955943419	0.9797937678313835	0.9787230528289931	0.9780284783980412	1.0	0.9772919061568349	0.979543217989387	0.9997105384969894	0.9784844079637101	0.9792537888811762	0.9798196346305148	0.9797428590701082	0.9809049713518612	0.9797130197978665	0.9798164062777361	0.9782419427826156	0.9786488598220817
GCF_007107525.1_ASM710752v1_genomic	0.9789497894315783	0.9778722666000625	0.9796372284636501	0.9779064470101444	0.9792779018517423	0.9793461950977898	0.9794490296750409	0.979371136309326	0.9794723469827652	0.9795697562535253	0.9781769625806167	0.9797465713979083	0.979307836291144	0.979418905906988	0.9791789759323487	0.9796536515919454	0.9787832517214549	0.9788727187294651	0.9793374269858087	0.9784141534802857	0.9775662798684163	0.9793746567228556	0.979366096606918	0.9780953182558957	0.9785084004917362	0.9780730761490077	0.9793737589735757	0.9778826699401161	0.9795635777749239	0.9782348610483319	0.9796072880840475	0.9779796156646698	0.9789145570173403	0.979003927148937	0.9790020684851816	0.9776318320627255	0.9772919061568349	1.0	0.9794508235130565	0.97728315937342	0.9779457802614734	0.9792787329083539	0.9797120475909925	0.979511210172473	0.9791962764232796	0.9795884908350645	0.9796061575448666	0.9777853601252995	0.9788501178188826
GCF_001514375.1_ASM151437v1_genomic	0.9954324119204716	0.979432818783959	0.9957833326345866	0.9795850205566294	0.979603711512483	0.9983628281886271	0.9964422548459011	0.9978822990464257	0.9978040544543935	0.9977887196519778	0.980206544643546	0.9977382242709952	0.996228419515718	0.99979471611884	0.9797991969274149	0.9984544877218803	0.9800570046563033	0.9805984896407719	0.9814583580617904	0.9790319910117675	0.979148711115225	0.9967691289072435	0.9992692499517608	0.9806504136658194	0.9796621723763524	0.9797502676284835	0.998060002608142	0.9798832405515124	0.9978915816070594	0.9796898906925727	0.9980108262885051	0.9785832824080376	0.9798932019321859	0.980813629637998	0.9793718493038993	0.9796449649290857	0.979543217989387	0.9794508235130565	1.0	0.9794358050543757	0.9795313019590522	0.9997924833974351	0.997195100090923	0.9977581390235177	0.9949214604846759	0.9980184103921294	0.9979828315865936	0.9804119745600438	0.9799772112353247
GCF_001517645.1_R2091_genomic	0.979339883954353	0.9777934737945376	0.9794988927318642	0.978023561423217	0.9789494336821837	0.9793639240645361	0.9789674985780938	0.9793647941763797	0.9797607817401018	0.9795900853996123	0.9780115029008332	0.9796208736415661	0.9788755656904787	0.9794535612677873	0.978757365218421	0.9796128910643409	0.9787397737070144	0.9791821027456681	0.9793756030937782	0.9779093234899128	0.9783851110461589	0.9799633277963432	0.9791145465253239	0.9783929161028202	0.9784102515792611	0.9778380753361019	0.9794719929431037	0.9777169187638753	0.9795405834016946	0.9798726099161219	0.9795993248263504	0.9781414776117585	0.9786145245733925	0.9798929245087894	0.9791225617030622	0.9780407068985822	0.9997105384969894	0.97728315937342	0.9794358050543757	1.0	0.9784789949874589	0.9792443044747539	0.9798099186430936	0.9797096313509638	0.9808185974055968	0.9797113799058749	0.9798330677934315	0.9782955810138856	0.9786700940148894
GCF_002948925.1_ASM294892v1_genomic	0.9787700273760196	0.9818915082152619	0.9796018227653531	0.9826666670485927	0.9790123936179572	0.9797296355452302	0.9790228052594819	0.9792640524714645	0.9794966285774767	0.9792839984701924	0.9786340378095173	0.9794672480476078	0.9785519509722707	0.9793813216457987	0.979949442380942	0.9794628890571387	0.9790915792430948	0.9792177154362182	0.9795728441108253	0.9786877254266283	0.9784233495002789	0.9794294825337005	0.9788035162589529	0.9788028865104672	0.9826480305334151	0.9829102974569934	0.9795370617668472	0.9825285763094626	0.9793097892349529	0.9790981136477416	0.9792961672233972	0.9782480531038211	0.9785459703663086	0.9802141661872237	0.9791309579128801	0.9815408867150325	0.9784844079637101	0.9779457802614734	0.9795313019590522	0.9784789949874589	1.0	0.9791565451359848	0.9795429764130225	0.9793546909662316	0.9795180466205214	0.9793427383493801	0.9792240021175347	0.9783357481672151	0.9786150079259353
GCF_001543995.1_ASM154399v1_genomic	0.9952037045811077	0.9793961989231718	0.995790803377298	0.9795224534297672	0.9794788444459636	0.9983682122867715	0.9956357580791325	0.9974224000155274	0.9977696320862668	0.9974446067788003	0.9798448898600917	0.9976370003528556	0.995450193344301	0.9998087176851325	0.9797865696300772	0.9982431108202947	0.97995606589225	0.9804516649319266	0.9813620433348625	0.9789990221857682	0.9791231933141171	0.9962924200409785	0.9990495582862409	0.9803886320274567	0.9797353894116753	0.9797743767460899	0.9979046464980286	0.9797989131081739	0.9979381703880104	0.9796282486468262	0.998004156202884	0.9788232892497106	0.9800080801220389	0.9805021897555137	0.979291389225847	0.9792762549232111	0.9792537888811762	0.9792787329083539	0.9997924833974351	0.9792443044747539	0.9791565451359848	1.0	0.997215389499674	0.9975539544316375	0.9949264693557884	0.9980310219138105	0.9980273514159018	0.980058957488533	0.9800172352973208
GCF_001573065.1_ASM157306v1_genomic	0.9958332079245813	0.9797170208831262	0.9959195750132471	0.9797929586741387	0.9796604360751098	0.9974854466640795	0.9968144613014318	0.9970108188708164	0.9976970408790142	0.9971733062390842	0.9801949167070706	0.9965343398275628	0.9961496063162824	0.9972414698141555	0.9801107981564233	0.9974293803522705	0.9802115929347907	0.9810847023253476	0.9814578087752746	0.9802583864267829	0.9791711233781512	0.9969441649725842	0.9970061268187118	0.9804331278550006	0.979709395906884	0.9798980916754234	0.9974982015593281	0.9798757333110076	0.9974153582121769	0.9795571073478111	0.9975517164386936	0.9801625884712946	0.9803986582498241	0.9809662852093801	0.979842181885999	0.9795349071330199	0.9798196346305148	0.9797120475909925	0.997195100090923	0.9798099186430936	0.9795429764130225	0.997215389499674	1.0	0.9969587333974306	0.994868509498235	0.9975533498545323	0.996800033435322	0.9803837233694545	0.9803892142657105
GCF_001573085.1_ASM157308v1_genomic	0.995181760994909	0.9790443220800552	0.9964030636224692	0.9793393892906586	0.9794657017319612	0.9981866791727994	0.9964311315020999	0.9982868578335075	0.998114201065183	0.9992993754733646	0.9799432797533079	0.9979364308901588	0.9959932015268949	0.9977096732113987	0.9801577879436504	0.9983510500167246	0.9803898796478938	0.9808238678691872	0.9817172316785175	0.9788881004654745	0.9793669185188448	0.9970016369779262	0.9971375662769127	0.9812237162994262	0.9789980965914835	0.9792313778734687	0.9985155169641421	0.9792299634915792	0.9984140950688892	0.9795530582598326	0.998741264359002	0.9787473179897431	0.9802947419902133	0.9808866705440433	0.9796981100260967	0.979509546773585	0.9797428590701082	0.979511210172473	0.9977581390235177	0.9797096313509638	0.9793546909662316	0.9975539544316375	0.9969587333974306	1.0	0.9946746605346215	0.9987597410530168	0.9975310324003668	0.9797444556945115	0.9804373522982983
GCF_001573105.1_ASM157310v1_genomic	0.9935583776464614	0.9799533979693194	0.9941356169022468	0.979976319679663	0.9793987883208009	0.9950222723736116	0.9950288629967936	0.9947512662050525	0.9958027211344143	0.9950790110834602	0.9802874505942494	0.994638566502656	0.9945587662790282	0.9950015483847895	0.9797994188121455	0.9950431177873942	0.9800022094330686	0.9808258037251589	0.9814591605746823	0.9789349204427042	0.9795606119813385	0.9951266715696827	0.9946981030167802	0.9802565481175468	0.9799838627685624	0.9800220229203691	0.9951680764225403	0.9799543611216553	0.9952579959531922	0.9809896504749489	0.9952887370655699	0.9788884046190561	0.9798455433281927	0.9809449420490017	0.979562913602543	0.9797599275604371	0.9809049713518612	0.9791962764232796	0.9949214604846759	0.9808185974055968	0.9795180466205214	0.9949264693557884	0.994868509498235	0.9946746605346215	1.0	0.9952954054541383	0.9945497098868955	0.980462260306157	0.9799224527488397
GCF_008244865.1_ASM824486v1_genomic	0.9956522986202568	0.9792354159544046	0.9967090128866091	0.979538614686545	0.9796135030824479	0.9986671210630022	0.9970350404312669	0.9989662744822527	0.9986756606225633	0.9987179024440549	0.9805710734066014	0.9979907417404731	0.9966447746994942	0.9980865196118214	0.9802487789214935	0.9987901092825903	0.9801111628141258	0.9813229007529772	0.9816656286334837	0.9792475012600687	0.979660274435961	0.9973915347586835	0.9979214408990047	0.9809085704694793	0.9793941862241002	0.9795408321003949	0.9995312881246203	0.979497914031951	0.9992825015434262	0.980117494785672	0.9999696458198373	0.9789199075039968	0.9802809497872421	0.9810525161005578	0.9794826398147995	0.9795265406978741	0.9797130197978665	0.9795884908350645	0.9980184103921294	0.9797113799058749	0.9793427383493801	0.9980310219138105	0.9975533498545323	0.9987597410530168	0.9952954054541383	1.0	0.9980078731976135	0.9806788634552228	0.9804158816721803
GCF_001573125.1_ASM157312v1_genomic	0.9954565619095458	0.9793147115018722	0.9961563756768819	0.9796175496293067	0.9794135154694322	0.9981861738446164	0.9968523290280611	0.9975970803904226	0.9976279283036618	0.9976954737258046	0.9807842638313871	0.997361550468981	0.996758627774083	0.9981346052826884	0.9801407397633812	0.9981085087363906	0.9802217438612182	0.9811212058735418	0.9818017516005726	0.9798329027207413	0.9794891960950471	0.9966962389251663	0.9977668462151894	0.9806623529081168	0.9794771634703149	0.9797004962529182	0.9980919171280012	0.9796696884594677	0.9980443803718765	0.9802194530570277	0.9979976299962146	0.9794897155287342	0.9805761483410914	0.9809541309777631	0.979532877302529	0.9796411762002393	0.9798164062777361	0.9796061575448666	0.9979828315865936	0.9798330677934315	0.9792240021175347	0.9980273514159018	0.996800033435322	0.9975310324003668	0.9945497098868955	0.9980078731976135	1.0	0.9810617164573726	0.980505877228045
GCF_001578145.1_ASM157814v1_genomic	0.9790566060338469	0.9771820848065148	0.9792543010834835	0.9777068267916242	0.9800816226725356	0.980180238400294	0.9791065895419772	0.9819494131290903	0.9807062831449277	0.9803727096996344	0.9993557037285833	0.9794442467103057	0.9787297575362182	0.9802990396716678	0.9799844207003956	0.9799647734826079	0.9786658087036237	0.9788557337025907	0.9795436338889046	0.9923177258033952	0.9785311670150457	0.9794469292964046	0.9796432976788576	0.977852540512045	0.977752422628512	0.9776187092602705	0.9802535989426634	0.9776447018287774	0.9805763696991368	0.9792724862331007	0.9806657669560483	0.9922144510135936	0.979169009454461	0.979293882874785	0.9798180291927097	0.9777485333202537	0.9782419427826156	0.9777853601252995	0.9804119745600438	0.9782955810138856	0.9783357481672151	0.980058957488533	0.9803837233694545	0.9797444556945115	0.980462260306157	0.9806788634552228	0.9810617164573726	1.0	0.9792637916105845
GCF_001593425.2_ASM159342v2_genomic	0.9799421560643985	0.9787967627809857	0.9799518580802585	0.9790050640736925	0.9800876646988301	0.9800627877455239	0.9804121179007301	0.9803106495318676	0.9805227335724901	0.98022290433684	0.9797747983909681	0.9804813767250657	0.9799943065915215	0.9798703984969039	0.9804533484242565	0.980652925369306	0.9794360963592261	0.9792331513928901	0.9802926888798027	0.9798955705787494	0.9788033411853785	0.9801486230407798	0.9800126067547075	0.979468945028622	0.97923711401602	0.9787831170945435	0.980289508356377	0.9788084895707474	0.9803434831686726	0.9798985738262618	0.9804133899565506	0.979202915945978	0.999972238671085	0.9798257728115269	0.9800870489960996	0.9792782896078328	0.9786488598220817	0.9788501178188826	0.9799772112353247	0.9786700940148894	0.9786150079259353	0.9800172352973208	0.9803892142657105	0.9804373522982983	0.9799224527488397	0.9804158816721803	0.980505877228045	0.9792637916105845	1.0
GCF_001636235.1_ASM163623v1_genomic	0.9805638595363824	0.9792492941149409	0.98109680028417	0.979514992081558	0.9797381464645942	0.9807172866072343	0.9807105955673507	0.9807993508329804	0.9805854866319947	0.980503357930496	0.9791682685442503	0.9807823720940625	0.9802341103814117	0.9803511559785858	0.9798996066331709	0.9810317994711292	0.9795536671227711	0.9930733020428799	0.9941197497969334	0.9793815824723201	0.9787198383496339	0.9803977968641386	0.9805009216679939	0.9793628012290092	0.9796456757171239	0.9795192083946401	0.9807715681465637	0.9797885791970368	0.980483962780702	0.9798020796625732	0.980785630009239	0.9790122368814999	0.9801134336771485	0.9802207729753688	0.9795645268989912	0.9795935722484973	0.9793700701852205	0.9812480462961378	0.980721886228749	0.9794004261445849	0.9792170929175235	0.980828882963294	0.9808797289404637	0.98083134701131	0.9809877006303537	0.9807837014814847	0.9804713751771835	0.9792508223303087	0.980082947045825
GCF_001668465.2_ASM166846v2_genomic	0.9957698475411042	0.9796860693824089	0.9994697579596472	0.9794610675667944	0.9793739961957205	0.9965953256775526	0.9960961461750584	0.9962072859976048	0.9972385281249289	0.9966320672850499	0.9798165940520696	0.9964764262235223	0.9959947423075793	0.9964968679335824	0.9801673093402508	0.9967331507659147	0.9800313336203634	0.9812498514699394	0.9818942981990759	0.9793947864608301	0.9794632267261554	0.9952974124130883	0.996240846036357	0.9828346268198299	0.9797575213660655	0.9795108152153783	0.9966741023471464	0.9797151051185673	0.9967606564877982	0.9800417043475661	0.9968495429415907	0.9788735840646395	0.9801411218917047	0.9808280676005974	0.9795262465959245	0.9799262201565697	0.9794465485948235	0.979587968635878	0.9962120304061125	0.9794637107765775	0.9795558848000723	0.9962472133768642	0.9966938770105697	0.9962490549735392	0.994650095697949	0.996834504493109	0.9965434098666826	0.9798620194151618	0.9802993870146174
GCF_004136355.1_ASM413635v1_genomic	0.9954216429070422	0.9795374760067005	0.9967943646264918	0.9797007205915013	0.9800521967717999	0.998115304317906	0.9970683349147886	0.9978478409476798	0.9981015233137361	0.9978466650462171	0.9805686912410482	0.9974185650913494	0.9965862222379306	0.9974733069450736	0.9803073263082273	0.9979437906801467	0.9803846955462456	0.9813689257856869	0.9817317243962415	0.978914550539506	0.979711501150593	0.9970071975018254	0.9971850533222998	0.9816916091020146	0.9797784394473722	0.979793116498737	0.998209340963633	0.9798615829103792	0.998030044057763	0.9797697028242639	0.9983709494617967	0.9788562054750884	0.9804411733566198	0.98112616180305	0.9799435944331246	0.9798201916635781	0.9797701007965753	0.9797213427645967	0.9974708360536754	0.9797687216232795	0.9796589109535236	0.9974721483119072	0.9973105944977185	0.9977290414188258	0.9947896422561208	0.9983776364741914	0.9972817920352022	0.9805157163847993	0.9804535210301248
GCF_008244905.1_ASM824490v1_genomic	0.9956522660043182	0.9791991763964787	0.9966755170917959	0.979585774575834	0.9796053600572485	0.9986439909262308	0.997014237345612	0.9989654759752611	0.9986697390993463	0.9986990989076215	0.9805262467116713	0.9979837211373805	0.9966306017044972	0.9980432164881405	0.980247843001349	0.9987837527932887	0.9801111628141258	0.9813238133842983	0.9816803624881989	0.9792547662525819	0.9796799353385738	0.9973561534898292	0.9978904048135836	0.9808951972834544	0.9793999729521035	0.979543177690763	0.9995043816987723	0.9794987504520817	0.9992666943295797	0.9801559077543276	0.9999684912678886	0.9788901929489604	0.9802751776684911	0.9810567236571797	0.979475402872541	0.9795337977186869	0.9797082223410346	0.9795805394865365	0.9979840113926919	0.9797065831047266	0.9793041718287809	0.9980230615163928	0.9975264159801406	0.9987614221762904	0.9952860923101472	0.9999647702314495	0.997994078847831	0.9806328941622192	0.980453249385075
GCF_001669145.2_ASM166914v2_genomic	0.9950142088874182	0.9797730232707711	0.9998260340320302	0.9795700114640761	0.9794467072485985	0.99562334136368	0.9954263502955435	0.996060568953307	0.9964883824418576	0.9956379574343107	0.9793968505954341	0.9960886728189812	0.9952661032694872	0.995460232949772	0.9802921845361282	0.9961676541490901	0.9801753441053261	0.9811838564303333	0.9817424746414352	0.9794988272679125	0.9795477485501971	0.9948132174274164	0.9959217656581346	0.982957228798516	0.9799283496729438	0.9793667364272858	0.9963561788636042	0.9800963861292592	0.9960709747791229	0.9797688033950579	0.9965923584502033	0.979412953669286	0.9800388242046333	0.9809471285977219	0.9797802555460136	0.9796130074176155	0.979621489925191	0.9795320051584289	0.9957792915811478	0.9796086353405363	0.9797289321161395	0.9955876167617004	0.9958171042380168	0.9962576076613721	0.9941364789165948	0.9965937117960039	0.9960722967651277	0.9792222036217118	0.9800640145252062
GCF_001721705.1_ASM172170v1_genomic	0.980007034210996	0.9796646911878119	0.9803247817654323	0.9798390731399527	0.9798835236408384	0.980109712393177	0.9802499420282669	0.9804636289459718	0.9806188307492867	0.9801834920238249	0.9791647189162405	0.9805606306587482	0.9802714318748112	0.9803239372293115	0.9800758093976465	0.9801514399720667	0.979386955607335	0.9800900341436639	0.9804932521630568	0.9792243667134194	0.9789046938372664	0.9802189147637776	0.980402506956814	0.9799195180956644	0.9797499028335748	0.9795425914726642	0.980142743531843	0.9797443483347233	0.9802224372918773	0.9801201641230657	0.9803802911199766	0.9789631744402006	0.9799316594352037	0.9806325723362507	0.9797800599664195	0.9796401152188811	0.9788652222949383	0.978759615813515	0.9803407855524165	0.9789064437040889	0.9800573118619751	0.9803745381576244	0.9806198325478499	0.9804001563857871	0.9805144984128396	0.9803830985981676	0.9803017858938082	0.9792020368592197	0.9799209669181517
GCF_001806345.1_ASM180634v1_genomic	0.9963346135212209	0.979966465519762	0.9956568513005369	0.9797673409544502	0.9794449011054633	0.997105250292156	0.9986824162363596	0.9967895834435812	0.997390989866995	0.9968967501272374	0.9797731368054329	0.9968181827885143	0.9982574327916334	0.9971696058072136	0.9800582478208131	0.9978808525443882	0.980325553461345	0.9810484253676703	0.9817564083920521	0.9788603064504153	0.9796151671915203	0.9984772606215688	0.9966115893033719	0.9804974373005433	0.9801534862141912	0.979890966546422	0.9973564086267991	0.9800575476125165	0.9973348453145372	0.9801347243704204	0.9971774044543545	0.9789098636650665	0.9803214189995568	0.9809813986465363	0.9796029430266644	0.9799686183962169	0.9797544120227509	0.9795435381534707	0.9971854788216531	0.9797447933157848	0.9793729876233916	0.9972199895913207	0.997147575519436	0.9967363242113072	0.9949913111050198	0.9971830221707613	0.99696822041072	0.9798602308998938	0.9803925795808531
GCF_003522785.1_ASM352278v1_genomic	0.9957419867385878	0.9792638187293705	0.9967062924121872	0.9795876990529093	0.9794923901751295	0.9985897947613684	0.9968029353500044	0.9988529232624633	0.9986069284609639	0.9989552091787682	0.9804957796917254	0.998268799104312	0.9966338223128222	0.9983843399191185	0.9800536784215518	0.9989019875946379	0.9801429337697384	0.9807994270053346	0.9819013541570586	0.9791813217457135	0.9795760159466892	0.9971940078902902	0.9977262778863548	0.9812518565335508	0.9797149300790801	0.9795221340344206	0.9993462112038174	0.9798373132661544	0.9993753925719069	0.9801995022137916	0.9992943791624316	0.9790991034971728	0.9804024293853373	0.9809041144169979	0.9794274341873557	0.9798088562219512	0.9797501544564233	0.9796812762181567	0.9982382267700927	0.9797512525270282	0.9792553152262888	0.9979859751044919	0.9975531621320045	0.9988631324371156	0.9951996424568625	0.9993081827581484	0.9982487594620226	0.9807528067597602	0.9805981506783689
GCF_001806365.1_ASM180636v1_genomic	0.9950738683618828	0.9795489628337337	0.9956564684529765	0.9796848316840948	0.9792725352633139	0.9983844936567773	0.9956945387439206	0.9973079928164331	0.997948209265404	0.9975574779986065	0.9796507835779873	0.997460359118343	0.9956061798701692	0.9986166386883807	0.9799779058450897	0.9984020738228807	0.9799837303154357	0.9804641559472544	0.9813692636309211	0.9796965642322755	0.9793677544858551	0.9965910435201992	0.9983866845807696	0.9807264508755207	0.9797354263547584	0.979914489227664	0.9981916873441116	0.9798238026315413	0.9979794921712161	0.979635800999762	0.9981378507964713	0.979586254031262	0.9801861005112984	0.9807078608592456	0.979239162593326	0.9793239316464121	0.9792447552777673	0.9794599914332303	0.9985688028823926	0.9792431834769121	0.9791250511402487	0.9986079357223696	0.9974206285247279	0.9977247662932102	0.9947020972490179	0.9981617666266471	0.9982329823448406	0.9797696097884064	0.9801756148026297
GCF_001806385.1_ASM180638v1_genomic	0.9963335106302303	0.9798788074782057	0.995680777555282	0.9798202880967817	0.9794406215171136	0.9970172401478796	0.9985448562528808	0.9967168821376396	0.9972941778170961	0.9967492825422218	0.9796765824261809	0.9968095719166441	0.9981421833090878	0.9970550135425332	0.9800041588833224	0.9978745521304389	0.9803507328015517	0.980867699913824	0.9817576840149299	0.9787963484305685	0.9796394040861209	0.9984734791098294	0.9965079273052546	0.9806072950294172	0.980113003572382	0.9799506605545447	0.9972604702610259	0.9800624487616446	0.9972485909705641	0.9801469666115268	0.9970619575846393	0.9790646514572037	0.9803670355090567	0.9809319517655799	0.9796417048444837	0.9800787431321315	0.9798041999037901	0.979596683703763	0.9970782715269718	0.9797868901958027	0.9794745284748898	0.9970877761507543	0.9970847281918428	0.9967735181451746	0.994994285641351	0.997073496535671	0.9968385162123828	0.9797679449852721	0.9804500753884245
GCF_001806405.1_ASM180640v1_genomic	0.9953649641168675	0.9794890593645995	0.995808271641998	0.9797026426525365	0.9796921877008026	0.99833683074964	0.9954568248282272	0.9971487217725912	0.997581616117932	0.9976270697145799	0.9795340849082518	0.9974411274656187	0.995545683268088	0.9994058761166829	0.9799115857075691	0.9982177734754349	0.980151924642899	0.9806165729668089	0.9815077438396338	0.9789487862925814	0.9793339907103021	0.9961959209259822	0.9995793233241409	0.9806247977013474	0.9799698212201764	0.9799531647610753	0.9978596266683115	0.9799609477904753	0.998003846848169	0.9801028737146747	0.9977959966371586	0.9790784627090013	0.9799473001882899	0.9807492963311689	0.9794005750809994	0.9794825008611879	0.9793117395597416	0.9796178439644707	0.9994251004049106	0.9793001883561945	0.9790944118378668	0.999131312513382	0.9969498547317046	0.9973743807427188	0.9946954376872044	0.9977925530186337	0.9980336925367627	0.9798194065974506	0.9800437517284835
GCF_002082785.1_ASM208278v1_genomic	0.9793472279694345	0.9777801103223074	0.9801323520511018	0.977643734662934	0.9792232343668903	0.9797730341450018	0.9798119335263804	0.9800319809326896	0.9809615925328484	0.9799852013082735	0.978438636082539	0.9804590258707906	0.9794349624067848	0.9797446839012084	0.9793077801836974	0.9800391700018791	0.9784839503863548	0.9794889236300656	0.9799485695352199	0.977725065940848	0.9778733845970062	0.9800750986708542	0.9797644567115943	0.978482197057372	0.9781166333780289	0.9778345121929232	0.9800268227121889	0.9773138390417139	0.9801324616888107	0.9798645617644447	0.9801625291309147	0.978031702624569	0.9797399554116287	0.9799562971851845	0.9790846113186565	0.978582277462716	0.9836844138494212	0.9779414246672002	0.9799120771055587	0.9835785744020408	0.9787528445193132	0.9795914675704189	0.9803180279863911	0.9800647779610145	0.981736901586282	0.9801622431359459	0.9800964881368227	0.9778474152259018	0.9797540433387474
GCF_001806425.1_ASM180642v1_genomic	0.9948110304172079	0.9792212214898341	0.9957695330123636	0.9794104944748026	0.9793142979018369	0.9980592986534825	0.9954984345430149	0.9972969647537514	0.9979449614509754	0.9975732609646476	0.9794137538183617	0.9973817136234729	0.9954772436490968	0.9980534986804018	0.9799677283285335	0.9981269928998511	0.9799096095216162	0.9804390013622085	0.9813791241790542	0.9795787145848341	0.9789106350491587	0.9962868944038099	0.9987276593872662	0.9803415904406568	0.9794395639657375	0.9797068998233809	0.9980892832418261	0.9796077688859626	0.9979163833554154	0.9798536179358717	0.998197829416941	0.9797092074035935	0.9800621248092908	0.9805729862310746	0.9793059575554918	0.9792710470873155	0.9792123566685672	0.9793170017849604	0.9982635741872073	0.9792027076076043	0.9788579332147797	0.9981187605620434	0.997421131944148	0.9974792999388808	0.994640136845261	0.9982153504952814	0.9977744042050404	0.9795123576434146	0.9800316559710377
GCF_013376855.2_ASM1337685v2_genomic	0.9948239393216348	0.9798745232623952	0.994681693808887	0.9797213346512804	0.9796542951459473	0.9967366944212294	0.9953731628276711	0.996368940911807	0.996514864383891	0.996565081777693	0.9797173130432497	0.9961894395985754	0.9952968230828265	0.9969288289854552	0.9800620918668765	0.9971205103461901	0.9797011046289354	0.9811382499613003	0.9816164875032575	0.9792114418315645	0.9815906155697752	0.9952725887834353	0.9968307280897488	0.9807856931206129	0.9798136942119151	0.9797597056738628	0.9967638524915611	0.9796109316295926	0.9968935322996874	0.9798006434891251	0.9968138257979342	0.9792913594962236	0.9800415702767765	0.9803670849234367	0.9797218217006044	0.9801776528116511	0.9798660644318933	0.9797113456726706	0.9968587765701877	0.9798705370152865	0.9795811419685545	0.9968270435500617	0.9959995647878176	0.996229850714601	0.9933843957364239	0.9968041938137359	0.9969197271106388	0.9799704056037952	0.9800754743828798
GCF_001806445.1_ASM180644v1_genomic	0.9948318243362603	0.979250567758159	0.9957858923077249	0.9794109275563643	0.9793256302110271	0.9980859779442495	0.9955086689581977	0.9973050318235603	0.9979621625924261	0.9975939873951136	0.9794344042743078	0.997402087741954	0.9955043264052104	0.998080567379715	0.9799862859048338	0.9981513960810846	0.9799244362363164	0.9804406790437615	0.9814019514262315	0.979585215451636	0.9789187610029865	0.996318067875202	0.9987514991840506	0.9803551548430309	0.9794540179843361	0.9797264533788125	0.9981035221227715	0.9796122889180201	0.997944699864016	0.9798640068786384	0.9982257322276642	0.9797006614728292	0.980078938418487	0.980583612472226	0.979317089398659	0.979291259410081	0.9792191085080937	0.9793376475204273	0.9982957671576553	0.9792175423245701	0.9788864541349868	0.9981386705320473	0.9974487639295437	0.9975154441774097	0.9946821270304612	0.9982422785340227	0.997799942794314	0.9795336916597515	0.980048702147792
GCF_001806465.1_ASM180646v1_genomic	0.9950256091739637	0.9792341354496964	0.9957271111120523	0.9793810246603363	0.9792694422530813	0.9980789294523785	0.9953660323577561	0.9971915755572595	0.9975791532718687	0.9974521088409786	0.9795454597133982	0.9973222684908933	0.9953092362397704	0.9990529375855902	0.9800004225510818	0.9978221121775687	0.9800123821330539	0.9805091469762365	0.9814214057063982	0.9787757801110272	0.9789725675524824	0.9961079369695652	0.9994076546572846	0.9803137771362287	0.9795294677958223	0.9795673385094833	0.9979392746834266	0.97972894686574	0.9977125511896366	0.9799815604678448	0.9978228271451831	0.9788954310242348	0.979941473732783	0.9806251207753716	0.9794347347492354	0.9794215041371892	0.9792485511508473	0.9793868932914227	0.9990902659214883	0.9792391955412816	0.9789754784622582	0.9990166447801927	0.9969724288203186	0.9971776049422872	0.9946831659735605	0.9978286889529493	0.9978126880780548	0.979651347372265	0.9800247906615897
GCF_001806485.1_ASM180648v1_genomic	0.9954258710414544	0.9792320438633286	0.9958533493859095	0.9793071961698327	0.979345448862508	0.9982969753166611	0.996016012239613	0.9979181901244576	0.9984393907201549	0.9987917153125369	0.9797047093826029	0.9980237614248813	0.9956557950179225	0.9982590556390227	0.9799735284460834	0.9985615670531757	0.9800280416298845	0.9806473415333886	0.9816229208333456	0.9788904192961326	0.9794483957378136	0.9966611242546817	0.9977701162319158	0.9806891200310383	0.9795633454942918	0.9796697270906499	0.9990034449203851	0.9794405932163327	0.999038575443055	0.9800618664419735	0.9989667214218251	0.978469252026164	0.9801352552828044	0.9806660384960907	0.9790768333077929	0.9791783641076295	0.9792963020178168	0.9794362305971201	0.9980726915274003	0.9792897258293097	0.9788787101376704	0.9980546086664963	0.9971886204451743	0.9985140993900057	0.9950351432814252	0.9989590328991448	0.9980071255709279	0.979881924983315	0.9802000165135991
GCF_001887305.1_ASM188730v1_genomic	0.99557081998613	0.9796606778989565	0.9961341157317409	0.9797539511726641	0.9794180278123846	0.9983442652047407	0.9967891434137549	0.9980985803485765	0.9982201510579055	0.9982330138767883	0.9794043717929539	0.9981011831128873	0.996446864929833	0.9984208384926979	0.9799737275874519	0.9991581212530315	0.9801049574395072	0.9805902124531234	0.9815293963156989	0.9789068253593652	0.9792391419434205	0.997552618314899	0.998273854861382	0.9808843353622397	0.9797542180507157	0.9797106784412558	0.999040538160146	0.9797295749219289	0.9988077953952189	0.9796544082016589	0.9986169115960949	0.9785290175181041	0.9801904939236569	0.9808671461476752	0.9794358487987505	0.9799471927232969	0.9797257594343939	0.9796365562332244	0.9984243982410301	0.9797241259600208	0.9793585498354073	0.9984703045934679	0.9971592984364984	0.9981786843280359	0.9948767062297907	0.9986190988456287	0.998208604961794	0.9794647967134155	0.9801529966741129
GCF_001895125.2_ASM189512v2_genomic	0.9802432578584354	0.9798577457821317	0.9804947815957998	0.980040575074095	0.9793879268694196	0.9802806038493502	0.9803302108831409	0.9803288032060155	0.9806606394414852	0.9801397450536108	0.979006456158759	0.9805650749357011	0.9801584678575123	0.9803007043135747	0.9803896445850828	0.9804700408910173	0.9796365627065291	0.9800541891529948	0.9804091039173616	0.9794661309573393	0.9791280188137478	0.9803411683231638	0.9802605120384966	0.9806500910376272	0.9802859276992169	0.9800599509660487	0.980398300524969	0.9800040815569284	0.9803454165853567	0.9796489684953662	0.9804720583812362	0.9800571882263596	0.9802094210985276	0.980280759692442	0.9795599744774708	0.9794264337323172	0.9789057582604462	0.9786563832708332	0.9801554186349777	0.9789986805887843	0.9796011705752751	0.9804334509137889	0.9807038144429984	0.9802454057177924	0.9804082762213286	0.9804650302145587	0.9804600898096169	0.978763755185725	0.9801509115554706
GCF_001895985.1_ASM189598v1_genomic	0.9956733709548216	0.9791653963211168	0.9967698968406383	0.9794017590619097	0.9794723856968958	0.9987150931365569	0.9969900621371134	0.999034550556354	0.9986462069243229	0.9988225979932621	0.9804288337854402	0.9981438161828365	0.9966277167209024	0.9982276301103461	0.979998714613826	0.9990408921972331	0.9800959478300378	0.9811299723817555	0.9818028937774765	0.9789822528807297	0.9801089124379468	0.9973112481885521	0.998147229985069	0.9809311377716103	0.9793052927699697	0.9795945239264882	0.9998910249299933	0.9795052236563176	0.9996488656314453	0.9800976099349943	0.9995605717541854	0.9786828968732787	0.9804286089497357	0.9808783864879238	0.9793894439268094	0.9795746120357731	0.9796805979495322	0.9794728095521089	0.9982236596553403	0.9796502672721533	0.9792643804273197	0.9982254971352098	0.9974327048044718	0.9988411754922498	0.9952375695164013	0.9995817560358593	0.9981576160499669	0.9805640921962838	0.9805648269486716
GCF_006385075.1_ASM638507v1_genomic	0.9789788960697039	0.9979005448955963	0.9793808481855129	0.998640267704221	0.9792354401462445	0.9794169488548231	0.9796783293215773	0.9795074851358652	0.9797716133105316	0.9795528571192789	0.9779104769649505	0.9803713287801016	0.9794818902899995	0.9796398783338063	0.9792077569969988	0.9799937030488599	0.9785267247279099	0.9793470675713912	0.9797984789765214	0.9784158183912135	0.9782195804603983	0.9797749369771559	0.9794948972123934	0.9790215573276794	0.9982471063824184	0.9989981730626798	0.9795269456195816	0.9984984136383033	0.9792407770952511	0.9787103727939606	0.9793879363558734	0.977251140904576	0.9784423211876477	0.979306397656583	0.9790762302186559	0.9952047042685366	0.9778102852751226	0.9779412821274273	0.9797134600981129	0.9778043697901673	0.9824834866349774	0.9796327073740203	0.9797785143730411	0.9793464608287564	0.979972281475452	0.979369212657716	0.9793355946187519	0.9775844481296392	0.9785001360119421
GCF_001896005.1_ASM189600v1_genomic	0.9803975615233482	0.9789229779165443	0.9803799580385806	0.9791994355395566	0.9789607778357164	0.9801934797878362	0.9800040954461532	0.9802107511873999	0.9807331962337938	0.9800194593286587	0.9786090585767403	0.9806050754795075	0.9792227333589638	0.9800455209872463	0.9797929424565479	0.9807636260978706	0.9793875200611901	0.9958568840519372	0.9976017209584933	0.978827783987919	0.9785919833587245	0.9800688600166594	0.980114772891544	0.9787689677674329	0.9789755254659958	0.9791652830809242	0.9803990989785524	0.9789294829021318	0.9805279091553948	0.979391163993116	0.9807760238515087	0.9784546232266136	0.9795677581404058	0.9804072145322345	0.9788674356304763	0.9787810137744536	0.9791476291023704	0.9785519881286122	0.9801416808798282	0.9791806284250332	0.9794740416969477	0.9799099162309841	0.9807948338941829	0.9807797895969175	0.980886432119538	0.9807695521780919	0.980953065498669	0.9785939790088892	0.9794531027048745
GCF_001902375.1_ASM190237v1_genomic	0.9953691531047555	0.9790758421728083	0.9959348166212083	0.9793090528137792	0.9795339791723466	0.9984111318353563	0.9969096588696292	0.9985065651508086	0.9986457448455658	0.9996303571909103	0.9804828160263714	0.9979395667104589	0.9960987018242745	0.9978759437978	0.9801179176229744	0.9985898458337075	0.9802955429212201	0.9806988056192988	0.9815304121558938	0.9789331815903081	0.9794419932050359	0.9967643899744414	0.9975448711213385	0.9810144875533391	0.9790428094887776	0.9794193701948296	0.9988965491224264	0.979276919446451	0.9991825874830793	0.9795591277885934	0.9989571521321824	0.9787630784454704	0.980220066616949	0.9809382502474189	0.9795576713503232	0.9795680340660684	0.9797229234348448	0.979620661032593	0.9979807581481304	0.9796924515436893	0.9792490975141005	0.9977818121989257	0.9973845132340579	0.9994822020422999	0.9952378488470758	0.9989737444698301	0.9979119566964556	0.9805223912834924	0.9802605058217998
GCF_003264275.1_ASM326427v1_genomic	0.9954168750465389	0.9791097640536481	0.996140009112732	0.9793932916521012	0.9792695239388554	0.9985736593461375	0.9969182421254723	0.9988339440293134	0.9986595233222503	0.9989453202677225	0.9805115784615567	0.9981656499413694	0.9962073361194217	0.9981700030167631	0.9799472457661161	0.998999752970093	0.9801157442639169	0.9809179101833181	0.981759097618532	0.9789600391281876	0.979993848841602	0.9969931568214788	0.9977463088235142	0.9808723286054695	0.9792553338811082	0.979472198219416	0.9994538746950206	0.9792914523592452	0.9999785786939924	0.979810641087081	0.9992630355357754	0.9785206624142044	0.9803045198933866	0.9808738522980347	0.9793721192178404	0.9795442728072574	0.9796610308611069	0.9795672690991652	0.9978794956877507	0.9796435846706236	0.9792893460483413	0.9979423847277973	0.997408046153569	0.9984051263316666	0.9952341958072786	0.999281692691683	0.9980621562116841	0.9807318039325308	0.9803821721141923
GCF_001908295.1_ASM190829v1_genomic	0.9782754887248486	0.9781626074404777	0.9793936899464875	0.9780805422071742	0.9799094600309827	0.9792906618431527	0.9792002131231164	0.9792721987878745	0.9791084029689816	0.9790206292805039	0.9930307562789862	0.9789099885303647	0.978647688957415	0.9790032392424654	0.9795936828861523	0.9788150677489205	0.9790393266137025	0.9790065511139238	0.9797550419188742	0.9998935482969866	0.9781248201750914	0.9794271872770799	0.978889203950777	0.9783153408425638	0.9784196459950845	0.9784686177143315	0.9792343491541472	0.9782051278261849	0.979013712100005	0.9786456459259211	0.9793427805411319	0.9974257121958098	0.9799574264046084	0.9791295717185622	0.9801231212110827	0.9775704331496271	0.9779112259037677	0.9784881418657317	0.9791119438601453	0.9779628201105568	0.9787685355893783	0.9790767673735344	0.9802764504414532	0.979049898861888	0.9789616740118283	0.9793277153108737	0.9799286779284944	0.9923753924470912	0.9799807049410689
GCF_001922205.1_ASM192220v1_genomic	0.9957824843358112	0.9793362489658145	0.9968306533113503	0.9793841068965012	0.979597632393145	0.9987262230782249	0.9969986035169142	0.9989219924890312	0.9986357910048443	0.9989161876241288	0.9804708406274477	0.9982613419987487	0.9966498803154962	0.9983067725465715	0.9799848285439626	0.998902664637991	0.9801026404636587	0.9811897961548283	0.9818516122244099	0.9790708223022243	0.9800997640866159	0.9974170718240558	0.9978897903584567	0.9809485044372607	0.9797585149700463	0.9795931103525288	0.9996980544511725	0.9799042401686996	0.9996834048608364	0.9801353033727321	0.9994472275444146	0.9790091142632242	0.9804931548627087	0.9809336309174204	0.9795435743101221	0.9797070964196483	0.9796729425380489	0.9795603821107008	0.9982030749329854	0.9796834697415187	0.9792727329507306	0.9979892105472405	0.9974203696630167	0.998797544573158	0.9952621726511468	0.9994395937576702	0.9981721924176797	0.9806354425686762	0.9806382448807216
GCF_001941765.1_ASM194176v1_genomic	0.9799200759790457	0.9787749875012837	0.979929972736698	0.9789830061860452	0.9800661211689635	0.9800408809679174	0.9803904268678031	0.9803094528698715	0.9805003555127754	0.9802009499516126	0.9797740804707394	0.9804592911715209	0.9799724769424332	0.9798480451882566	0.980431593825987	0.9806305567402644	0.9794138205278409	0.9792114440900548	0.980270554907655	0.9798737221672188	0.9787816482638382	0.9801475301925942	0.9799902754697981	0.9794484621361277	0.9792150790578567	0.9787612926667564	0.9802883872960313	0.9787866821479722	0.9803424315522681	0.9798759744114359	0.9804122527129485	0.9791820042774388	0.9999536484954723	0.9798032245280845	0.980065582634758	0.9792567952628788	0.9786272217552089	0.9788278338640829	0.9799549217550083	0.9786484507259396	0.9785929790353429	0.9799950401170485	0.9803663837714759	0.980415172090319	0.979900074742541	0.9804147444867087	0.9804834382083251	0.9792630660237063	0.9999812724309458
GCF_001922225.1_ASM192222v1_genomic	0.9956673595907228	0.9791006463313939	0.9968021903534071	0.9793144334990184	0.9794302757103043	0.9987088234097858	0.9970234029737349	0.9989817534231165	0.9986327110235529	0.9987957887735166	0.9804426985120503	0.9981164567999714	0.9966505801561757	0.9982266151894986	0.9799873040857504	0.9990317231091295	0.9800668171289422	0.9810872013459069	0.9818193773601539	0.978976065727719	0.9800752589825033	0.9973285339785389	0.9981304209865077	0.9809045940046753	0.9792719014361768	0.9795357674729113	0.9998454141900021	0.9794901910925716	0.9996735504133356	0.9800586842729431	0.9995207799091911	0.9786406378223458	0.9803957024819547	0.9809097663987946	0.9793593436347646	0.9795279873890973	0.9796490425768929	0.979418314404849	0.9982101425598517	0.9796474256574277	0.979236971564117	0.9982814738401558	0.9974308923848233	0.9988120984633219	0.99523162415007	0.9995312409434206	0.998161478408588	0.9805505531693203	0.9805155716676778
GCF_001922245.1_ASM192224v1_genomic	0.9957154746184479	0.9791791648905724	0.9968544974111058	0.9793371651467319	0.9794467779958786	0.9987194239906281	0.9968055214347131	0.9990373544090642	0.9986388166668702	0.9988530739764759	0.9804608687321178	0.998146823356856	0.996633961744012	0.9982271005013374	0.9800018424730609	0.9988185754229608	0.9800890818762095	0.9811322507550957	0.9818766357003529	0.9790590271832538	0.9801047638623442	0.9973235689564467	0.9979404861328357	0.9809149943319084	0.9796757124494928	0.9795491186989543	0.9998879360605644	0.9798956233452077	0.9996537816552065	0.9800703476716913	0.9995514890336284	0.9789416498234242	0.9804256159922891	0.9809341648490831	0.9793742623754279	0.9795979572469561	0.9796552977666766	0.979435538704033	0.9982096560714938	0.9796701253137235	0.9792589253193561	0.9980295109242078	0.997436969879138	0.9988320003125633	0.9952488247772006	0.9995906092897596	0.9981566476072735	0.980547637357557	0.9805621115741756
GCF_002082645.1_ASM208264v1_genomic	0.9952092306287463	0.979592403930918	0.996031385247006	0.9796681323415368	0.9793989463182399	0.9978514695891287	0.9967054903915522	0.9981411099217897	0.9982919377129149	0.9981462663860302	0.9799435748733891	0.9981053024490828	0.9962435535392364	0.9978941445601367	0.9799969141879421	0.9988075149485459	0.9802882471041724	0.9804816902903251	0.9817567490991558	0.9789422408211228	0.980199457645445	0.996928891014907	0.9982100925778417	0.9810619821940099	0.9798095590110814	0.9798550279679431	0.9992302665243756	0.9798064619204163	0.998598204837538	0.9797628537265843	0.9988250519856331	0.9788715157523419	0.9804289084640431	0.9808559653927867	0.9797124784634803	0.9800895469247272	0.9797374591423738	0.9797136220521746	0.9979269246228839	0.9797358607135883	0.97943524451293	0.9980302467088936	0.9968263084873047	0.998180754567277	0.9946647208557381	0.9988364374952503	0.997642028219624	0.9798824820528753	0.9805464790381739
GCF_002082685.1_ASM208268v1_genomic	0.9957140050501146	0.9797760614093032	0.9960534152466015	0.9798696091265909	0.9797403098121928	0.997769367136289	0.9965487946757601	0.9967031370991787	0.9976911294349634	0.9973405465530754	0.9798424046803446	0.9970071106230834	0.9963138033333379	0.9973414781272433	0.9801500087525414	0.9972442021809619	0.9802213370207564	0.9809150363158171	0.9816348997616099	0.979083648709238	0.9794635932161112	0.9970779736297362	0.9968594805823854	0.9810455701602863	0.9798186427174621	0.9799294105252068	0.9976694849473405	0.9800669571145932	0.9975899196112212	0.9805781712070837	0.9975766696210768	0.9795043957875816	0.9805198942372018	0.9815493544356518	0.9798260747104179	0.979695313974162	0.9796560328726186	0.9799575002265397	0.997398951588962	0.9796382483604823	0.979429728927559	0.9969133038821424	0.9971640597224716	0.9970334017781314	0.9948766786346088	0.9975783176258352	0.9972869031119356	0.9800702163774956	0.9805466140914553
GCF_002082705.1_ASM208270v1_genomic	0.99521828027596	0.9796397802920083	0.9957730298868684	0.9797579051038298	0.979596227738928	0.9982194081669123	0.9964663857950069	0.9976637051318069	0.9975962681317371	0.9973366234379226	0.9799115505565253	0.9977764810177605	0.9962204187974103	0.9997902811235277	0.9798401589490613	0.9981927885145493	0.980035541484977	0.9806915431266846	0.9814922267175759	0.9790226049847193	0.9790676041280045	0.9969552655963144	0.9989660527766987	0.9804863658875379	0.9798754745170462	0.9798007778210547	0.9979527355635565	0.9801210822321721	0.9979220491131672	0.9797699590829737	0.9978045568279715	0.9787286890757022	0.9799117060818949	0.9807379891595238	0.9795752667140195	0.9797568387836947	0.9795181549338501	0.9794543949191444	0.9998622088597444	0.9795165421482444	0.9795541898796641	0.9998945338135214	0.9970254803084518	0.9976018125182892	0.9947266869563972	0.9978231192405739	0.9980175340315893	0.9798607953113596	0.98002513770549
GCF_002082725.1_ASM208272v1_genomic	0.9953532356836351	0.9792558851478613	0.9961423179985848	0.9794731715213162	0.9793755890824682	0.9980934929482019	0.9970951697674106	0.9977268082905489	0.9979906670182606	0.9979568060909211	0.9800756755181441	0.9977107477178084	0.9968236915862243	0.9979849712104651	0.9798314717559791	0.998140236148099	0.9796854250224435	0.9809537252434918	0.9813942226997033	0.9789799241366892	0.9791759244599384	0.9971331920578961	0.9976146453398747	0.9808106455799314	0.9796152205211917	0.9796736971795346	0.9984300499907856	0.9798034596685227	0.9984062987618982	0.9799995498773416	0.9983637671768564	0.9792069120681018	0.9802390555645463	0.9807452744864933	0.9794215871248563	0.9798752886465315	0.9794429516542442	0.9793246459556652	0.9981768038769706	0.9794413531058418	0.9793215944075488	0.9981986150524147	0.997268550935839	0.9976155620995042	0.994964623784274	0.9983524176553592	0.9977301202274399	0.9802823485549175	0.9802128680502982
GCF_003522845.1_ASM352284v1_genomic	0.9794198575052748	0.9967571491847662	0.9794371506116712	0.9976291789239501	0.9784028314460095	0.9790701460902592	0.9793263792886766	0.9795800679185013	0.9795168161875469	0.979172473812298	0.9789386307999662	0.9795081823740553	0.9788648001817385	0.9789808826689503	0.9791800782473754	0.9796282547212055	0.978676099514077	0.9791622504895853	0.980035635514833	0.9793051400882599	0.9778613517714058	0.97915757402746	0.9790893651728464	0.9786566494610363	0.9969572181358289	0.9978732236332529	0.9791583947147869	0.9968409454070215	0.9790431505387496	0.9786670920286759	0.9792898954140732	0.9788001896439633	0.9786364448986311	0.9790890538838957	0.9784457065637475	0.9956425581533844	0.9777701718765799	0.9778966018014489	0.9788221854871545	0.9778005649847057	0.9826606572716299	0.9793010261197478	0.9797073703708242	0.9791540037631341	0.9796332622601279	0.979292599437674	0.9790985462263968	0.9784329999760445	0.9786374622793217
GCF_002082745.1_ASM208274v1_genomic	0.9955600941020726	0.979086924787631	0.996314654675273	0.9794000353762332	0.9793518646328531	0.9981696762693795	0.9971942011881931	0.9976110926218188	0.9975404469100823	0.9977260745800491	0.9796988497980202	0.9972417513778803	0.997202196314372	0.9974900434694797	0.9798108426445788	0.9979687376403257	0.9796472408371342	0.9808021566636949	0.9813570443036838	0.9789401461659297	0.9792457498174176	0.9969908254904917	0.9978244859607391	0.9809174222996426	0.9791580928261138	0.9794734571827547	0.9982869736370642	0.9794873170103228	0.9982052396929127	0.9799930238553815	0.9982016385931509	0.979032548887312	0.9801935053281421	0.9806903060467964	0.979403437961039	0.9796683553200661	0.9793924965587355	0.9792724253930583	0.9976666430578057	0.9793908943496851	0.9791272183601142	0.9976335908316868	0.9969274221087715	0.9974390850978089	0.9945290767451268	0.9981943576082956	0.9979395153151085	0.9799348860040883	0.9801884108302328
GCF_002082805.1_ASM208280v1_genomic	0.9783282559025134	0.9778225419169239	0.9792692638713801	0.9782213055980603	0.9798155559422307	0.9790647415908499	0.9790695779867107	0.9792727092902501	0.9793180522690477	0.9789136165971566	0.9928660062488788	0.9791219080629434	0.9792652994822366	0.9790989326759174	0.9793725145521812	0.979138432295727	0.9787851620592547	0.9788563108789412	0.9794300798246625	0.997441266929232	0.9778431866994775	0.9790768634092268	0.979656306678762	0.9786237854096753	0.9785723114394234	0.978419844336189	0.9789050643698071	0.978021827563183	0.9791867321561837	0.978239106174811	0.979425435541501	0.997919253996438	0.9792184445875746	0.9796091942221198	0.9798826276454026	0.9779755081339295	0.978139363378375	0.9779546282543086	0.9791892927873251	0.978191967973641	0.9788518450232475	0.9792962417332637	0.9803539398343516	0.9791246260237787	0.9789516363682741	0.9794236859849149	0.9800785234998896	0.9929850208382184	0.9793703572608982
GCF_002082825.1_ASM208282v1_genomic	0.979795171508788	0.9993212494198577	0.9802638543394631	0.9985190575859578	0.9791095967755292	0.9795785496243703	0.9793618520943637	0.9796788484594148	0.9799160042932061	0.9794663415090269	0.9781957764448735	0.9800088498464394	0.9791934764977093	0.9794828895090033	0.9792996848863182	0.9804697882170057	0.9789901928319725	0.97924049940769	0.9793472674013245	0.9784187422817657	0.9773300397840122	0.9799093995586398	0.9797544286921187	0.9791698582067508	0.9988815974021775	0.9988581852916821	0.979577736936321	0.9985376899451243	0.9795513689748542	0.9790788028042466	0.9796151399556031	0.9780309788431562	0.9786858983357187	0.9794012508693437	0.9794599293657276	0.9955567759034569	0.9775852639801139	0.9780811179420971	0.9800479388054764	0.9776185208157824	0.9828003449386816	0.979835756395558	0.9797880166736745	0.979341875331719	0.9802428418989788	0.9796229867684118	0.9796976987371208	0.9776605094146031	0.9788094829421823
GCF_002082845.1_ASM208284v1_genomic	0.9954393940124598	0.9793733047245051	0.9960650548003326	0.9796254578556987	0.9794539103790745	0.9982255902247252	0.9954845522967776	0.9970856240159437	0.9976013333433434	0.9977233954215184	0.9795105830603336	0.9974772583859909	0.9954891580435516	0.9991798990720825	0.9799670718862177	0.998080570060911	0.980152030435985	0.9805256903663689	0.9815157638962299	0.9788054831101368	0.9790808943323877	0.9960670573530327	0.9996713388061546	0.980734204128969	0.9797134537010309	0.9797720148523384	0.9979567348524396	0.9797225521121302	0.9979971199804871	0.9799845620998654	0.9977374051011277	0.9788258582728891	0.9800365827254877	0.9806660559242847	0.9795414811675025	0.9795774256834001	0.979270898742871	0.9796318692752898	0.9991195579650446	0.9792643229262483	0.9790832109062041	0.9991499629271235	0.9969913970085053	0.9974061471968874	0.9947301196839964	0.9977629122193699	0.9979838070491556	0.9797143607263822	0.9801142228647709
GCF_002082865.1_ASM208286v1_genomic	0.9949992430263805	0.9792581332660258	0.9958494993526523	0.9794789417503746	0.9792945428594722	0.9980660457683289	0.9954675565712389	0.9972101182128297	0.997587758708679	0.9974164624830195	0.9794380310663882	0.9973403953576179	0.9953718743475571	0.9992052707624632	0.9799180684371936	0.9978379563439772	0.9799596870398927	0.9804917058981216	0.9814349203657732	0.978780094861482	0.9789986622905487	0.9959971277262248	0.9996628381209828	0.9803491221197539	0.9797006750289456	0.9795868046540238	0.9977847205856767	0.9797201670647776	0.9977848759111629	0.9799716328345006	0.9977168937930319	0.9790179400150799	0.9800695169054641	0.9806330557180045	0.9794310073416697	0.9794591173865804	0.9792703270556744	0.9794202512220689	0.9993239615043785	0.9792637494549329	0.978920309068616	0.999278581237816	0.9970072852406823	0.9971676707529623	0.9947216603721727	0.9977247313868587	0.9977817406468003	0.9795516148116171	0.9801201690828433
GCF_002082885.1_ASM208288v1_genomic	0.9949462018898382	0.9794471486409725	0.9959223660087273	0.979499091181429	0.9794545191249733	0.9980538055829328	0.9948904512215689	0.9971955555011469	0.9975831630259532	0.9973186426174259	0.979594830709586	0.9973934389811213	0.9951267007877305	0.9992002808213766	0.980118416030252	0.9980537310008005	0.9801679118200254	0.9806759884596336	0.9816304693101746	0.978903486307042	0.9790694335590436	0.9960042363554411	0.9999170612223942	0.9804742320916634	0.9798057314000989	0.9797231966759378	0.9977630890154623	0.9800755968406226	0.9979252337333329	0.9800043325600917	0.9977644275373327	0.9791084260628334	0.9801584710912254	0.9808025970726046	0.9795341141218479	0.979621468327835	0.9795519446209013	0.9794544447262558	0.9992597929722279	0.9795342934294498	0.9788404963097231	0.9990653008994825	0.9969720580207804	0.9971670407004128	0.9946666304111377	0.9977728829315755	0.9977511709297474	0.9797208966230179	0.9801767935449869
GCF_002504145.1_ASM250414v1_genomic	0.9802717439270109	0.9785326690522718	0.9801436713071641	0.9787849336731916	0.9799013329000746	0.9798964315449814	0.9805844156252219	0.9801706550289944	0.9802306535289543	0.9802771725764718	0.9787558141530646	0.9803126776649266	0.9804485863222812	0.9801488833746899	0.9797525957330465	0.9800481034472862	0.9794835372882357	0.9804021082842101	0.9803680881468134	0.9790225557578821	0.978232873188975	0.9804265081004583	0.9800766028393433	0.9792609923920765	0.9785629800205906	0.9787586576896504	0.9799881265888298	0.9785394368588055	0.9801301320971485	0.982445962565152	0.9802062014831904	0.9788512312085781	0.9796988905857729	0.9805027971266431	0.9798964933191142	0.9791182320839512	0.986072878932259	0.9786740327885003	0.9801556359358181	0.9860199854734324	0.9792269635107231	0.9802348475907328	0.9801882183870909	0.9803363508142717	0.982282009004811	0.9802040615444605	0.980480025672457	0.9788303712658293	0.9796971138002164
GCF_002116925.1_ASM211692v1_genomic	0.9813053834829747	0.9788533654793319	0.9805154089680824	0.9792400675860679	0.9797570070987422	0.9810460030980943	0.9810595423607482	0.9808031689453579	0.9811408118676266	0.9811081287877867	0.9792573896761613	0.9802656504428431	0.981131267788139	0.9809913698884737	0.9799225357453037	0.9813074603700727	0.979481288837798	0.9802945970960031	0.980517612616562	0.978789153972503	0.9788900083227474	0.9809361584733626	0.9807022151921696	0.9798083976527228	0.9792539539461332	0.9791459061058202	0.9810404434903309	0.9790062081939919	0.9810401579986834	0.97958092024423	0.9810177511357534	0.9783885826297941	0.980050614965793	0.9794766761411136	0.9792343138783896	0.9796950876567259	0.9783728256803517	0.9788858855727645	0.9808741044665682	0.9784263918591217	0.9792680668342361	0.9808871668986902	0.981266754527087	0.9804496744537615	0.9810353726520779	0.9810207624962372	0.9811469869919073	0.9795309988870277	0.9800843716275875
GCF_012272755.1_ASM1227275v1_genomic	0.995468475527059	0.9795549593996927	0.9957802639737156	0.9798025981069974	0.9794313525653225	0.9983686484483659	0.9968663237159519	0.9985553482818712	0.9984007885757771	0.9984755821933943	0.979881024850528	0.9982951452852129	0.9964575840520231	0.998433051155147	0.9799669157788549	0.998823093309043	0.9800303390097249	0.9807777442398632	0.9815254609014277	0.9788036373625366	0.9790702727295263	0.9971379618969183	0.9979769455350851	0.9811360146585422	0.9799165498981081	0.979556303893524	0.9990201987093409	0.9798074293732125	0.9989403545544466	0.9789269302538796	0.9988684325852643	0.9788500771519972	0.9799889758571271	0.980732477597178	0.9795380713808444	0.980025636965105	0.9796522277365555	0.9795113796594102	0.9984766105686123	0.9796456292357931	0.9794943723564209	0.9983625357030913	0.9974741063178753	0.9981384530067166	0.9950814588650622	0.9988775436493846	0.9979762582163224	0.97977337323782	0.9801282975581465
GCF_002210065.1_ASM221006v1_genomic	0.9793293043552836	0.9993931542342834	0.9796996709973885	0.9983038394787876	0.9790359145255721	0.979403526542087	0.979636649408284	0.9793249709288402	0.9796853004009857	0.9790285693562517	0.9778389618937382	0.9803299051151875	0.9791510261107587	0.9790233711412251	0.9791090171215681	0.9803503325930006	0.9784242530448766	0.9793043752415087	0.9794814230798355	0.978070392409921	0.9770261775224341	0.9798944480742035	0.9797803258202264	0.978767865976931	0.9983896248954133	0.9988043060440642	0.9793044883185202	0.9984606645122197	0.9790046419070303	0.978836752237315	0.9791353954583273	0.9778924895965398	0.978637023427816	0.9793292980908765	0.9790798009895896	0.9953253318797582	0.9778087163683663	0.9779664983984288	0.979577992283449	0.9778210222165633	0.9820499984076229	0.9796861048388108	0.9795231818710066	0.9789422795211576	0.9799082271659906	0.9791515216888383	0.9792752046880144	0.97716043747936	0.9787855102784405
GCF_002741415.1_ASM274141v1_genomic	0.9800846529789617	0.9972098290909073	0.9798893946183053	0.9967173063196106	0.9793967402881792	0.9798582473658444	0.9799170936960084	0.9796657548632266	0.9798589448389067	0.980033681616069	0.978237539600398	0.980027501895683	0.9796231259269393	0.9794262867112533	0.9796194652325482	0.9803154800789534	0.9790098686000756	0.9796157685502592	0.980230414635207	0.9781483138896773	0.9778002026916643	0.9803576718880054	0.9796834327914098	0.9791716291205846	0.9964063672695825	0.9975632484435378	0.9797501196678436	0.996368120544613	0.9795277596986598	0.9788718686075575	0.9796805844607447	0.9778734986644327	0.9794160456887677	0.9793066622544946	0.9795786924262706	0.994610053988877	0.9780266502467566	0.9782147300849666	0.9796454762383421	0.9780643246227381	0.9817870505312958	0.979546475471522	0.9797551250630959	0.9797297708697509	0.9801202744573496	0.9796667201607614	0.9797755440118987	0.977583613325114	0.9794477935661849
GCF_002753915.1_ASM275391v1_genomic	0.9973505847141112	0.9790779135532096	0.9951009085488141	0.9789766712881339	0.9790928534457043	0.9964787120720361	0.9972106061126833	0.9957170447977735	0.9969864114258242	0.996187870828533	0.9795887762879453	0.9962460681994303	0.9971375689901455	0.9958175586204411	0.9798458166392251	0.9962686999548073	0.9797207984153408	0.9800140012467642	0.9811466244240996	0.979054729741182	0.9791831278687843	0.997076964631272	0.9952009410829936	0.9797212802568664	0.9794757890480377	0.9789673296835478	0.996545595956178	0.9795414090577443	0.9964800747742608	0.97983538173379	0.9965567946561749	0.9790270040225154	0.9803213238345868	0.9804121846272675	0.9792667398591605	0.9799140230196797	0.9794646521454955	0.9793469718977997	0.9958108763548446	0.9794753167551653	0.9788741468155997	0.9952100407509805	0.9966275490831363	0.9963732967061114	0.994379117553569	0.9965261936970232	0.9962457410032247	0.9793337118878144	0.9802986234398355
GCF_012935085.1_ASM1293508v1_genomic	0.9786518860787249	0.9782228962241469	0.9794951095129568	0.9783602741190304	0.9796284974311997	0.9794230474411864	0.9793363825734578	0.9794541931455494	0.9792878106424815	0.9792587009591014	0.9923174653700085	0.9793334581019915	0.9789621436524626	0.9787619778584055	0.9795007960151036	0.9793286727283208	0.9788962072706695	0.9787965116611328	0.9796759047359462	0.9965403718142636	0.9776938679031231	0.9795756112081341	0.9790440978110346	0.9790377796343218	0.9785216925394468	0.9783954918679953	0.9790005442179975	0.9783895824378641	0.9792139579966219	0.9783636967728416	0.9794569610403195	0.9987980364183732	0.9793926931603415	0.9793022237748564	0.979953714581838	0.9789443332638653	0.9782106620276488	0.9779644770977115	0.9789585936570808	0.9783081290742885	0.9784583887195337	0.978936651177291	0.9798044959332691	0.9790309647799871	0.9790717093742286	0.9794508332083138	0.9796581323395286	0.9923520755885997	0.9793152117809883
GCF_002761575.1_ASM276157v1_genomic	0.9962135673086628	0.9797530841552207	0.9962883263421368	0.97940972726259	0.9795922813514141	0.9986604954624314	0.9972886068716529	0.9985390735589688	0.9985223422608488	0.9986765787703278	0.9800058481148558	0.9982246816328886	0.9971983218147314	0.9984589399527938	0.98007921836377	0.9993182639638903	0.9800818813275051	0.9810251041413488	0.9818535685783608	0.9794465381288097	0.9803217234288815	0.9972595751588927	0.9983002273779606	0.9808957868937844	0.9798536476543575	0.979787096000145	0.9993493416723156	0.9796936342536002	0.9993830541040363	0.9798660919464368	0.9990837406101567	0.9787796321113837	0.9803961523408081	0.9803878357052334	0.9795524434877098	0.9801022844856098	0.979652484098104	0.9794431799714479	0.9984983125248582	0.9796458345083825	0.9795698796223774	0.9985332637355676	0.9972590152826114	0.998693144893513	0.9951532840896727	0.9990773061902387	0.9982607870854022	0.9800048476263322	0.9805336732899596
GCF_002762095.1_ASM276209v1_genomic	0.9953651825906353	0.9794663343123204	0.9956849853085501	0.9796140729392566	0.9795018778004206	0.9983655544946345	0.9965388335344388	0.997911194868536	0.9979094633969487	0.9975965309311018	0.9801140252297931	0.997845276199644	0.9957856523860112	0.9999724357828238	0.9798017260784917	0.9984396312817463	0.9800586378393935	0.9802410333599662	0.9812622149597806	0.978985931865064	0.9792347102566282	0.9966507090133854	0.9992148263971585	0.9805113625109336	0.9796234538370194	0.979684656748652	0.9980832238482458	0.9798771930642521	0.9982077275373006	0.9792675206286464	0.9980824075328107	0.9783928714788247	0.9798313925029636	0.9809734754156059	0.9794500511920433	0.9793226526598319	0.9795744326685423	0.9793840904344241	0.9997927210760057	0.9795567544144601	0.9794106599805237	0.9998089910704598	0.9972490005410038	0.9977244566258785	0.9950082577300099	0.9981025459676075	0.9981462334020011	0.9802801846275602	0.9799296770635747
GCF_002762155.1_ASM276215v1_genomic	0.9959162185354149	0.9793773862807624	0.9964808525854304	0.9793613436894674	0.9793794332660473	0.9984303797468355	0.9967954898077452	0.9984495138350075	0.9985729314342213	0.99892631484125	0.9796591720905772	0.9979225917211174	0.9968566262592937	0.9980910832046996	0.9800636185771832	0.9989605565316781	0.9800457128929236	0.9808913695921442	0.9816194596307	0.9792517565465761	0.9794671998544767	0.9970827933215411	0.9977824917020451	0.9808069854474557	0.9795492099790455	0.9794125385576746	0.9988317009979661	0.9792815759246035	0.9989535340066453	0.9799049862006624	0.9989229891459176	0.9787357330527496	0.9802078601222814	0.980880488709917	0.9790545450707929	0.9798261301194312	0.9796848322541268	0.9794306026420168	0.9979904032888104	0.9796569655596719	0.9793666761019298	0.9979381646207455	0.9975017958900899	0.9992882718717717	0.9951395147816811	0.9989369597621705	0.998206853196126	0.9796357073523222	0.9803398373461814
GCF_002803025.2_ASM280302v2_genomic	0.9795842260637435	0.9978956070194588	0.9793449557955985	0.998859581937566	0.9789693480461747	0.9794672679908635	0.9794298309637112	0.9795433016080466	0.97977550094707	0.9794563838614453	0.9781183818139363	0.979831896715141	0.9793487595918507	0.9794677524045554	0.9792781132150581	0.9798102815885247	0.9787414072562128	0.9797239095395655	0.9796881191830265	0.9788652736326823	0.978499851833942	0.9794838205309697	0.9794751677903709	0.9787530007853961	0.9983083768065125	0.9990835261385983	0.9793818842344431	0.9980522510518035	0.9793821064381255	0.9795085969591728	0.9794011233992265	0.9783856328502013	0.9792790450104462	0.9795102754261862	0.9790136022284069	0.9972393560021955	0.9784156665096063	0.9781489924252607	0.9794585842046447	0.9784308074183435	0.9832677259015603	0.9795232937032403	0.9797045767447358	0.9793616212099955	0.9799037125966359	0.9794094302171668	0.9794430675454249	0.9779904319996775	0.9792674215216685
GCF_002843665.1_ASM284366v1_genomic	0.9952606131641631	0.979539570898468	0.9957333488267842	0.9796298030183839	0.9795159828068694	0.9983776708609644	0.9965693795531135	0.9978047127884426	0.9977886780530514	0.9974048133146224	0.9800545197866457	0.9976637977715697	0.9963339513898342	0.9998278190497748	0.9798681923518362	0.9982529326421433	0.9800587476912659	0.9805512288716719	0.9814561073673947	0.9790658414720934	0.9791295336968854	0.9968469251475183	0.9990562588296713	0.9804991209178929	0.9797716319846435	0.9796777849957516	0.9981088897826185	0.9800569857478559	0.9980680291380744	0.9797592952266999	0.9979414250779127	0.9788081472891107	0.9798785403087331	0.9808519278454189	0.9794642778107269	0.9796416627604783	0.9795116906597187	0.9794689263603619	0.9999257260341847	0.9795100779999456	0.9795267862466234	0.9999418697305588	0.9971848504882774	0.997617381816516	0.9948711628858106	0.997966082103406	0.9980519124966946	0.980199732945691	0.9800104906747745
GCF_002902885.1_ASM290288v1_genomic	0.9801472512203264	0.9791696977632932	0.9809063904623239	0.9792287139718678	0.9805564791001599	0.9807530937547342	0.980988330532331	0.9809880808117347	0.9814593087317467	0.9807500694353214	0.9798029393046954	0.9810211043311456	0.9807123021871877	0.9805372588167004	0.9807398328774666	0.9807307312655732	0.979611613053255	0.9800526008941125	0.9805962796428924	0.9790653980932742	0.9798698972518476	0.9808020218956138	0.9803508871101351	0.9800825776034618	0.9792974101516558	0.9796246821880832	0.9807477199293575	0.9794702139325718	0.9809703154587239	0.9802904429141903	0.9810587546616487	0.9786150317237616	0.980189100705201	0.9813318191242602	0.980552154126687	0.979186180855988	0.9799602915743568	0.9782941864025123	0.980682272711782	0.9800018716395037	0.9795972031791017	0.980534555203266	0.9813915154374833	0.9806087444589227	0.9812267191782722	0.9810560186138774	0.9809409815211974	0.9795805958403128	0.9801820941375733
GCF_002947415.1_ASM294741v1_genomic	0.9966157652754228	0.9791354606132894	0.9950410509383033	0.9794575064873163	0.9798100598586811	0.9966172515856465	0.9977055238454493	0.9958415010103453	0.9966242085800198	0.995872036637931	0.979717741487696	0.9958454964742811	0.9976198738656415	0.9955135450029506	0.9799527626060454	0.9960859056496977	0.9802196529815254	0.9808822395785037	0.981383135753562	0.9790490092036798	0.9791423543306166	0.997704764785131	0.9951390392535021	0.9798992483712066	0.9796457520264185	0.979487353819091	0.9960187249208032	0.9796882165043955	0.9961577192011711	0.9802143610717146	0.9962734734246153	0.9788490209720704	0.9803527530306924	0.9809231682206517	0.9799213960032185	0.9794568084285747	0.979620106637772	0.9796842076556282	0.995207318939991	0.9796253355680866	0.9797419493767529	0.9953294402869501	0.9965147200261025	0.995682895245327	0.9942378484418847	0.9962771759472148	0.9956255608255352	0.9797329736273941	0.9804014916618028
GCF_002947845.1_ASM294784v1_genomic	0.9811162175363632	0.9792918142417746	0.9827056094030178	0.9801355679738014	0.9800942757433667	0.9814789655346077	0.9817250441918441	0.9815203632345012	0.9819952611372095	0.9817713205363441	0.9796093600059054	0.9821016882934541	0.9814256334956877	0.981108270198438	0.9804385160791014	0.9821774971933123	0.9801932074746309	0.9975900565750034	0.9981586833916631	0.978835507251596	0.9788721559208887	0.9818062589235415	0.9815642333868555	0.9804753734107972	0.9797403554106531	0.9796736543720442	0.9819419438353693	0.9800620541151209	0.9818445530633282	0.9795981583819746	0.9820858430846805	0.9791804494668049	0.9803743851489701	0.9804390040405876	0.9800829366692044	0.9794993773820404	0.9793037652734103	0.9789970523927449	0.9812364266796867	0.9793378495756699	0.979588053160123	0.9811310978139086	0.9821162874770968	0.9813645668673221	0.9815774185680392	0.9820831346067644	0.9818881997767628	0.9793000850597176	0.9803222310187932
GCF_002950495.2_ASM295049v2_genomic	0.9961665114800263	0.9794705533597404	0.9964785381174455	0.9794042738807716	0.979477390962322	0.9987274985337045	0.9971135426423283	0.9987892551685874	0.9985631492431801	0.9992657667642793	0.980080089312706	0.9980034213473259	0.9971640253495122	0.9985244201743192	0.9800681978839535	0.9988996470013904	0.980121515702406	0.9813093553671816	0.9817055853397925	0.9792348615647352	0.9794480159458228	0.9973547247832415	0.9982134391562575	0.9812058737755431	0.979632975754529	0.9794303988866725	0.9990832727979619	0.9793205814711098	0.9991027325563799	0.9795677796090122	0.9992247188396459	0.9790973478206845	0.9802972569611934	0.9808741002825099	0.9795029315137656	0.9799070053361004	0.9796774026036512	0.9794142242382994	0.9985028786504009	0.9796757805177901	0.9797130603764446	0.9984715198279014	0.997547891336986	0.9994520777466814	0.9951434011450017	0.9992333060291918	0.9983770864197531	0.9800920185985662	0.9803956454438576
GCF_002996805.1_ASM299680v1_genomic	0.979341553253988	0.9986318988625437	0.9793109810158478	0.9990443433621179	0.9789328800800043	0.9795068482027081	0.9792799863504521	0.9797391349615283	0.9800565448182866	0.9795532661650994	0.9781282659248814	0.9803271676326742	0.9791224448668889	0.9795580221476761	0.9792131338294853	0.9802760604473292	0.9785078557172034	0.9787766480954339	0.9792668033567499	0.9784430547506626	0.9780220669149106	0.9795839987520132	0.9793889922026868	0.979179514739309	0.9988331874817685	0.9995306228989601	0.979792215719698	0.9988486094080126	0.9796073245024727	0.9786594798000161	0.9796371735427014	0.9782609375929003	0.9787154586412389	0.9789728193575148	0.9791729280700854	0.9961737198142493	0.9777780093231755	0.9778938732187809	0.97967578862093	0.9778622958388642	0.9832676697755552	0.979487623482295	0.9797767815958224	0.9793977028929182	0.980181078312146	0.9796287666576675	0.9797167139461493	0.9777907238916018	0.978798099585934
GCF_002999195.2_ASM299919v2_genomic	0.9794133608861513	0.9985089825908252	0.9795650753201546	0.9983809808066479	0.9789736230078857	0.9793739365529471	0.9798273946687069	0.9794022232072932	0.979900896616028	0.9794203305632113	0.9780351720567632	0.9806367169304757	0.9792903312051412	0.9791301690420338	0.9791558568522793	0.9803613115359243	0.9785549493406984	0.9790732307127856	0.9796169615584065	0.9781715720615612	0.9773881178999789	0.9798352810602412	0.9796489852001597	0.9789728472901983	0.9985783479037316	0.9992544757431864	0.979446271733311	0.9983065114160214	0.9792523729385965	0.9788468710689505	0.9793766119475434	0.9780676816722997	0.9787246904526208	0.979127189579541	0.9790269932754969	0.9960714709837691	0.9776315456396252	0.9779163140455936	0.9795755155961369	0.9776358171401904	0.9826400818675858	0.9799932016146166	0.9798374582890996	0.979242520034561	0.980055462581375	0.9793934494715536	0.9796766128074308	0.9774024370774536	0.9787712402576957
GCF_003006035.1_ASM300603v1_genomic	0.9797512435176146	0.9781106692527283	0.9803020152969698	0.9779894205984271	0.979622969451039	0.9800127658339861	0.9795921580518754	0.9798749589595085	0.9809190211846412	0.9802330349260548	0.9783737305049136	0.9804719257776902	0.9796681249975977	0.9801135262978733	0.9794539735140732	0.9803418864308703	0.9789521518215898	0.980287379336966	0.9801093137214647	0.978121347448503	0.9785443472409547	0.9806356742811223	0.9795957006361994	0.978510181273739	0.9789135300174577	0.9781466270442732	0.9802388705404804	0.977947664253852	0.98026388934448	0.9806686429033649	0.9802588999613437	0.9778487851696263	0.9801120645918131	0.9800117156892856	0.9795748594885731	0.9781747611724333	0.9840892347237832	0.9782068455055634	0.9800955563923931	0.9839198201869533	0.9785337808564943	0.9796200265030133	0.9803575998241806	0.9804350862336387	0.9818762018593931	0.9802523016862003	0.9803575623325624	0.9779355960871182	0.9801150004199501
GCF_003010655.1_ASM301065v1_genomic	0.9954545430404346	0.9793414432216272	0.9964366139998126	0.9794711138170389	0.9793508853775303	0.9984675054047216	0.9969822904830212	0.998981790042946	0.9986397594299259	0.9987582875906447	0.9804954999795729	0.998244761350939	0.9966662569210658	0.9983788093062642	0.9800174931824596	0.9991567128858986	0.9801012232954308	0.9808799319984075	0.9819039901068469	0.9791102989690507	0.9796166846616065	0.9973093263579289	0.9977730826758225	0.9808336324855659	0.9794429291159573	0.979777424631542	0.9995837971994403	0.9794618427475366	0.9994943458557344	0.98020304250054	0.999526074583105	0.9786703945215929	0.9801257756861439	0.9810766569717729	0.9793112664546625	0.9796163287100278	0.9798157693719551	0.9793036843970743	0.9981681801787278	0.9798090599991092	0.9791895030955385	0.9982478657651261	0.9974313883473788	0.9986345929882334	0.9951815783586566	0.9995098532203499	0.9981100272998965	0.9805514491862829	0.980301566098107
GCF_003010675.1_ASM301067v1_genomic	0.9805040069156733	0.9793618228393611	0.9816604352854347	0.9798052025630744	0.9795182178321199	0.9810743944547234	0.9815714752875045	0.9810505204584945	0.9815713915820363	0.9813277320026392	0.9791539948006608	0.9813106339293353	0.9812145437187092	0.9808693055609875	0.9799251972576771	0.9817389259132041	0.9801004054490438	0.9975225261807211	0.9984588403257301	0.9786362181951891	0.9789011296382234	0.9816336232582742	0.9810552797426189	0.9798440773068394	0.9790145547435208	0.9796940297724089	0.9815740426614348	0.9795294230990218	0.9813844601298936	0.9799387226678123	0.9816578209494724	0.9784220873748811	0.9799951327655289	0.9804375047318818	0.979711784386718	0.9795143424204612	0.9792866021916794	0.9790341021775024	0.9809286356275453	0.9793215861721458	0.9793543417297316	0.9808208753608675	0.9816614463443316	0.9807225406011518	0.9811744686762051	0.9816519252605699	0.9815999631208996	0.9791895695850199	0.9799165760897018
GCF_003029495.1_ASM302949v1_genomic	0.9966152401656762	0.9791447345864666	0.9951092462302394	0.979470132802217	0.9797898956902632	0.9966164429605275	0.9977023504816033	0.9958420188370332	0.9966231220150198	0.9958712284482759	0.9797166024988845	0.9958452390145958	0.997619025933008	0.9955127332687373	0.9799425342394611	0.9960841107903114	0.9801869923649834	0.980775544296956	0.9813766859627986	0.979010270841118	0.97915015936156	0.9976303630000385	0.9950204841457311	0.9801168517155083	0.9796748918716766	0.9795168207966737	0.9961339347565135	0.9797103697855681	0.9961861399003558	0.9801063540502161	0.9962714853348837	0.9788535396668729	0.9804053423766279	0.9809061546760177	0.9799031598010278	0.9794588187701807	0.979620106637772	0.9796842015672445	0.9954902729706229	0.9796253355680866	0.9797155704788824	0.9953854535050669	0.9965316237188033	0.9955776809970319	0.994237332207486	0.9962751908670504	0.9956234754494903	0.9796443535350203	0.9803559091869686
GCF_003181015.1_ASM318101v1_genomic	0.9972207067201224	0.9797278596726553	0.99577420907438	0.9794547641606067	0.9799204059628922	0.9967080843783137	0.9976571965740547	0.9962464885573934	0.9969700588737466	0.9964867811370735	0.9796998083480076	0.9965960597556976	0.9979547752425937	0.9960817644900304	0.9800043184200402	0.9963495304913762	0.9800791271930189	0.9812921117026009	0.9814271577738399	0.9795481594766887	0.9791584009387405	0.9975861094389541	0.9956776785407305	0.9800955621097979	0.9800826910374699	0.9796188447257194	0.9963858715496199	0.9803598189034376	0.9964675599230847	0.9802988369141791	0.9966802467836282	0.9794119985768355	0.9801568379203446	0.9810930941209468	0.9798126137692719	0.979545375979432	0.9797608068421485	0.9794951357727887	0.9959669222532094	0.9797688990211588	0.9797057313635716	0.9956680941974096	0.9966857519349497	0.9967108571585171	0.9943711248521256	0.9966862519737478	0.9962190321632958	0.9797055567300362	0.9802908668723337
GCF_003264255.1_ASM326425v1_genomic	0.9954352079244222	0.980046560467329	0.9962335172007973	0.9797726320110559	0.9794629537543511	0.9983453613834967	0.9969620371867932	0.9984298163041313	0.9985191953160649	0.9984720288365193	0.9800191537648351	0.9981462678527872	0.9965935745288408	0.9984439392363381	0.9802311766902858	0.9997541778223235	0.9803845360685078	0.9809483086947673	0.9819498769329748	0.9790111294190056	0.9795273869882508	0.9977049700326662	0.9978863301070259	0.981142862823231	0.9802637599751258	0.9799793499086206	0.9990732444907879	0.9801761425964977	0.9990631609415246	0.9802407611196583	0.99873907684094	0.9791467420742075	0.980516531983542	0.9809891877683786	0.9796717506220465	0.9801136907327571	0.9798723217404733	0.9797809070997059	0.9984508421286683	0.9798656430112429	0.9795146103355977	0.9984481198414689	0.9974813826420826	0.998360312826179	0.9951764904253015	0.9987607858611419	0.9980901203678838	0.980173203264981	0.9806358078860236
GCF_003264295.1_ASM326429v1_genomic	0.9954332247385429	0.9800197429912804	0.9962269409195895	0.9797699908847343	0.9794605716463641	0.9983456180767217	0.9969615111575891	0.9984324169916624	0.9985218497554089	0.9984683022650852	0.980013219548815	0.9981465368201863	0.9965850215699543	0.9984448805125842	0.9802121883154548	0.9997536649396698	0.9803858523804406	0.9809184178896067	0.9819370436660964	0.9789970715896531	0.9795299823358606	0.9977030992566592	0.9978806140168377	0.9811405478221823	0.9802608729757675	0.9799793033643802	0.9990730184961414	0.9801726815718508	0.9990539906793242	0.9802272438270913	0.9987464496916764	0.979132712174101	0.9805000290081235	0.9809857125887435	0.9796588648555042	0.9801080604130229	0.9798710768604786	0.9797728911515821	0.9984509020566553	0.9798593796822388	0.9794997848845547	0.9984473900825978	0.9974819047337765	0.9983600621505612	0.9951738019940329	0.9987671785893039	0.9980898595578812	0.9801575101440776	0.9806134616842309
GCF_003288775.1_ASM328877v1_genomic	0.9956328982627832	0.9801373652816624	0.9964267619317158	0.9798386865212223	0.9794464118503914	0.9983286746046832	0.9969679413468693	0.9984463641893603	0.9985062673565412	0.9984910179828866	0.9799539673508537	0.9981376844865428	0.9966318153483386	0.9984727346112271	0.980204276230594	0.9999293662157316	0.9803774280208136	0.980890545835623	0.9819368411196906	0.9789928072144987	0.9795366270328565	0.99772842207576	0.9980505177476796	0.9811290371594324	0.9802694537418866	0.9800281950121198	0.9990296510151105	0.9801653606572956	0.9990529692131417	0.9802042284112762	0.9987386734892647	0.9788603566685881	0.9804971324971326	0.9809643106882221	0.9796385930659879	0.9801094061214527	0.9798559642833943	0.9797918547442689	0.9984634685147747	0.9798543071618829	0.9795074417151626	0.9985127553803645	0.9974958973148988	0.9983801231771438	0.9951613130419968	0.9987594521201058	0.9980912264673348	0.9800973674072684	0.9806105751704465
GCF_003345235.1_ASM334523v1_genomic	0.980243046726862	0.9790411914545744	0.9808274984232292	0.979767790043915	0.9799186276071168	0.9810700579993714	0.9805528094537429	0.9805760819449464	0.9808266653866815	0.9802329169527659	0.9791334528549543	0.9808164586209772	0.9798778398472305	0.9800988982585651	0.9800642724183195	0.9808213483438399	0.9799516739929117	0.9979978218034325	0.9979896671852804	0.9786599503899744	0.9786011954953979	0.9805662370357576	0.9801849580154754	0.979608373410792	0.9790735388992186	0.9792744032212514	0.980598453209242	0.9792928058528969	0.980527615496237	0.9792955494316472	0.9811445211090816	0.9785696749032907	0.9796178716456106	0.9806313617196774	0.9796067519378532	0.9789730858832715	0.979430166380582	0.9789994963757307	0.9806698564593301	0.9794184325049464	0.9791928110630324	0.9804560003828624	0.9809413302664614	0.9809412126010866	0.9808474148816623	0.9811405747834901	0.9807188687501307	0.9791562616272281	0.9795478598498196
GCF_003431385.1_ASM343138v1_genomic	0.979403294187841	0.9783251253895497	0.9803618940656051	0.9786529118120867	0.9794178874660858	0.979880820042802	0.9793915984970092	0.9795053531408681	0.9807705385897492	0.9796961239038507	0.9777784625652156	0.9803239295613818	0.9790878332267774	0.9796519332732254	0.9793164960009032	0.9800393247313983	0.9793826337839884	0.9797666240580871	0.9805567380617739	0.9774345112742597	0.9779738036259552	0.9802247934835794	0.9791272400576625	0.9793418440945897	0.9784690533181158	0.9787087362361617	0.9801851609340037	0.9784740901629811	0.9801344525505589	0.9812155335681119	0.9799847874000213	0.977611685333086	0.9802991096203872	0.980741029575065	0.979356099942846	0.9782600741691425	0.9845510578607214	0.9786339484585748	0.9798646944818692	0.984447799185768	0.9790403055313267	0.9796091967278348	0.979780580249139	0.9798910255617241	0.9817765821969752	0.9799846026529704	0.9796775601602207	0.9778894246794885	0.9803012746234068
GCF_003431865.1_ASM343186v1_genomic	0.9795844079513084	0.9787783925245085	0.9808045283819798	0.9791994065451225	0.9800112606800235	0.9812373646148633	0.9795986409678341	0.9819210405614889	0.9807867090239739	0.9812459810782471	0.9791772964519608	0.9816388049145773	0.9790742605634006	0.9811338157897391	0.9798589102485473	0.9817602833553852	0.9791296331128319	0.9791751629744174	0.9800426013083642	0.9797288449486966	0.9808845091227782	0.9797866045417228	0.9814541648823533	0.9824664205136124	0.9788956650695476	0.9788441503769629	0.9814712091896016	0.9790216188859705	0.9813480885424573	0.9790102057623858	0.9818172314983559	0.9788497328774457	0.9789999574035647	0.9799714230758663	0.980166946120975	0.9784405619594492	0.9785785298033322	0.978749232913624	0.9812976034504648	0.978626661808046	0.9795309696508224	0.9812855999098073	0.9803758220828632	0.9815503918198266	0.9802209317169578	0.9818075475022421	0.9813100745529811	0.9790804059995817	0.9789580013863985
GCF_003516005.1_ASM351600v1_genomic	0.9957529131190265	0.9791637482366106	0.9967685720158389	0.9793680798419638	0.9796030041897914	0.998723230454575	0.996912827150147	0.9990138577197996	0.9986013065312926	0.9989066324253207	0.9804548068449008	0.9981178747282683	0.9967450458104664	0.9983638138078836	0.9801766149906437	0.9988750349361988	0.9800650395935309	0.9811573637193696	0.9818067710249687	0.97909184730199	0.9797039422886011	0.9973625354542235	0.998017755130039	0.98109981191478	0.9796787373693437	0.9795040637995717	0.9998015144847827	0.9797866527595203	0.9996636612849953	0.9801578766046045	0.9995144666913777	0.9790601780525037	0.9803916875718385	0.9809527884761507	0.9794288508672699	0.9794993494772326	0.979626450664556	0.9795001194995671	0.998353548075519	0.9796362243157241	0.9792223704965244	0.9980766889401591	0.9974181085448686	0.9987920301904581	0.9951754434112633	0.999537093755382	0.9981573293221759	0.9805658293177263	0.9805394847144621
GCF_003522665.1_ASM352266v1_genomic	0.97990574481582	0.97906804147272	0.9803282487326344	0.9793877646292737	0.9796009959526194	0.9803802023671775	0.9801550403824896	0.980244968710065	0.9802900248289234	0.9795741912262667	0.9789484743187117	0.9804218060973865	0.9794523165954884	0.9799090069095032	0.9797901619330466	0.9803178668995132	0.9793614401601262	0.9943145830353696	0.9957259646575758	0.9787676644341097	0.9783890290178539	0.9799551853191031	0.9802683556531789	0.9788798817024619	0.9792230055155584	0.9793200880473539	0.9803514418683078	0.9791728135330989	0.980020187878984	0.9788753110232337	0.980920555964671	0.9783071796629664	0.9800020078365382	0.979855697060675	0.9793058095989875	0.9793396983446214	0.979109572002973	0.9786066207733494	0.9799552751487256	0.9791571605452516	0.9791703589969212	0.9801548308547571	0.980614320975997	0.9801200032286819	0.9803325871442277	0.9809202002202284	0.980163108666092	0.9789191232309683	0.9799291740972895
GCF_003522705.1_ASM352270v1_genomic	0.9786789108428674	0.9779523426313094	0.9793088626972253	0.9778785743909794	0.9797947140273688	0.9786370631178881	0.9795448960564506	0.9794752997540535	0.9793822579261137	0.9792113182484984	0.9932070596091994	0.9795116013898563	0.9794898859536314	0.9788668676370502	0.9798472539143783	0.9793457490644585	0.9785945700880838	0.978879122256751	0.9795487705866737	0.99708727100765	0.9780822531901446	0.9788951340171779	0.9789235145484096	0.9782700249972829	0.9785369138137456	0.9780668600038386	0.9789291443126967	0.9779429012507903	0.9789849143703538	0.9786023452219058	0.9793965922575051	0.996677136786826	0.9796513150488158	0.9795855710716761	0.9798081426876313	0.9785994547466569	0.978289678757064	0.9785603664305758	0.9787704761690026	0.9783447414922541	0.9788921173551065	0.9789423007148611	0.9793462635271989	0.9793407514724931	0.9791259497969598	0.979392850514759	0.9808782225732614	0.9930566020073609	0.9796436300163001
GCF_003522885.1_ASM352288v1_genomic	0.9954285162810161	0.9791464147064833	0.9963625018274892	0.9793357185460483	0.9794070432575644	0.9984712746876654	0.9970751650262378	0.9986335579444844	0.9987060104993325	0.9986146168578293	0.9803809857963481	0.9978288089701133	0.9963576617258181	0.9979592296360601	0.9801812876709706	0.9986211553564707	0.9800794572415252	0.9809746290004911	0.9815459349345776	0.9790834163427101	0.9796425150258733	0.9970747092326749	0.9977791442541327	0.9807331016487303	0.9791505646806149	0.979312271646507	0.9990788134060183	0.9793278682240585	0.998869531594707	0.9797508181225235	0.9993385555519806	0.978794252019083	0.9801241517525139	0.9809572206058618	0.979378264356112	0.9794554723816541	0.9797953816423024	0.9794700388650156	0.9978995304923416	0.9797859861703313	0.979249449632082	0.997852282466158	0.997498419853241	0.9985611118430995	0.9953000328483782	0.9993300646340472	0.9980327288900966	0.980489113812045	0.9803072157553994
GCF_003547115.1_ASM354711v1_genomic	0.9795122044752939	0.9787479394741316	0.980702915591517	0.9791958097482409	0.9799953576597874	0.9811977182672613	0.9794245188549333	0.9817980468969826	0.9807108523871424	0.9811659730771098	0.9790899898542843	0.9816118454477897	0.9789933200007174	0.9813404914897913	0.9798141678095856	0.981805273958529	0.9790136995386116	0.9788335373127827	0.9800597603667303	0.9797117595530278	0.9808248112931568	0.9798407761112744	0.9815507360533312	0.9824611030967374	0.9787844980363556	0.9788212470953058	0.981447201668422	0.9790195317110216	0.9812746534984605	0.9789843050375757	0.9818203691410383	0.9788313959896973	0.9789867165386112	0.9799072241131662	0.9798845272218053	0.9784368776589719	0.9785416481702839	0.9786719933175593	0.9814467271106626	0.9785949118821521	0.9795121868151743	0.9813997267013472	0.9803375936011349	0.9814892784218804	0.9801875110036451	0.9818097359797698	0.9813773610975887	0.9790332861548078	0.978946051669984
GCF_003591615.1_ASM359161v1_genomic	0.9948462842372339	0.9791133968962001	0.9964627795276099	0.9792672537042516	0.9794835671926824	0.997639029527107	0.9962898773783947	0.998266384622498	0.9978251500553235	0.9990008618281888	0.9794052548273665	0.9980662061378329	0.9959921908453991	0.9973951192761173	0.9800896311131095	0.9980943751572691	0.9804071315648687	0.9810330701421928	0.9817754631575687	0.9789057410982078	0.9791498709500501	0.9968453048108759	0.9971850619856093	0.9812303584053513	0.9788074597180718	0.9792484464883991	0.9986253038306211	0.9792397413591081	0.9985916610413749	0.9800562857138564	0.998635122478757	0.9786382320947065	0.9802630165693637	0.9809650023758062	0.9792861632690755	0.9796089804374191	0.9798130968905957	0.9798093331209756	0.9976182622682849	0.9798035724528301	0.9792547376066992	0.9973585342329587	0.9966525665213786	0.9998062847753837	0.9943384088785544	0.9986461696487845	0.997478929156649	0.9795003361354195	0.9804007256476679
GCF_003812065.1_ASM381206v1_genomic	0.9807760799852863	0.979183794996307	0.9805554227336507	0.9785758234277635	0.9803496995256435	0.9806242208314503	0.9808748661801624	0.9806943327529103	0.9807950787262179	0.9805314005641866	0.9796277760092416	0.9806722381929772	0.9806983022284814	0.980101202867613	0.9802798512422571	0.9809768712158216	0.9795079202616261	0.9802119823273049	0.9801699342258317	0.9787244003183417	0.9783658924141504	0.9802298981928788	0.9806242361035423	0.9794332502533832	0.9793478556899464	0.9790128523116057	0.9808081396580581	0.9788242800075068	0.9808419572850392	0.9803027624664534	0.9808658784091335	0.9789956527686251	0.9793827819212622	0.9902801747584338	0.9804185124173103	0.9792459653884578	0.9801145726662903	0.9788703466817695	0.980903237290494	0.9802222057725049	0.9801703738290233	0.9808283501184036	0.9807213726016882	0.9809358851371759	0.9815152497790185	0.9808699340853595	0.9809836585795303	0.9795436720188857	0.9792562567564352
GCF_003812385.1_ASM381238v1_genomic	0.9804263279231791	0.9792394158324027	0.9805142060398986	0.9786969908081014	0.9806152074431009	0.9802842749072509	0.980687334852807	0.98102000403464	0.9809055742123622	0.9806550543504717	0.980198542454361	0.9808833309111433	0.9803782228278679	0.980456451970991	0.981559647084585	0.9807420713332966	0.9795727064168765	0.980487787165464	0.9802225216088161	0.9792517411958186	0.9793583527826568	0.9806203133399201	0.980463163611547	0.979651262265178	0.9793833516409456	0.9790585717945964	0.980499075621131	0.9791604531687789	0.9806530454666944	0.9902996386481255	0.980774068340056	0.9793725381384843	0.98004996267621	0.9825262275864696	0.9805494112763579	0.9794380840973492	0.9791974869122612	0.9785164086057814	0.9805869694065856	0.9791929847265048	0.9792654541272047	0.9805930106654156	0.9807122798372674	0.9805877083261888	0.9810021202503024	0.9807794008024677	0.9808209515363687	0.9797292015150584	0.9800108693536627
GCF_003812485.1_ASM381248v1_genomic	0.9803734468048758	0.9791860605182141	0.980664051694095	0.9798394531132439	0.9794551507788601	0.980887476927385	0.9797312785578084	0.9798486608544752	0.9805372921362375	0.9800492442742368	0.9788936852256366	0.9800876838459419	0.9794275374377204	0.9802363651563569	0.9798010574164688	0.9806356407843274	0.979615068695947	0.9954435857723486	0.9966549852715821	0.980496181091943	0.978455584375381	0.9807193484696394	0.9797968650479942	0.9790878295767976	0.9794226590538905	0.9799215197085889	0.9802406233043712	0.9796281619194994	0.980238376318653	0.9794182112485577	0.9804112601036099	0.9801474236754479	0.9797275185843747	0.980530536590818	0.9795015466499538	0.9786938368436106	0.9790722677739752	0.9790389465801389	0.9802269184740595	0.9791261155332199	0.9793131157800109	0.9798555251343536	0.9817691864840856	0.9804060622411792	0.9804875811937526	0.9804085536096305	0.980763672121199	0.9788965763422476	0.9798526691806783
GCF_003931755.1_ASM393175v1_genomic	0.9956516460389581	0.9793385922330097	0.9968195417443979	0.9797353030281514	0.9797146072939441	0.9983864420247336	0.9968192791722204	0.9985262737159692	0.998341576740202	0.9985879817348187	0.9803355562157922	0.9978562638502958	0.9964028034102025	0.9981079599065342	0.980229378524006	0.9989202711712403	0.9801401844808473	0.9814584412294407	0.9820001761848807	0.9791991534108712	0.9794472676183594	0.9970313312371736	0.9978784003341643	0.9809385131066979	0.9794139111537519	0.9797876251700464	0.9994629678287766	0.9795964136174604	0.999149815464913	0.9801766759542011	0.9991000974332549	0.9788204373002608	0.9804531124730946	0.9810343662890959	0.9794900374037877	0.9799680228448148	0.9799880291403547	0.9796605133695846	0.9982266917597192	0.979986613098953	0.9794415767651616	0.9981823516121091	0.9971271600872524	0.9984442836564043	0.9948960917812745	0.9991154453134472	0.9977804559421032	0.9804565026244125	0.9806389851239957
GCF_003931775.1_ASM393177v1_genomic	0.995636161813089	0.9793569403599628	0.9968243000259662	0.9797949224013899	0.979726007117472	0.9983668576149359	0.9968155825197356	0.9985800064390253	0.9983543016158829	0.9985816508905746	0.9802637726429325	0.9978677948343048	0.9964569783616277	0.9980908061313711	0.9802337085719153	0.9989323534991249	0.980158782157884	0.9814575491546722	0.9819719404938779	0.9792120519406711	0.979449826510682	0.9970275269758383	0.9978614187820823	0.9809364784594972	0.9793829847226645	0.9797750157378418	0.9994709243993447	0.9795759896891938	0.999153110347143	0.980226540362134	0.9991229540059304	0.9788482138102664	0.9804674588242287	0.9810666254542789	0.9794880280621602	0.9799886055080753	0.9800178943329384	0.9796790452346132	0.998228769746603	0.9800164199848468	0.9794132563256167	0.9982195269169294	0.9971183906999332	0.9984891828456732	0.9948864675829894	0.9991254193266856	0.9977751832770946	0.9804470789227626	0.980654576763967
GCF_003948085.2_ASM394808v2_genomic	0.9802418389438025	0.9791720942558888	0.9810254338770763	0.9792679437467912	0.9800171805862322	0.9805494234207751	0.9805049740997742	0.9802449937982505	0.9807272144102427	0.9805739418428698	0.9788024052744119	0.9807947778254219	0.9801581891044338	0.9803570362409696	0.9801041772882346	0.9808450465966586	0.9793806961279918	0.9799867264062715	0.9808843799709625	0.9787780893642394	0.9789471167886785	0.9805760842176958	0.9802364786128246	0.9801473351499969	0.9795523512000179	0.9792513110751175	0.9806552992908341	0.9794873385226611	0.9806054170603592	0.9795932785402007	0.9805107175008319	0.978324250369234	0.9802980622423588	0.9797729058286118	0.9798781514176704	0.9788894301710687	0.9786784319398235	0.9788800539252516	0.9804226463031904	0.9786802908542666	0.9795732580881368	0.9804534075370517	0.9805130920872713	0.980580992686215	0.9805808830974483	0.9805036525918046	0.9805023645682893	0.9784412910282022	0.9803295361907762
GCF_005519135.1_ASM551913v1_genomic	0.9996233881224061	0.9793303862512714	0.9956279876789951	0.9796101584636129	0.9795562212056588	0.9964210765508669	0.9972193343275743	0.9953221906725086	0.9960171311282983	0.9955423145611088	0.9792293636300495	0.9954741448832783	0.996748207069433	0.9957171039534405	0.9798979548691537	0.9957448176612071	0.9799563043682228	0.9802953907725986	0.9814377668902597	0.9783978023733204	0.978522379801392	0.9972837405446449	0.9953708258709361	0.9799552326943377	0.9796869457241989	0.9793349085897348	0.9960117817376812	0.9798652257753586	0.995687969424166	0.9795906460947904	0.9959881955637586	0.9789333151209945	0.9800921491023835	0.9809358265485519	0.9794217359938753	0.9794598277355356	0.9795551639705355	0.9791482709422541	0.9957839920028597	0.9795690680952146	0.9788957543596883	0.9955599926913035	0.9961719613018272	0.9955457800700821	0.9938307569077025	0.9959715036554135	0.9957915272398895	0.9791040123776019	0.9801242837190924
GCF_003948455.2_ASM394845v2_genomic	0.9957987322686606	0.9793263279195404	0.9966576068475781	0.9794651974403286	0.9795924999672034	0.9987241524637805	0.9971084496755542	0.9989596249130999	0.9985747067041524	0.9989321432674856	0.9802220539370814	0.9982507724127702	0.9968513275304497	0.9982874210135371	0.9799701427085493	0.9991907550659456	0.9800241199654061	0.9812412028370546	0.9818257177914542	0.9790293680321847	0.980116860577966	0.9973444015470954	0.9981984259683164	0.981133162883336	0.9793406110050633	0.9795613599195871	0.9998131446603022	0.9795249079606424	0.9996308358675646	0.9800805198088398	0.9995135908514032	0.978816058049895	0.9803903521479608	0.9808670935451707	0.979443871089566	0.9797399177501994	0.979646074031637	0.9794607575053558	0.9982946103375278	0.9796444489495002	0.9792094701063655	0.9982835494605329	0.997335350215957	0.9987311844925834	0.9951285709220693	0.9995272852842336	0.9982657397317373	0.9803098522252035	0.9805786895375274
GCF_003948535.2_ASM394853v2_genomic	0.9960073979619908	0.9794658409301533	0.9963624852044224	0.9792501836400822	0.9791152716255442	0.9985794728901113	0.996858184645566	0.9986486394684021	0.9984584257184116	0.9988895993672463	0.9800537128661642	0.9978001091567165	0.9967594495251783	0.9981292119527566	0.9800662392714727	0.9987871699503962	0.9801574414017928	0.9812278425838117	0.9816953435041127	0.9795059520431996	0.9795357183861307	0.9970635182156898	0.9980115054437044	0.9809461461502154	0.9795997552262581	0.9795533642271236	0.9987430353714889	0.9794426560571671	0.9988933571018119	0.9797089619547515	0.99893971894396	0.9789435626909699	0.9804399887261162	0.9809231799086937	0.9793022637678842	0.9799538696853453	0.9797810641815695	0.9794458820487916	0.9980457811513209	0.9797716031551656	0.9796335320126275	0.9980410638951427	0.9974291163910843	0.9991885874894897	0.9949645169090224	0.9989568290338816	0.9981711236406403	0.9800439587883468	0.9805223444813163
GCF_003949115.2_ASM394911v2_genomic	0.9802233963166626	0.9791880822211284	0.9809550734625624	0.9793517134314628	0.9800442550643107	0.9805215032656411	0.9805063070841018	0.9802299096371558	0.9806993964315596	0.9805707512815841	0.9788368845367267	0.9807843321021787	0.9801685809793487	0.9803295561923215	0.9800201386413376	0.9808334977338207	0.9793265254146203	0.9799372157830797	0.9808969779851133	0.9787663495033547	0.97890137106052	0.9805540590109815	0.9802174818473541	0.9801037391940646	0.9795195114449199	0.9792111489991224	0.9806314776825819	0.97949654140365	0.9806064692815084	0.9795795193123822	0.9804862302674923	0.9783343815435644	0.9803006801748537	0.9797446462926747	0.9798856025244485	0.9788872825799324	0.9786751823227627	0.9788758591292135	0.9803897430812392	0.9786773249273379	0.9795737181170231	0.980429272179058	0.9804841868604341	0.9805635275222163	0.9805426716605531	0.9804588671442253	0.9804740125587267	0.9784370721502872	0.9802953076257507
GCF_004758865.1_ASM475886v1_genomic	0.9783498641844287	0.9776320664786134	0.978547580483915	0.9772108714383771	0.9800286715912614	0.9789355276360231	0.9788450446271949	0.9793958918082067	0.978856565027081	0.978867988937142	0.9934648283459727	0.9787506575686665	0.9783082508645897	0.9781981003627872	0.9791937774736214	0.9789189029610604	0.9786043396004381	0.9784658414304712	0.9790506501789805	0.9968758119455767	0.9768725511058477	0.9784798382695602	0.9787087019967211	0.9777733140729218	0.977655481023394	0.9774530573633116	0.9788934615544906	0.9773405475830761	0.9786795703718166	0.9774347821044753	0.9791947931096595	0.9970472047477313	0.9787507366252272	0.9791203978805627	0.9800114210306741	0.97758685598275	0.9779766123947896	0.9779349265172629	0.9790056675196944	0.9780314154763494	0.9782913173529048	0.9789536773906841	0.9786855386347723	0.9788123369141668	0.9788711794796792	0.9792348449316781	0.9793981401570094	0.993347917975854	0.9788354803670634
GCF_003949595.2_ASM394959v2_genomic	0.9958952512216515	0.9794297978549595	0.9961631059809808	0.9795503716853434	0.9792699608294274	0.9985450227119322	0.9968994898213989	0.9987270720942912	0.9984712290868504	0.9990734251961408	0.9801771220290428	0.9978163030481983	0.9968826450725758	0.9982491149823387	0.9801363391537568	0.9986048055653278	0.9801997088798807	0.9813298691621885	0.9817069078119902	0.9794113784954122	0.9794951189016865	0.997136570903582	0.9977872225665066	0.9810419648176655	0.9797427498107949	0.9795563375266825	0.9988538937425248	0.9794440031411868	0.9989532797064663	0.9796218791708667	0.9990523456402289	0.9795308724080559	0.9803398848375766	0.9809860283622606	0.9794119990674147	0.9800579269052394	0.9797857712303444	0.9795018012172706	0.9982126226004348	0.9797763383158296	0.9797303994736675	0.9982129790219608	0.9974339967694746	0.9994164584659319	0.9950375349068185	0.9990700474623736	0.9982797926056881	0.9802476696949382	0.980481808347294
GCF_003949725.2_ASM394972v2_genomic	0.9802425160297765	0.9791850164913273	0.9810339091410053	0.9793490978181117	0.9800280341384601	0.9805534894721147	0.9805083494810958	0.9802678680319983	0.980715541517138	0.9805835206628207	0.9787854853996479	0.9807828575080053	0.9801775248571628	0.9803900823888998	0.9800706828568232	0.9808543073689784	0.9792854935420922	0.9799441890063361	0.9808740365592915	0.9788236900431229	0.9789191421748704	0.9806076419346664	0.9802274246963	0.9799693574257144	0.9795539385181745	0.9792476817552463	0.9806427114185241	0.9794838817102124	0.9805928634671198	0.9795904415042005	0.9805101807257238	0.9783584975606184	0.9803277135549284	0.9797500425014585	0.9798709147958158	0.9789044537675697	0.978631436537779	0.9788633427119635	0.9804417436662707	0.9786335910317481	0.9795985686728672	0.9804699632836776	0.9805453451809126	0.980583865893729	0.9805661799507694	0.9804986334856124	0.9804832290221602	0.9784599961988721	0.980324740142412
GCF_004028375.1_ASM402837v1_genomic	0.979467706379028	0.9789502251598676	0.9798734927152201	0.979062215603541	0.9798647084236275	0.9793015571099288	0.9796655304269517	0.9793516006735207	0.9799751316188182	0.979543112852896	0.98071767133749	0.9800397321226858	0.9793631606806095	0.9792578428535328	0.9801654918579614	0.9797447301467458	0.9795873315240995	0.9791049645881171	0.9801948563775932	0.9806043463774018	0.9786405977224857	0.9796173933235612	0.9793586460752947	0.9793588144407814	0.9791875445307521	0.9788210258674628	0.9793771767532911	0.9787377096164757	0.9797054915507699	0.9798858885386351	0.9797192380821831	0.9805789955517842	0.9968768546014629	0.980358377391711	0.9796424922651094	0.9798174392168653	0.9786802051359278	0.9787456395008546	0.9792516475135035	0.9787167388374952	0.9791066776925988	0.9790176194827964	0.9797472249113154	0.9797383516038459	0.9797780697259215	0.9797240686578629	0.980044121882107	0.9806323310365843	0.9968583862969713
GCF_004101705.1_ASM410170v1_genomic	0.9956698627838418	0.9792223675977018	0.9967259415215426	0.9795822848573763	0.9796233748922942	0.9986315653611743	0.9970082414431016	0.9989229522714854	0.998657034860097	0.9987213753647871	0.9805582669749122	0.9979988852570817	0.9966118210152793	0.9980535017773551	0.9802871739948646	0.9987669702247309	0.9801281624710214	0.9813108287715149	0.9816700718799953	0.9792595883275942	0.9796489416744923	0.9973779964897824	0.997905294675752	0.9809182011004888	0.9793785132410442	0.9795193453449977	0.999490043411689	0.9795460492918385	0.9992569033000525	0.9800915326301555	0.9999324089041005	0.9789248748766036	0.9802617124077179	0.9810038019634398	0.9794822214743861	0.9795196429512426	0.9796964760353254	0.9795947198317351	0.9979956800950058	0.9796948387340898	0.9792986319252992	0.9980024336170852	0.9975246625738896	0.9987263773476743	0.9952969980469069	0.9999355533070821	0.9979973870448229	0.980655239920558	0.980418564348432
GCF_011067065.1_ASM1106706v1_genomic	0.9955529538167268	0.9790823096641318	0.9962988306560493	0.9794566695018138	0.9792570425296996	0.9981694970308026	0.9971793562507169	0.9975708938643941	0.9975409337115367	0.9977918490358862	0.979635849921474	0.9972934593511558	0.9971985015007179	0.9974377366558842	0.9797251206313127	0.9979989102021004	0.9796246111211837	0.9807989282537168	0.9813724518920041	0.9789325779794682	0.9791799447631188	0.9969674648609298	0.997795697666684	0.9809024170302525	0.9791705359720363	0.9795052529313428	0.9982655758547418	0.9795302567393498	0.9981882852883287	0.9799878480865284	0.9981855155453538	0.9789912602146315	0.9800836326115804	0.9806778190294188	0.979394391173602	0.9796480222231323	0.9793882295653413	0.9793171927859473	0.9976367582184495	0.9793866279380453	0.979078561555685	0.9976185987074339	0.9968928203380623	0.9974417835381916	0.9945189478477366	0.9981855529990737	0.9979275614235574	0.9798991112262329	0.980121801999084
GCF_004101725.1_ASM410172v1_genomic	0.9956477165797327	0.9791585916853741	0.9967051141680628	0.9795902829343419	0.9796095803551185	0.9986599165791066	0.9970491275145248	0.9989628900999535	0.9986780195468767	0.9987180164973818	0.980574166912836	0.9979924700587579	0.9966424027211941	0.9980773708045753	0.980249025374081	0.9988084343325826	0.9801022337127796	0.981309361750953	0.9816724950719473	0.9792565055320342	0.9796625756333204	0.9973946880241359	0.9979138739837662	0.9809171891667773	0.9793932595513737	0.9795428144633875	0.9995293322177913	0.9794989934981492	0.9992822384552565	0.9800538404764023	0.9999656076433978	0.9788764129768842	0.9802837998267838	0.9810588941492507	0.9794826063960179	0.9794866541349618	0.9797208136989494	0.9795805456768424	0.9980141414685818	0.9797191726219623	0.9793362617645844	0.9980272797118266	0.9975655113665903	0.9987590510989295	0.9953162286433889	0.9999874156090744	0.9980093708528559	0.9806875281983894	0.9804621621846157
GCF_004101745.1_ASM410174v1_genomic	0.9957154288616209	0.9791961708433948	0.9967200673701427	0.9795072179174186	0.9796000253854225	0.9986586224708968	0.9970798865969261	0.9989509396449561	0.9986826795627894	0.998718363944059	0.9805813862512892	0.9979946937555708	0.9966823436887237	0.9980894664445671	0.9802296149083979	0.9987879931258838	0.9801036089814373	0.9813181199822751	0.981674609581491	0.9792354429958404	0.9794639096181678	0.9974238915519602	0.9979232322208905	0.9806778024984446	0.9793578939310642	0.9795002887364938	0.9995218604584954	0.9794746238588843	0.9992899794244127	0.9801148734360506	0.9999620602443119	0.978850279099335	0.9802447134376664	0.9810952314285615	0.9794708371223715	0.979478779669376	0.9796910598339469	0.979558361144471	0.9980295927506766	0.9796894284006747	0.979308221480731	0.9980347037149365	0.9976182080461612	0.9987728675849809	0.9953242762141913	0.9999726015070176	0.9980148891097449	0.9806759688693705	0.9804224599056994
GCF_004194555.1_ASM419455v1_genomic	0.980539587971489	0.9788192864402827	0.9807896871901199	0.9792075539192855	0.9805239745135008	0.9804025334718887	0.9803222874664129	0.9801369833260624	0.9806237515715043	0.9801468355998885	0.9790257428869937	0.980459643576693	0.9803083683491242	0.9804285909729736	0.9801893608006994	0.9802599941588491	0.9801523060787761	0.9805210675379515	0.9809666886246559	0.9801689652107007	0.9791176209487614	0.9806900859215307	0.9800366952125226	0.9790370753733414	0.9800254745926695	0.97914860448767	0.9801013972877911	0.9787688359766618	0.9803798158287856	0.9802033120404493	0.9804762184418822	0.9797365662707009	0.9806869668981187	0.9807835401445091	0.9807006071754145	0.979275069598187	0.9792602238967942	0.9787635273084369	0.9803893282854556	0.9792845898263607	0.9796170388152492	0.9804410069305148	0.9815252293541642	0.9805761531881251	0.9803278873211227	0.9804725288662639	0.9803004832948098	0.9789530434015286	0.9807047687132541
GCF_004564095.1_ASM456409v1_genomic	0.9798890228643067	0.9792945091514144	0.9799141852169069	0.9785049649516975	0.9802606436065334	0.9795961001947013	0.9797213939515275	0.979849022738571	0.9800759178323036	0.9793141015388052	0.9785882260181142	0.9798536367736688	0.9796674081340658	0.9796509295394586	0.9796005940487993	0.9798010636143295	0.979624927501253	0.9796549139719092	0.9803967915657783	0.9792890478210801	0.9786920815548945	0.9796910775273354	0.979627147535418	0.979585107365934	0.9798234178266935	0.9794771197189674	0.9792595511029306	0.9794594497917866	0.9794476624687021	0.9799928069971799	0.9798262101277546	0.9790661029091706	0.9801005408456721	0.9812412625682204	0.9797879274641129	0.9785865990549372	0.9789423822369646	0.978163188123087	0.9798473624639878	0.9789573555083912	0.9794679099964017	0.979920030051535	0.9809863814480335	0.9795863529575575	0.9802522087168006	0.9798233262800192	0.9794850125382075	0.9785798283082003	0.9800985735093914
GCF_004564115.1_ASM456411v1_genomic	0.9795895580442535	0.9790639126781775	0.9798895969582625	0.9785987414566586	0.9802177141752433	0.9795684189446704	0.9798024802716684	0.9798477542445201	0.9800046699218585	0.9794077679779298	0.9788957090497797	0.9799157911692313	0.9797919334313898	0.9796401064544955	0.9795949472516935	0.9796390616770595	0.9796195203055651	0.979762886666261	0.9803636361384162	0.9796206458433662	0.978997433542888	0.9798653712848182	0.9792750825001528	0.9795860111330206	0.9794129063262439	0.9793609733666104	0.9793334176263991	0.9790341274092775	0.9794843363460014	0.9802090597813957	0.9797668134373665	0.9790398047182309	0.9802120886730651	0.9816087979934401	0.9798872635833146	0.9789445974575632	0.9789517821773333	0.9785887612887606	0.9795348443945187	0.9789864018258463	0.9796920950277141	0.9797735194371971	0.9811048529010831	0.9797247945142578	0.9802553469672105	0.9797612394823207	0.9794166822820344	0.9788660796823259	0.9801935172638416
GCF_004768705.1_ASM476870v1_genomic	0.9786551111038798	0.9778882368616745	0.9793723025686296	0.9782329281620502	0.978456811582566	0.9797714144766605	0.9792958129742658	0.9795593894845405	0.9796923728950311	0.9792426355789667	0.9781860164850728	0.979812259772009	0.9793092465988918	0.9791563290260038	0.9791807697904331	0.9795191508175782	0.9782953197655887	0.9786596252347013	0.9798383098494173	0.9778673169764225	0.995569657383148	0.9791609981965236	0.9792867139329101	0.9797517296658198	0.9786428376467459	0.977877590158843	0.9799780687498013	0.9778058871879386	0.980264893203147	0.9785558378216094	0.9796883682517838	0.9774991599512237	0.9786372137909575	0.9791125402975511	0.9782072478391423	0.9784895549049769	0.9784013391658067	0.9776755676250865	0.9791154485713592	0.9784557379445022	0.9783582346012282	0.9790054157994361	0.979146100268449	0.979460516228343	0.9794648311222014	0.9796819058627496	0.9794966511538025	0.9783201390274845	0.9786480479870965
GCF_004797155.2_ASM479715v2_genomic	0.9799427743162096	0.9787935827782855	0.9801346407767787	0.9790224451082052	0.980095250045197	0.9801738912331521	0.9803822194499389	0.9802835714858011	0.9806425642713914	0.9803236333369054	0.9797614091193818	0.9805856036472547	0.9802180604564242	0.9799863498451578	0.9804578974322519	0.9806421474152239	0.9794166691749692	0.9795122936841231	0.9804912495333534	0.9798832513866292	0.9787994465622314	0.9803437376237109	0.9799822362072308	0.9795080986806786	0.9792029674413676	0.9787816001324732	0.9802585788831045	0.9788129542893869	0.9804044725339509	0.9800815339731439	0.9804032256384634	0.9791892415389738	0.99997925946287	0.9798133365292307	0.9800849254929085	0.9793633746729923	0.9786397125404325	0.9788173403917111	0.9799762720488063	0.978661000537796	0.9785994152569119	0.980017530297409	0.9804982345934191	0.980425772279702	0.9799107862151275	0.9804042293535419	0.9805061297564852	0.9792534488198009	0.9999521912029801
GCF_005280375.1_ASM528037v1_genomic	0.9955080449683613	0.9796622253352887	0.996412478378837	0.9796298433351873	0.979360440754342	0.9978652881091452	0.9969116691924659	0.9975680481625253	0.9981398803508086	0.9978710235827111	0.979674196057408	0.9974487031886407	0.9965756258941153	0.9977930214473526	0.9798830122567463	0.9987373033754752	0.9801135504871027	0.9810129546165812	0.9816132899065065	0.9786110170081859	0.979264836697603	0.9973996081794438	0.9976815407164926	0.9809707274606264	0.9797716205035663	0.9797803950241464	0.9981910312987056	0.9797619037246218	0.9981770503900484	0.9800051841991892	0.9980436490925383	0.9788001658555747	0.9806399987057781	0.9807873789268244	0.9795576499192905	0.9802645780453129	0.9795483213633105	0.9794154989077927	0.9978829903514599	0.9796036318434208	0.9791294695663255	0.9978755324074625	0.9970997931153459	0.9974979972212448	0.9953647876516605	0.9980509902796493	0.997449078428798	0.9798890716167904	0.9806184193736502
GCF_005280435.1_ASM528043v1_genomic	0.9787649084257382	0.978704879416155	0.9813597504902127	0.9783322561852573	0.9789165776568434	0.9805539584992498	0.9791909536522149	0.9801260255875885	0.9803853443730316	0.9799919271600783	0.9775156479862811	0.9804026785897884	0.9787263086317382	0.9796657617940596	0.9796320671718615	0.980284618735139	0.9785167502775318	0.9787178879394789	0.9795635221948172	0.9774905930450355	0.9787625738636254	0.979644237608154	0.9796212462079852	0.9985531038167317	0.9781503731494908	0.9783910560874459	0.9797717190870987	0.9786790643917023	0.9797689848348841	0.9785622100792589	0.9800166368937577	0.979010718586773	0.9791006411185266	0.9792035800281678	0.9790794012746302	0.9779586419768602	0.9780004201495814	0.9775654258192825	0.9800644263340178	0.9780615491955824	0.9780361036948898	0.979842537634081	0.9798166277047936	0.9803580199072677	0.9793562392763966	0.9799815871494186	0.9798965717233414	0.977088249453744	0.9790137058671611
GCF_005280675.1_ASM528067v1_genomic	0.9799555672023013	0.9792505990546588	0.9805520248865892	0.9797012357943654	0.9796429085168392	0.9802516871951356	0.9804345792972889	0.9805331287514486	0.9806755099480046	0.9800186444646977	0.9798739349764503	0.9805159882650413	0.9804578704958006	0.9804143309890748	0.9804738658655273	0.9804313563842685	0.979818596048029	0.9802630340716671	0.9805609123821344	0.9794273556007997	0.979136328840307	0.9803995173212834	0.9804658052280378	0.9797818001502434	0.9794198325686427	0.9795177688255494	0.980322138410317	0.9794890886895803	0.9804641576282969	0.9800821238881057	0.9806523911308207	0.9793404989604363	0.9800062025651909	0.9803274856468469	0.9797607826430133	0.9796484845407194	0.9790774845867496	0.9792656907908418	0.9804467384394742	0.9791197197135664	0.9802277830436812	0.9803842576020055	0.9808073290668602	0.9801378621983122	0.9803543153014841	0.9806529733688906	0.9804321366711326	0.9798204526083043	0.9800109731644765
GCF_005280695.1_ASM528069v1_genomic	0.9950500222134839	0.9799871264855221	0.9956193865309603	0.9804784120633587	0.9793527812355897	0.997257070337521	0.996139027887009	0.9970386895434085	0.9978239743775706	0.9970841168450123	0.9802589397770057	0.9968856968713402	0.9957183815116005	0.9968695286657273	0.9800682805347862	0.9974020503109972	0.9799675582402759	0.9805667279603837	0.9812513585336952	0.9788559953743959	0.9791847851498574	0.9963237759555366	0.9965663063543617	0.9802340616719266	0.9803888406694179	0.9806695957703642	0.9970848178928801	0.980321692232294	0.9972621218078107	0.9797998199185601	0.9973267741798391	0.9784161976055473	0.9801266227355231	0.9807932936301204	0.9790225241205378	0.9806404123451733	0.9794944036123608	0.9794664715639975	0.9966657145353925	0.9794861713054885	0.9794852133587669	0.9966642328190692	0.9967188012390882	0.9966899578159516	0.9950562399053481	0.9973281840985033	0.9970033562199287	0.9802095110776443	0.9802204845913023
GCF_005280715.1_ASM528071v1_genomic	0.9952075983905668	0.9801586832831296	0.9963503210610773	0.9802212773342589	0.9790464909858085	0.9968348646958719	0.9963592659623991	0.9968080139048161	0.9977311127456961	0.9968658654484595	0.9798341728108737	0.9965868445030581	0.9957584567468475	0.9967231339041642	0.9800640972057751	0.9974279769899824	0.9800312375571045	0.9805883062764245	0.9812758676849621	0.9788444296489635	0.9791104716245588	0.9963832309926557	0.9967048801901495	0.981562198888064	0.980119802365789	0.9802706883753841	0.9971722338686116	0.9802579249741867	0.9972171217555238	0.9796881103243519	0.997304666556795	0.9784089557186739	0.980062925831127	0.9808486834848652	0.9794223870101418	0.9806085418553067	0.9797193067896645	0.9794132833911271	0.9969004224388369	0.9797661809536106	0.9793365840046159	0.9968027208023191	0.9965895578667702	0.9967717452548545	0.9951223872177484	0.997302244063764	0.9969848269822777	0.9800341640323226	0.980149277387088
GCF_005518095.1_ASM551809v1_genomic	0.979206775586481	0.9778176176521289	0.9799050992006386	0.9776248280976642	0.9788472096137448	0.9795639686661761	0.9790123178713092	0.9795701189402112	0.9809346425882589	0.9797271029155337	0.9779867623213658	0.9802228060352872	0.9787127403344147	0.9794664944799065	0.9791811573429379	0.979972547125576	0.9784626460782676	0.9789464762807281	0.9794443209992048	0.9772004274588385	0.9774907229890745	0.9796300731731022	0.9790099900275997	0.9785602971535508	0.9779369463590798	0.9778391576925842	0.9798364337268372	0.9772877103182284	0.9799631414905248	0.979865306105576	0.9798601838033147	0.9777307147302153	0.9793294123361158	0.9794852542668907	0.9787927518228721	0.9780845711837705	0.9833660259560265	0.9777418491422909	0.9796265585598462	0.9832703720778078	0.9780948859126911	0.9787991070759389	0.9799275981686456	0.9798418623129239	0.9815911663089666	0.9798713501432091	0.979965776730352	0.9773213869419463	0.979345823574447
GCF_009035845.1_ASM903584v1_genomic	0.9813056787093382	0.9788238724433885	0.9805154282959	0.9791890874758186	0.97973139180322	0.9810724624309456	0.9811322494754156	0.9808450594600372	0.9812046374888634	0.9811359668851088	0.9792588928662812	0.9802341097845324	0.9811341218458656	0.9809508927854292	0.9799795786601297	0.9813611011496063	0.9794923484368435	0.9801374323309298	0.9805136406568018	0.9787744400580614	0.9789012867867645	0.9808578288423493	0.9807981114324541	0.9797807153521181	0.9790935377991035	0.978983757070424	0.9810434070551729	0.9789759985085386	0.9810796510049705	0.9796723833209422	0.9810497277676951	0.9783888827071635	0.9800552522252292	0.9794536277760308	0.9791994954695523	0.9796626567678537	0.9783615879621433	0.9788229881645828	0.9808132825321711	0.9784230699331307	0.9792458734463696	0.9807692920652721	0.9812969272715805	0.9804790863865973	0.981084476311517	0.9810501269413253	0.9811324708526404	0.9796505446345621	0.9801057016761512
GCF_005671375.1_ASM567137v1_genomic	0.9961115829168714	0.9799200332225247	0.9963974526003352	0.9795924869718972	0.9795222846774071	0.9982389988590841	0.9970391485665648	0.9984802619288534	0.9984145162227054	0.9987278536750416	0.9799324617775002	0.9982221366332151	0.9965629177009738	0.9982622684685101	0.9800632243369394	0.9991300001653587	0.9801818743889413	0.980858519379653	0.9816052324756052	0.9794458826401937	0.9796009358217432	0.9965384698421481	0.9980916668657002	0.9809931158576624	0.9800409095545912	0.9797358184966345	0.9992331862334016	0.9799464719077917	0.9991236334944102	0.9797488073796972	0.9990245479169881	0.9790991452534497	0.9801106217212994	0.9808260714068731	0.979689727630521	0.9800907875593676	0.9796754089006667	0.9796518226722544	0.998297464902218	0.9796680607605643	0.9798309579148263	0.9981946988343664	0.9972542297859186	0.9985273777037806	0.995027769838507	0.9990367352024335	0.9981683853519264	0.9800588660261208	0.9803167697967935
GCF_007221455.1_ASM722145v1_genomic	0.9978598792128598	0.9791794524160932	0.9958566405690052	0.9793729828574551	0.9797978429672629	0.9972138501747678	0.9987964505273549	0.9970101959643485	0.9973927186966305	0.9969099741606468	0.9798443457120146	0.9966662847544611	0.9987586998251992	0.9968491481064345	0.9797175208912137	0.9970978293803612	0.9798925730144824	0.9808357335616057	0.981307098661777	0.979088039366222	0.9788890726806458	0.9982241282393267	0.9966472052267561	0.9800047136726142	0.9793959005998385	0.9791662645020559	0.9971158865064057	0.9792491502952325	0.9970599733195816	0.9798296357377364	0.9975387485098253	0.9789201425591424	0.9800276720636032	0.9808228803519633	0.9796864073186287	0.9795492981590221	0.9794378589229602	0.9790939226257072	0.9968490686001203	0.9794286536421438	0.979590282404678	0.9968430974285449	0.9973202786510161	0.9968392639817484	0.9950462201071861	0.9975267318222539	0.9969390725766751	0.9798797509432348	0.9800696092648001
GCF_007647215.1_ASM764721v1_genomic	0.995398233521367	0.9801311211452188	0.9962166130364062	0.9798826077101339	0.9794305981354535	0.9982811728027872	0.9970116483927867	0.9984592936126137	0.9985222696876391	0.9984970334277996	0.9800889937398058	0.9981458835500867	0.9966198401717777	0.9984739411426726	0.9803329505112246	0.9996960092429484	0.9804308278371924	0.9811725029009534	0.981964759181508	0.9790812305591855	0.9795930256897886	0.9977219121580176	0.9978545321534371	0.9811664184094212	0.9803865570027793	0.9800488085183782	0.9990567942221732	0.9802836969363153	0.9990411071392562	0.9800378794227578	0.9987422659551969	0.9792989107386314	0.9806099635946149	0.9809239312162352	0.9796893091754173	0.9800571440023133	0.9798345764351284	0.9797736476401784	0.9984727980918393	0.9798329162907358	0.979433104927232	0.9984750707837787	0.9975012926383753	0.998380888870219	0.9951671290150553	0.9987457069786336	0.9980575247164144	0.9800940536722238	0.980664762697091
GCF_008033255.1_ASM803325v1_genomic	0.9958204151222455	0.9795728499193989	0.9994482934418771	0.979420080443039	0.9794031881775277	0.9962854212182988	0.9959101546038182	0.9961926918995933	0.9968790011284216	0.9962518388389484	0.9798798259709591	0.9962316972760086	0.9957252860757763	0.996139901469921	0.9801074939901773	0.9965564025724181	0.9800152023437945	0.9811568323552079	0.9816021980000237	0.9792805212257563	0.9794049308987886	0.9952270541265227	0.9960829298288083	0.9825686794031516	0.9800092442137538	0.9794009240512901	0.9967112661033672	0.979995107061943	0.996505204406834	0.979662119223391	0.9968654478644559	0.9789341316741246	0.9801183853512726	0.980869306480052	0.979471665939075	0.9797801379987994	0.9795656692167483	0.9793953275419448	0.9962171446832309	0.9795766206268717	0.9794722028476511	0.9960918394122278	0.996419959278139	0.9961672029967766	0.9946985543357038	0.9968574974115844	0.9965446501541798	0.9797298486562693	0.980120088246001
GCF_008124045.1_ASM812404v1_genomic	0.9798123965902374	0.9787843372944557	0.9800814755796965	0.9792303477155215	0.9795256852865089	0.9797491779343019	0.9798109830763917	0.9798863257747672	0.9803818325420097	0.9797888751580267	0.979171404567002	0.979961004458036	0.9797042795140212	0.979827442375219	0.9800994583048039	0.9796571642661542	0.9795695022855627	0.9804194750689793	0.98072042589198	0.979552181683266	0.9790923841056612	0.9799145841388031	0.979649776608316	0.9792423753405618	0.9793733496386405	0.9792857029687168	0.9796531715792218	0.9793481698642351	0.9798206146016464	0.9799040189227305	0.9800179301909981	0.9790193279042014	0.9798103733793806	0.980482581260619	0.9792321996541076	0.9793280967580323	0.9790130857789726	0.9789954183710275	0.9799704752942435	0.9790463133465056	0.9798173115861772	0.9799380201413725	0.9799478072433214	0.9799920389237414	0.9797901854342813	0.9800255002456514	0.9797537773798901	0.9791782156768304	0.9799475594594101
GCF_008244885.1_ASM824488v1_genomic	0.99566788436464	0.9791919135064944	0.9967095344878827	0.9795918841192138	0.9795985830944302	0.9986391961448052	0.9970253771188486	0.9989419780564026	0.9986600852358682	0.9987171177602847	0.9805542222174025	0.9979900173468542	0.9966278270032647	0.9980630503021694	0.9803045213171968	0.998779637699832	0.9801076273033601	0.981319471517811	0.9816690755098849	0.9792712642476459	0.9796610866312611	0.9973897675261703	0.9978887952526423	0.9809951769789946	0.9793766928760952	0.9795195597830908	0.9994944866648359	0.9795603455839125	0.999263056346066	0.9800758383217608	0.9999449549053647	0.9789149247909052	0.9802808090802706	0.9810536587529524	0.9794578209833462	0.9795099699762473	0.9797245987502085	0.9796116051559607	0.9979876975024372	0.9797229572904809	0.9792991182766587	0.9980162951604256	0.9975205085103088	0.998742071095679	0.9952864828029899	0.999945422349648	0.9979976651511903	0.980634916763494	0.980444952398585
GCF_008630895.1_ASM863089v1_genomic	0.9800057975557175	0.9791038365875184	0.9800763213685211	0.9793059915789373	0.9802426427170097	0.980114066772934	0.980490551624706	0.9803680291510584	0.9806097880347098	0.9802982098499866	0.9798468671711307	0.9804888766628163	0.9801846144750165	0.9799914651578499	0.9805484570705992	0.9807903522530437	0.9797767410288498	0.9793539934527873	0.9805987984300127	0.9800250114608378	0.978909152152618	0.9802390453383547	0.9801408913371609	0.9797780522010368	0.9795426498925435	0.9790608349054093	0.9803869367691266	0.9790455263995483	0.9804052319164507	0.9800546502582923	0.980495198421647	0.9793041978544275	0.9999959904191065	0.9802520397085651	0.9802150155104257	0.9794577172705615	0.9786488566089991	0.9789010139691294	0.9801981082653123	0.9786701468328521	0.9788712258640645	0.9801860195661204	0.980448118783406	0.9805300250313447	0.9799970795604769	0.9804962040701424	0.9806474714513872	0.9793661284774761	0.9999702229092823
GCF_008632635.1_ASM863263v1_genomic	0.9801058553130049	0.9791429179126945	0.9804449525893466	0.9792695836777786	0.9796258555491418	0.9803933538745069	0.9801735182097574	0.9805131890854446	0.9804808427930747	0.9804802246016181	0.9786775250167636	0.9808526025097705	0.9798201294216293	0.9804639194283444	0.9800035468028533	0.9807345940889706	0.9796051701285374	0.9794616191817475	0.9803219837890268	0.9783595541866237	0.9799528921659008	0.9804893622552481	0.9804340082157408	0.9900059241107048	0.9788726502729087	0.9793047800205145	0.980569308103362	0.9789717569964391	0.980641518742912	0.9794658696960105	0.9807246669597975	0.9780932250385932	0.9798119263065781	0.9796165482583796	0.9796063805883692	0.978814674846458	0.9782736988343235	0.9782300943782206	0.9803422219948489	0.9783005916310427	0.9792728771463617	0.9802571010931118	0.9801292658351244	0.9805390619069957	0.9804175670598976	0.9807419650821526	0.9806533185483812	0.9783357115834789	0.9797499690915834
GCF_008802935.1_ASM880293v1_genomic	0.9801185497406952	0.9794689589163513	0.9812873260987715	0.9799310812095126	0.9806160425156102	0.9812321063300836	0.9814148903076718	0.9803493316799421	0.9805248034014035	0.980504797594151	0.9791250276248111	0.9806023939106682	0.9809766070676519	0.9802750907578107	0.9805867678955472	0.9806826238555431	0.98039015320814	0.9806436606113388	0.9814957794485213	0.9787671460229206	0.9795520046917608	0.9813313859545095	0.9807392029121971	0.980513813662985	0.9791830700263997	0.9801126012294455	0.9808282472290107	0.9798039638087032	0.980678102810065	0.9806035036472522	0.9805701477432363	0.9785423968222663	0.9810087946532055	0.9818282934268528	0.9806995855739233	0.9799250019235385	0.9799327106956172	0.9796093005212995	0.9808171310625154	0.9799519410370283	0.9794572896546515	0.9806610263713551	0.9812373503561674	0.9805564756541901	0.980281882521814	0.9805734081054857	0.9806795123103497	0.9791340226143878	0.9809177003527629
GCF_008807055.1_ASM880705v1_genomic	0.9952908623122865	0.9801399511194346	0.9961057658184767	0.9798019727863736	0.979462060463856	0.9983410331521535	0.9967867649224994	0.9984268296397169	0.9985164744208667	0.998416130654747	0.9800700837868898	0.9980610018236098	0.9965872881797135	0.9984315189991597	0.980209376820035	0.9995973780161809	0.9803970595137944	0.980931276714198	0.9819406967894799	0.9790096348094961	0.9795420902148427	0.9977062905594556	0.9977618760642698	0.9811909147202226	0.9801853258323874	0.9800044188167268	0.9990473128633787	0.9800563305936404	0.9990393410261843	0.980211738317757	0.9987300736131224	0.9791343394043802	0.9805970968539709	0.9809829353476668	0.9796518325711695	0.9801909938388257	0.9798551893342908	0.9797742187708032	0.9984405105456575	0.9798485132539831	0.9796013978023815	0.9982673818140525	0.9974805505481108	0.9983385530589467	0.9951658825601187	0.9987397457390004	0.9980785170175479	0.9801868650625363	0.9806980286149105
GCF_008931365.1_ASM893136v1_genomic	0.9799675910886098	0.9781069065180464	0.9799097166496693	0.9777604837393566	0.979384050134882	0.9799626390757536	0.9801138937110233	0.980015501298862	0.9798533653925222	0.9800303004500083	0.9786988810998228	0.9800639849859566	0.9800896288058646	0.9795345596788833	0.9792737909553361	0.9799797661943921	0.9790249987378893	0.9795598913585721	0.9796238892863247	0.9782950455001213	0.9780443846032789	0.9800891176985836	0.9798399625478372	0.9786317627088049	0.9784019644101453	0.9781244437231847	0.9799521855967541	0.9775874991112986	0.9801815205786351	0.9800486441125295	0.9801306664750629	0.9785496267351872	0.9787710591984644	0.9890032889989626	0.9793636507306318	0.9782558801431335	0.9793727661735314	0.9775964809645136	0.9800398864143122	0.9794477977593435	0.9791689813670101	0.9798636679900266	0.9803704941197877	0.9801369659956717	0.9804233306440131	0.9801308194070707	0.9801284956105654	0.9785098653772755	0.9788155224473167
GCF_009455505.1_ASM945550v1_genomic	0.9948687725936187	0.9793848136318457	0.994942966043077	0.9796308380186063	0.979414886606898	0.9968302913385927	0.9961689299205722	0.9964618240895943	0.9972770729068885	0.9963210454697669	0.980306945643402	0.9961175162188174	0.9954768064471494	0.9964265412432924	0.9797252118770837	0.9966019339431561	0.9797157067969156	0.9805797333084711	0.9809386937172699	0.978851673343213	0.9788363142904756	0.995901840581493	0.9960869476889707	0.9797903009967209	0.9795960823241877	0.9796422116535144	0.9964063593387515	0.9794958226279176	0.9965557662120563	0.9791740736642093	0.9968971827702507	0.9787457886532085	0.9796712456262296	0.9806659791756761	0.9793669013013234	0.9795152957393732	0.9794691325693079	0.9791765259808429	0.996202795539233	0.9794735356150375	0.9792702162272755	0.9964063109926575	0.9968256757416755	0.9959766048278653	0.9949959265759992	0.996897755753984	0.99617477496661	0.9803400140940225	0.9799381867829057
GCF_009497995.1_ASM949799v1_genomic	0.9806508325451366	0.9794062239110195	0.9813601266234961	0.979595888519	0.9797654961647276	0.9808037722839964	0.9807020991768493	0.9807166851422134	0.9815360993283846	0.9804461653288189	0.9790515809196704	0.9809429150220715	0.9801481984391501	0.9801939400678397	0.9798070027037873	0.9811451501044816	0.979857068406365	0.9930473296454421	0.994793022205055	0.9790662377971805	0.9788207527394109	0.9808200054892683	0.9803503191436956	0.9799824823020404	0.9797426222521075	0.9795165429853201	0.98070177652889	0.9798221327535083	0.9804574695805724	0.9796143126516569	0.9807615358574506	0.9789433881190246	0.9806517587702753	0.9807561139347339	0.9793862730619374	0.9796544098310751	0.9801196654892256	0.9791847514690831	0.9803689903014677	0.9801578279521767	0.9793049809237508	0.9806836202990484	0.9807798060145593	0.9808053419125851	0.9821234228691547	0.980764413758634	0.9804996889330184	0.979197616179766	0.9806277729892917
GCF_009498335.1_ASM949833v1_genomic	0.9954800362707537	0.9799452796265903	0.9962929246453216	0.9796819275669474	0.9794193646812448	0.9981391683634584	0.9968556042253852	0.9983784022260161	0.9985001195003174	0.9983418086202586	0.9798815018494877	0.9980792213997949	0.9964754139365334	0.9983099650134033	0.9800343355780535	0.9996741030350478	0.9799975425637502	0.9808976017648174	0.981678634690406	0.9790231864948462	0.979526575398542	0.9974523518505366	0.997699793448721	0.9805439995333028	0.9799757349703541	0.9797645662522145	0.9989054832303027	0.9799502266393735	0.9988648273968382	0.9800286146107756	0.9986730735422774	0.9788822871637652	0.9800200541555693	0.9806447053058455	0.9794442166282319	0.980217795720846	0.9798373428732392	0.9797673357043227	0.9982226791358179	0.9798356883605503	0.9792753382210178	0.9982681301779686	0.9974502560840097	0.9983049056516919	0.9951862436924491	0.9986577723030767	0.9978424406500465	0.9798909869683944	0.9800654593010628
GCF_009740145.1_ASM974014v1_genomic	0.9804857518570931	0.9794744027540477	0.9810992317481486	0.9794537759517059	0.9802443821237997	0.9800666657210536	0.9808853922001746	0.9807875752785283	0.9810128539351499	0.9809596241651148	0.9790857932714698	0.9811429349531544	0.9807403328927009	0.9805565757974468	0.9797405720841309	0.9810348776221701	0.979860977871341	0.9806750314794276	0.9811086069376544	0.9787259162305234	0.9793769919998918	0.9808338770384506	0.9805647709286152	0.9804431358456099	0.9795535729388649	0.9796951763953412	0.9803470253463461	0.9794475211966597	0.9804690032089456	0.9796980040004604	0.9809357116882059	0.9787295500134628	0.979875308062434	0.9802198289046303	0.9801274688432047	0.9795007596555455	0.978546175545053	0.9781418489439011	0.9805528607783679	0.9785696059384695	0.9797859396004654	0.980533182491282	0.9809039806493831	0.9807348717335878	0.9804377914034531	0.9809280341830314	0.9808422455423313	0.9789891742633343	0.9798609221182631
GCF_009759685.1_ASM975968v1_genomic	0.981318735228509	0.9788403296897517	0.9805278746974717	0.979202363181078	0.9797493221641944	0.9810706281808166	0.9811627025370276	0.9808184838004964	0.9811563935970835	0.9811249202715036	0.9792422770767636	0.9802259137529946	0.9811286701041633	0.9809312325143091	0.979965349000216	0.9813979356523226	0.9794786663309013	0.9801242863433348	0.9805044173390638	0.9787577895485847	0.9788765751164454	0.9808341785224705	0.9807835371253851	0.9797596784462751	0.9792422929680804	0.9791307075830018	0.9810575891942261	0.97899132730123	0.981054784567902	0.9796084478904398	0.9810331209673204	0.9783733962283988	0.9800370536587611	0.9794599139589296	0.9791865683287563	0.9796799409220189	0.9783608372185183	0.9788662899158965	0.9807990684271677	0.9784144023232269	0.9792299087430085	0.9807807130307038	0.9812822928127646	0.9804670320264829	0.9810506438696475	0.9810361334457316	0.9811176535138466	0.9796416739017585	0.9800414684633458
GCF_009833005.1_ASM983300v1_genomic	0.9791876538065342	0.9789385202465882	0.97939206912695	0.979328975033633	0.9793710580856595	0.9795029378293335	0.9791181894735738	0.979544425395606	0.9797287823247801	0.9795780365229778	0.9792828511238336	0.9798536724297027	0.9793022320346898	0.9794096036447436	0.9797166212062423	0.9795726311219847	0.9791461518777833	0.979709508909437	0.9800002390207321	0.979266501898062	0.9788844302213309	0.9794041371591946	0.9793347320803781	0.9794224375890096	0.9788289854598959	0.9790127445371333	0.979463017256531	0.9787540355742921	0.9794278916813853	0.9791363807517421	0.9796425680920998	0.9787644383987789	0.9793640997521962	0.9802184576589957	0.9792959740158682	0.9790348690434088	0.9787529846359716	0.9790351663415405	0.9794151505876754	0.978799163110909	0.979309688618239	0.9794008164119802	0.9798280317146385	0.9797152872965839	0.9797874519519933	0.9796532831913873	0.9796531174379	0.9790665477138324	0.9793708742116354
GCF_012272715.1_ASM1227271v1_genomic	0.9957674706656318	0.9792621648278097	0.9960468680487058	0.9794393196471476	0.9793297498056945	0.9986434803321662	0.9970370825543956	0.9987911192828117	0.9983275677259087	0.9986825677673353	0.9802043307484746	0.9981301156576193	0.996442276146663	0.998224597273932	0.9799088574172883	0.9988867461707543	0.9800250375981067	0.9806775417648493	0.9815182994324227	0.9788947524480078	0.9797794984592848	0.9969436467605997	0.9980325751028584	0.9810481994634614	0.9794867775992246	0.979380462249757	0.9994101606076373	0.9795075382151428	0.9992636559877904	0.9790238273430969	0.999162186586185	0.9786026024997679	0.9800127194195609	0.980753786743534	0.9794391305642329	0.979869216450024	0.9796558044794548	0.9794360505461055	0.9982867271731329	0.9796541828062126	0.9794652180786122	0.9983507943780698	0.9974496789867534	0.9984463124733176	0.994969342981159	0.9991688671751605	0.9980781989680849	0.9801146348254346	0.9801523769562818
GCF_012272735.1_ASM1227273v1_genomic	0.9956549266474919	0.9793118643544501	0.9959381092155217	0.9794986056489096	0.9792538503946473	0.9986384974935482	0.9968733386184199	0.9987987869026403	0.9983598728822983	0.9986888012193431	0.980187453282404	0.9981497448793232	0.996453116107278	0.9982443965656341	0.9798718261842403	0.9987170837959254	0.9800028881415641	0.9806695876370902	0.9815356897690399	0.9788177934797022	0.9797758305317819	0.9969469491638259	0.9978619451078629	0.9810853263993891	0.979695096600653	0.9794121269169259	0.9994093720914436	0.9796940374138298	0.9992789460899387	0.9790106570537165	0.9991366048241037	0.9788960366516241	0.9799780436388554	0.9806880003503822	0.9794176799915467	0.9798493009468843	0.979607016564903	0.9794224274620229	0.9983001243972212	0.9796053520310402	0.9794899528350406	0.9982372561351446	0.9974537340581897	0.9984705059931168	0.9949551849916288	0.9991581413038763	0.9980931601216884	0.9800777580999444	0.9801299547210762
GCF_012272775.1_ASM1227277v1_genomic	0.995125723801125	0.9794002865753445	0.9957581350980232	0.9796459474339012	0.9795393358014248	0.9981600333348184	0.9954250835877422	0.9973628160193254	0.9976572316769701	0.9976165798196911	0.9797759624058668	0.9975981792264362	0.9953535275835235	0.999410667333033	0.9799731702738816	0.9981715900482071	0.9800827763805879	0.980754444828406	0.9814233675272351	0.9787446493122709	0.9790220675923352	0.9962578662058644	0.9993621030277262	0.9807572845355697	0.9798539605942694	0.9796886256713594	0.9980462242972938	0.9799406190798705	0.997948787799084	0.9794625471601431	0.998004094339825	0.9789235689768998	0.9798507371211213	0.9805937600153887	0.9795550020839475	0.9794117874254606	0.9792457891874208	0.9794627787121251	0.9994089662797294	0.9792442202663069	0.9791067713669994	0.9992143548695556	0.9970446744539476	0.9972902357284653	0.9947937989482363	0.998023219687764	0.9978338814425721	0.9797343395445146	0.9799364776404277
GCF_012272795.1_ASM1227279v1_genomic	0.9957008731143929	0.979782401951548	0.9961493283588113	0.9798896657716688	0.9796978425948192	0.9986381884541756	0.997147420294311	0.9986472373432034	0.998392482531557	0.9988426289725054	0.9798864821285823	0.9983206332445208	0.9967509362904506	0.9986421060827091	0.9800425718385323	0.99911144001772	0.9801019406789722	0.9809898273408081	0.9815553796688498	0.9790323665851666	0.9793382427446784	0.9974457394316711	0.9983258576110821	0.9812316753343521	0.9799744992571181	0.9797743756426447	0.9993776961220455	0.9800055423174467	0.9993324077702791	0.9795982453814943	0.9990321158086473	0.9792101542893673	0.980246044180846	0.9807300353208532	0.9797395412685125	0.9801044829777084	0.979647102336571	0.9796838184517566	0.9987564075498923	0.9796454860866916	0.9795482289397842	0.9985719784927544	0.9975170086739653	0.9985138650428377	0.9951077597969384	0.9990443428486944	0.9982039031367301	0.9800456388731802	0.9803717338179544
GCF_012931605.1_ASM1293160v1_genomic	0.9808431191154747	0.9794911565721997	0.9811389204634349	0.9793249157713233	0.9799935919978119	0.9807755242414943	0.9807972375845011	0.9809612528386028	0.9815249167338284	0.9810212737584596	0.9796019307531854	0.9811182288116036	0.9808788826218794	0.980970771149312	0.980462978012885	0.9811736199037332	0.9800770131230362	0.9804733673025348	0.9805425867507886	0.9789463116583443	0.9792635534282066	0.9806947241127348	0.9808617515079395	0.979611885856027	0.9798138962646878	0.979393580126536	0.9808978529683288	0.9793381535381346	0.980982527760994	0.9822829071412368	0.9811048764657576	0.9790724452985841	0.9795742216618123	0.9933007630922664	0.9800558557841933	0.9792625592724573	0.9805037566151172	0.9790740124694187	0.9809820889514993	0.980432417170589	0.9804594322630419	0.9808277885335767	0.9809565173866461	0.9810913412875254	0.9829227491751893	0.9811020511702051	0.9811913770984441	0.9795107980778118	0.9795595943125589
GCF_012931625.1_ASM1293162v1_genomic	0.979619781299098	0.978905554492552	0.9803454341248166	0.9793852059407359	0.979817704557325	0.9803172072986509	0.9804953053205174	0.9799104211997299	0.9800466348315003	0.9801952643050623	0.978632393026242	0.9801907438387285	0.9798670509469407	0.979910878572644	0.9795860502155463	0.9802207695176721	0.996210201168938	0.979662000003501	0.9798215234474361	0.9788571490157406	0.9786429676640284	0.9801534249011727	0.9797960348212645	0.9792127220808503	0.9788886140477292	0.9792493906367827	0.9801126593433135	0.9790794635049078	0.9799864660192932	0.9795249104418906	0.9799971971455542	0.978366603150399	0.9796036534339809	0.9798982391745088	0.9797827442189878	0.978797275149962	0.9788025836330445	0.9786473406312768	0.9800438202063474	0.9787876474428057	0.9787485148258548	0.9799802336558026	0.9804449802383605	0.9803973114563377	0.9800584979849809	0.9799855156984268	0.9800533732847108	0.9786430345267714	0.9796243925027062
GCF_012931645.1_ASM1293164v1_genomic	0.9797056302617598	0.9789092721463241	0.9803587167086467	0.9793836796564213	0.9798919719997092	0.980339570550137	0.9805008880464471	0.9799370193784723	0.9800766646577458	0.9802310345796625	0.978569652618151	0.9801948483763957	0.9798731574442049	0.9799824087924194	0.9795005159151838	0.9802152465833402	0.9962027448494575	0.9796770971017187	0.9798239255581872	0.9788684891962266	0.9786500740531979	0.980165570345764	0.9798089616234591	0.9792199650713318	0.9788955532334506	0.9792517201433102	0.9802377188387345	0.979097597319304	0.9800040116576793	0.9795548874126452	0.9800190935587318	0.9784001160042445	0.9796141053550199	0.9798798646246791	0.9797882359116397	0.9788237898486665	0.9787798243670002	0.9786492613325403	0.9800964774669488	0.9787648962414272	0.9787456814195292	0.9800156066539771	0.9804642570202665	0.9804350848338256	0.9800573584870017	0.9800074033586786	0.9800943798394919	0.9786615525777332	0.9796348013790281
GCF_012931665.1_ASM1293166v1_genomic	0.9790727421229316	0.9775105391186492	0.9792140178759806	0.9775241334785918	0.978125805915054	0.9788826052646344	0.979506847407451	0.9794191612473261	0.97933138896767	0.9789847351941922	0.9782396573326451	0.9793855090168109	0.979056668603532	0.978927886390948	0.9787573430727596	0.9795322361547937	0.9783614776492899	0.9784761302823044	0.9789707625773338	0.9775591141082136	0.977205517653022	0.9790132078445934	0.979345279443651	0.9774303946977299	0.9776804026916605	0.9773335736483253	0.9792688860439168	0.9773566663385851	0.9791314755821856	0.9774001395220168	0.9796287837566506	0.9773043312395489	0.9783014726973422	0.9786842684814402	0.9782551050722947	0.9776476795328891	0.9773879255214266	0.9783519314398659	0.9793893542285869	0.9774156060706196	0.9778490175926999	0.9792176371892898	0.9793260896219168	0.9793713910808725	0.9794602342755764	0.9796384209061255	0.9794921330894732	0.9775555421066072	0.9782656015291417
GCF_012934905.1_ASM1293490v1_genomic	0.979338946883357	0.9781236128141277	0.9797191784656596	0.9779974390476026	0.9790490043742717	0.9793788942595254	0.9790930157182632	0.9796479822428109	0.9805913208516849	0.9795978952678992	0.9780788936101373	0.9800755922351628	0.9785432384637406	0.9791596734974579	0.9791970139430634	0.9800423736990672	0.9784138557468982	0.9788075361010831	0.9792721741995118	0.9773012292897169	0.9773856950454312	0.9793054130951079	0.9790019141230349	0.9784427163673192	0.9783131020825218	0.9780380199377852	0.9799482415572858	0.9776988675038225	0.9798415140436656	0.9795872699639417	0.9800040559724194	0.9778645344790221	0.9790451652869291	0.9794330290106074	0.9788999247371077	0.9780080992632502	0.9834088469608462	0.9777871293443852	0.9796198766117201	0.9833146081812505	0.9782049402174453	0.9788866998055767	0.9797991682919321	0.9800019077735993	0.9815357752310125	0.9800160844087376	0.98002884731854	0.9774271033384887	0.9791538623021805
GCF_013394285.1_ASM1339428v1_genomic	0.9791825029066732	0.9780164572914469	0.9798223988056826	0.9783959844539204	0.9793088430096075	0.979647073854721	0.9798371278864192	0.9799468648731012	0.9800932146171053	0.9800450236897903	0.9787618556597967	0.9803942477294093	0.9795019465239889	0.9798087352437608	0.9796848462056608	0.979941139726297	0.9815392320863048	0.9788725077663144	0.9791807101957959	0.9790611783274723	0.9781593555048139	0.9795002135176981	0.9795515918239078	0.978644566385699	0.9786441361656961	0.9786690200028739	0.9798881523364253	0.9782619225863975	0.980054817783866	0.9788608549934209	0.9801194670557942	0.977977983477632	0.9794418604108419	0.9789898522168085	0.9792770517248813	0.9781160668000768	0.9778113463051946	0.9785254054327108	0.9798366916591287	0.9777979528062175	0.9779875595521625	0.9797873435866528	0.9802686510231081	0.9803683377778403	0.9798359461468328	0.9801250497862936	0.9800890616144442	0.9779941456708109	0.9795081224455673
GCF_012934925.1_ASM1293492v1_genomic	0.9956718603096854	0.9800043842105144	0.9965832470740466	0.9799395608332789	0.9795497170522969	0.9980452868571075	0.9970807314272913	0.9977160700718904	0.9982870391436596	0.9980124246400617	0.979954455530095	0.9975962783208044	0.9967293505641498	0.9979098783543329	0.9801436863794946	0.9988380351759645	0.9803991159872988	0.9811663221855915	0.9818705044404297	0.9789420356407483	0.9795336710793505	0.9975820719692328	0.9978098252099558	0.9811964356062235	0.9800481823618367	0.9800531322037277	0.9983436399797925	0.9800298667954789	0.9983335650016067	0.9801902220562414	0.9982119997205013	0.9791139739606708	0.9809087268696334	0.9809923673084838	0.9798102131076872	0.9805165366087877	0.979755729356669	0.979707054132871	0.9980237379214818	0.9798130466431358	0.9794440955907296	0.9980236615958714	0.9972727485575897	0.9976386904161111	0.995531871526327	0.9982096218201616	0.997608641343595	0.9801710866628948	0.9809297466918132
GCF_013394265.1_ASM1339426v1_genomic	0.9792642701176231	0.9785722980270101	0.9794922148233122	0.9788630689965009	0.9802349806222729	0.9794299693866385	0.9790563672732274	0.979387453299901	0.9795297069248111	0.9793016050588323	0.9793049061410085	0.9795337244456715	0.9789109668558925	0.9794456112203827	0.9796624609796373	0.9794966629925087	0.9796646498589865	0.9794813578441433	0.9798596861607247	0.9795937617179655	0.9787994988088706	0.9794440012187651	0.9789661754538261	0.9796685214063241	0.978766460589585	0.978772790214797	0.9791366623313904	0.9788363555558873	0.9790608837140684	0.9793363823340169	0.9795939798106732	0.97930490475005	0.9796119813734366	0.9794030150979794	0.9800859947755245	0.9777160057042084	0.9776214969081263	0.9778624476404022	0.9795114540183474	0.977630736962112	0.9783043991733097	0.9792510315291004	0.9794240845623632	0.979539115142913	0.9795308013604348	0.9795866921593694	0.9794808483254526	0.9788681443981193	0.9796044454606336
GCF_012934945.1_ASM1293494v1_genomic	0.9962181301731973	0.9804824156030625	0.9962411315069309	0.9800562265433683	0.979620820580932	0.9984899415868229	0.9968120153591011	0.9984202291011347	0.9986300551060401	0.9985538388955995	0.979871211528357	0.9982325519916105	0.9964628739610779	0.9985896483865891	0.980151455700016	0.9996663342416309	0.9802991073014183	0.9808437023187845	0.9817099159456651	0.979425654084788	0.9796054390323529	0.9971393751443721	0.9982518421958081	0.9810752520810527	0.9805190535456495	0.980110066426238	0.999091821998147	0.9802068003276332	0.9991623302778704	0.9797718101041789	0.998946530741414	0.9791618452949518	0.9802777195416245	0.9810024682635884	0.9798509945123701	0.9804478989997794	0.9798874753294895	0.979710170345908	0.9983841344212661	0.9798568733107821	0.9799826995406693	0.9985724829787308	0.9975756302543186	0.9983691045936438	0.9952598146942228	0.9989587269731525	0.9982813349326652	0.9800227071220186	0.9805053193694702
GCF_012934965.1_ASM1293496v1_genomic	0.9953118283037411	0.9802800498226081	0.9962751335889262	0.9802151560539787	0.979336052333865	0.9981788958565843	0.9965382635842711	0.9981072299068399	0.9983674962188626	0.9982211285189542	0.9801006744233864	0.9976127579553447	0.9961802546356249	0.9979376757337686	0.9803451085977217	0.9992098135939388	0.980375265867987	0.9810398334853083	0.9816066799688705	0.9797406833439235	0.9793945763141814	0.9976057321682759	0.9974584339300979	0.9811161299226618	0.9805213254945371	0.9802538986670117	0.9984481818132859	0.9807003441892548	0.9985080797970062	0.9795101518032765	0.9985329172304538	0.9800355175016271	0.9803607493352685	0.9809198584638192	0.9798691398712529	0.9798328930371528	0.9796663787045496	0.9797547331862274	0.9978863680484089	0.9796707835989944	0.9797005630229884	0.9977329006189537	0.9978467782985503	0.99791282526388	0.9950046035742264	0.998543234513992	0.9977800973848567	0.9798485297175727	0.980384323908331
GCF_012934985.1_ASM1293498v1_genomic	0.9954210076793125	0.9801198720238876	0.9962935257805903	0.9797312783683361	0.9793393606426009	0.9975983823396989	0.9970121426458508	0.9984876314381569	0.998679410984692	0.998651243202498	0.9798587231463242	0.9982914350571556	0.9970284367185236	0.9977188557204049	0.9798796124234864	0.9997236411780508	0.980026007287796	0.9809425336147951	0.9815821249020897	0.9794570184163361	0.9796052527246107	0.997504813717457	0.9982784481264902	0.9806758052076934	0.9797680728887171	0.9798064497635419	0.9987858503015017	0.9799193101019471	0.9989318399408127	0.9797842153071429	0.9988648222594656	0.9792989263206043	0.9800035757785699	0.9806079484999316	0.9794189556644216	0.9804875315311967	0.9798482461489396	0.9795419163643574	0.9977054860341373	0.9798465899646015	0.979595720627327	0.9978217672865777	0.9976275906605049	0.9978593598914455	0.995263222454703	0.998855878653089	0.998283003971276	0.9798244315691816	0.980057033446758
GCF_012935005.1_ASM1293500v1_genomic	0.979562975869394	0.9955941974456389	0.9793822216753728	0.9959666073353021	0.9790026058283084	0.9792789560395266	0.9798885300625695	0.9800160532181506	0.979801020528946	0.9791935724696932	0.978362099129734	0.9796579488645757	0.9796636610258117	0.9795494958046768	0.9792496281516416	0.9800910607731682	0.9787068900805548	0.9792384203374588	0.9795727895365078	0.9783473901552987	0.9777922329776253	0.9795500999117485	0.979807196312332	0.978381582611841	0.9968237378600887	0.9965497469181758	0.9796275476204053	0.9959202707027782	0.9795058654376774	0.9785774071107185	0.9797415070797065	0.9780418321956571	0.9803418759126441	0.9788431989622917	0.9788134806150925	0.9942917455225904	0.9775555537445442	0.9779948090470894	0.9796897775643052	0.9776463028850826	0.98262517080403	0.9798867102050673	0.9795186629624886	0.9794433212050471	0.9797681328142297	0.9797742949061198	0.9796086514725216	0.9776508612099202	0.9804378273092104
GCF_012935025.1_ASM1293502v1_genomic	0.9954740345554632	0.9800687582482795	0.996044966891579	0.9798139975150302	0.9792455186687443	0.9981971243159142	0.9969516933777844	0.9982302001396968	0.9984786464999491	0.9983152423427559	0.9799252363016132	0.9978763914253271	0.996199295669075	0.9983426239338133	0.9801855770530467	0.9995654209945222	0.980321345204603	0.9803613770764463	0.9815916214983125	0.9787418657668916	0.9794683889799247	0.9974345075058366	0.9979207075233888	0.9809481860635244	0.9801236078706055	0.9799030743075765	0.9988281902763959	0.9800031722296579	0.9988653457642939	0.9797610826577222	0.9985179313123275	0.9787313563240834	0.9802734709042763	0.980979496559181	0.9794546651217998	0.9803892320453103	0.9798454301412701	0.9797221614011722	0.998328976044494	0.9798444773330467	0.9795262165138602	0.9983492649462058	0.9972156185970825	0.9981618764848096	0.9951213417705704	0.9985249262983825	0.9979535025279491	0.980090875328922	0.9803927669543404
GCF_012935045.1_ASM1293504v1_genomic	0.9955790223451559	0.9801678598043169	0.9964504207968894	0.9799005819189033	0.979496106341229	0.9983395553342208	0.9969209861508557	0.9983936119587183	0.9984875647176022	0.9983915866968486	0.9800052541104848	0.9981178047420107	0.9965473897200777	0.9984267383988394	0.9802064098827009	0.9996933655551125	0.9803142101638445	0.9809718126068009	0.9818996979270616	0.978941867119746	0.9795565433970532	0.9976982310138085	0.9980292416797942	0.9811052150358465	0.9802370129888832	0.980059707826456	0.9989255294410593	0.9801108860575785	0.9989459628196299	0.9802109682962064	0.9987827581082442	0.9788720246111312	0.9804199929775406	0.9810008145305427	0.9796774983075407	0.980110933376468	0.9798880893300981	0.9797523984456423	0.9984248146829329	0.9798864276863	0.9794904099312367	0.9984593374573449	0.99741965900766	0.9983132598998384	0.9952201653407939	0.9987905466511218	0.9979835559182436	0.9801490794750352	0.9805361886650041
GCF_012935065.1_ASM1293506v1_genomic	0.9956839950716334	0.979992070062013	0.9963862960838504	0.9796509153806939	0.9793163690816634	0.9983191890009544	0.9967652119308603	0.9984154066797177	0.9985238541021192	0.9984806648459194	0.9800097682108789	0.9980641092895199	0.9965729707062461	0.9983921442891236	0.9801392904509187	0.999699533575017	0.9799751122718063	0.9809356414211797	0.9817216492958569	0.9790255047742378	0.9795078772067167	0.9976629483127882	0.9978039708022199	0.9809864075444155	0.9804369456206504	0.9798048205741315	0.998958913383609	0.9803443415008045	0.9989838585344203	0.9801382558628903	0.9987006804772914	0.9792560813361092	0.9802484906007052	0.98061042105025	0.979643045390499	0.9800949341754199	0.9798301859214651	0.9797272133196183	0.9983958190873199	0.9798342005795808	0.9792396406410672	0.9982354922805027	0.9974429103913672	0.9983099635165477	0.9951399385069776	0.9987087451126683	0.998064181890739	0.9801412087073578	0.9803971127963874
GCF_012935105.1_ASM1293510v1_genomic	0.9786628440753221	0.9781864087429034	0.9792277860504041	0.9781904310917533	0.9797219029124494	0.9794765708918267	0.979453862802401	0.9793747424278813	0.9792186128002314	0.9792025124898941	0.9921668127710684	0.9793503237363697	0.9791643072562315	0.9789226641002219	0.9794824715160867	0.9793450790174049	0.9788506228963155	0.9785404311006631	0.9796397397579371	0.9962545816098921	0.9775985252434058	0.9794350201096721	0.9791296403422568	0.9791359849650504	0.978514703195926	0.9783315134916664	0.9793147227770295	0.9784309412598532	0.9791666488958646	0.9783557435982622	0.9794286896991109	0.998219293064015	0.9794683880973951	0.9793546423343897	0.9797587089196955	0.9788430405820154	0.978203368543413	0.9780337174440168	0.9790473597896979	0.978332413181376	0.978430312278969	0.9788527057779471	0.9797824210759994	0.9790893804502262	0.9790241950328418	0.9794292381053693	0.9798997741204021	0.9922372413162337	0.9794459405089566
GCF_012935125.1_ASM1293512v1_genomic	0.9785601202452022	0.9776965541681001	0.979144141886425	0.9777528077331725	0.9797053784311611	0.9792170836607388	0.9789129845089332	0.9793426450122771	0.9793845634949654	0.9790412125669129	0.9929062606843924	0.9790712668971837	0.9783441723118758	0.9789588482663414	0.9795528208169619	0.9792694330260979	0.978800215303206	0.9785062340574421	0.979606763247363	0.9982922988967725	0.9770326739067724	0.9791239871418561	0.9787797855822508	0.9794147837423118	0.9781134495778354	0.978098258029879	0.9789864263177841	0.9778581692273512	0.9789499431953715	0.9782719901858904	0.9792565716644464	0.9977126112476514	0.9797370292893653	0.9790881332460092	0.9794917390380222	0.9775226117954914	0.9777672140524538	0.9783816706918338	0.9789201305288658	0.9778325071601839	0.9783710624963705	0.9789094140023697	0.9806101104833485	0.9791715604286141	0.9792003593360075	0.979263140773434	0.9798021412657059	0.992302220681998	0.9798628239445643
GCF_012935145.1_ASM1293514v1_genomic	0.9948916249199493	0.9800997425180416	0.9963462281820142	0.9800618364197886	0.979814225402479	0.9978649461240144	0.9967232136802158	0.9986179641187174	0.9985133868257873	0.998328249686629	0.980013905701994	0.9981625218987025	0.9965499121131309	0.9974567638102502	0.9799155046312242	0.9992825456546269	0.9803147644818794	0.9811711040962703	0.9817804004374994	0.9791466849650988	0.9793453623335495	0.997067216635947	0.997945198840782	0.9811439257010992	0.9797251066223531	0.9799699655299373	0.9985290450095635	0.9801159676885193	0.9984394724672219	0.9796622384223895	0.9990264116374669	0.9790129647288653	0.9801327799502216	0.9809367587637597	0.979790408679151	0.9801277860845052	0.9797744109833542	0.9794285340055402	0.9976060808509863	0.979827337230903	0.9796468760505612	0.9975800853383333	0.9974284003147402	0.9976775897563961	0.9951849160709878	0.9990255631318696	0.9977633084618731	0.9800072585039973	0.9804391258859064
GCF_012935165.1_ASM1293516v1_genomic	0.9954926902575348	0.9800389507210102	0.9960420852175024	0.9798378754861666	0.979241051980187	0.9981943035057125	0.996941819319985	0.9982349789407345	0.9984774300541355	0.9982938748699928	0.9799096071597997	0.997882805800199	0.9961704763868097	0.998344165489636	0.9801840974053441	0.9995649022910047	0.9803180113442643	0.9803552550889173	0.9815895513848735	0.9787440234694186	0.9794692635837173	0.9974309087975264	0.9979176874081332	0.9809568339952266	0.9801367251719151	0.9799335246989928	0.998831865733637	0.9800309379429718	0.9988587916717152	0.9797554128196108	0.998507955957138	0.9787390283171847	0.980270867181902	0.9809715778397845	0.9794517115959372	0.9803741975777907	0.9798504451851892	0.979711580844585	0.9983292166466425	0.9798494912911946	0.9795175814892458	0.9983475826838509	0.9972079353799952	0.9981635466110741	0.9951147856422962	0.9985193586561903	0.9979449153884989	0.9800491778146109	0.98036854524244
GCF_012935185.1_ASM1293518v1_genomic	0.9954822061430013	0.9801825973140312	0.996059733245439	0.9800650586991551	0.979446457109553	0.9975992386793584	0.9968341979521452	0.9979826551774026	0.9980760314757404	0.9981127477951927	0.9800364214421958	0.9976777676190254	0.9960847666256363	0.9977739588664241	0.9801529754907345	0.9996570428493302	0.9804802446410761	0.9805093828205392	0.9816807778913013	0.9790509253725634	0.9797193974169602	0.9971797875445281	0.9978417915120193	0.9811338330609767	0.9802740715811372	0.9802429607472449	0.9988835576982174	0.9802119932698895	0.9981944057799829	0.9798556186238685	0.9987449668629532	0.9790622884519337	0.9804149137232474	0.9810153253858535	0.9797008273089458	0.9802573097535879	0.9798968814491614	0.9798460799479891	0.9980718642423732	0.9798873911575028	0.9796828865839159	0.9981254934740333	0.9970838618213854	0.998170161475503	0.9951025398981543	0.9987426437356042	0.9979112667585649	0.9801338635476332	0.9806135576650913
GCF_012974585.1_ASM1297458v1_genomic	0.9787949272811105	0.978306491176755	0.9791100010884498	0.9784116433505785	0.979786193513863	0.9793618159766337	0.9789972006857672	0.9796594250305324	0.9792720597704736	0.979028793047674	0.9969490904000193	0.9794532222153356	0.9788233111881056	0.9790629364609355	0.9799255431863615	0.9791292557501199	0.9788071063718862	0.9790074895275523	0.9797341451628141	0.9926181096796157	0.9781125477390008	0.979094170845852	0.9792654053000618	0.9781717048216204	0.9785061118671109	0.9782270854720149	0.9791969148138713	0.9781257494776303	0.9793273875773443	0.9789998310272794	0.9795603869013823	0.9920168719167101	0.9794969422063123	0.9797531456393506	0.9801717882761117	0.9785764721672706	0.9782184338237125	0.9780760147871906	0.9790862745364032	0.9783246686928955	0.9789212766021141	0.9789190254541335	0.9794263313260698	0.9791862780229187	0.9791773162387878	0.9795447401376373	0.9800244869087863	0.9973588583546067	0.9794748927230831
GCF_012974845.1_ASM1297484v1_genomic	0.9956021566011826	0.9799493130415422	0.9958581994333621	0.9794977458613793	0.979486948507129	0.9979691625015852	0.9966951965925755	0.99761349816793	0.997325453154042	0.9979065418795261	0.9797813923506786	0.9972907676699357	0.9958160095002963	0.9980465456813175	0.9800821032154708	0.9986227920351113	0.9799204776773275	0.9803444901892281	0.9813940199714829	0.9792713365454596	0.9794274165191723	0.9960385042274893	0.9975341056114114	0.9805571607996291	0.9800353898324337	0.9800116550462374	0.9985497072596008	0.9798959762694203	0.9981287010316269	0.9797593977092349	0.9983423572449739	0.978793958170132	0.9798392882766538	0.9813133890282187	0.9795082066128369	0.9794682254383318	0.9798842750983082	0.9795011883722348	0.9984155144017667	0.9798533535707197	0.9793481623943419	0.9977709764909783	0.9969067910284034	0.9979627473806753	0.9948793581563733	0.9983450002108871	0.9979854276425215	0.9800024871089672	0.9801211394829122
GCF_013305465.1_ASM1330546v1_genomic	0.995378862715754	0.9798407522945095	0.9958333133830335	0.980317032262308	0.9797178833280205	0.9982025296913424	0.9965468382986734	0.9978990255350393	0.998211311845735	0.997843623352535	0.9807733932295881	0.9973624525933363	0.9957137118113197	0.9979542291770495	0.9801648933112791	0.9981552268395616	0.9802423559638388	0.980370215117755	0.9812032218726146	0.9791223806277601	0.9794942730346391	0.996590579359706	0.9975837626757564	0.9804993127642436	0.9802450047131686	0.9805082411894117	0.9979139515944342	0.9802566137076552	0.9980774281849742	0.9795667709129907	0.9980853406705074	0.978631602524862	0.9802020799302256	0.9810053238144708	0.9794235208266856	0.9803107945763355	0.9799597289062041	0.9796966358065134	0.9977173303610369	0.9799772570642982	0.9796230562955126	0.9976716446941245	0.9971227485387586	0.9975180814258091	0.9955075931052856	0.9980992792632178	0.9979642078845506	0.980845314422961	0.980282004078162
GCF_013372085.1_ASM1337208v1_genomic	0.979933755459735	0.978818421224071	0.9799377510075259	0.978965051287506	0.980081564365081	0.9800692428415327	0.9803857040004192	0.980290048560193	0.9805326263872499	0.9802232433752066	0.9797819124887882	0.9804838936666747	0.9800029027473441	0.979879727815409	0.9804744667442705	0.9806618748556145	0.9794218480515063	0.9792370622882265	0.9802933342505948	0.9798614854536394	0.9788010213699788	0.9801306623152077	0.9799921572901026	0.9794793125373168	0.9792455337276798	0.9787919091813254	0.9802741004454848	0.9788248680927886	0.9803411825744867	0.9798912278788291	0.980415227878974	0.9792027501253312	0.9999933387034896	0.9797990264970083	0.9800888414954124	0.9792551999032508	0.9786297292547846	0.9788381938519416	0.9799867689959415	0.9786498841861819	0.9785942717417416	0.9800240243612341	0.9803895664286619	0.9804376943166456	0.9799219698262641	0.9804162317032671	0.9805151986596458	0.9792647828549713	0.9999580265212779
GCF_013377175.1_ASM1337717v1_genomic	0.9797040172770324	0.9790960900253214	0.9802474210374096	0.9786382478234054	0.9793450509029951	0.9798759201317182	0.9801822576374832	0.9805285526456265	0.9804896613989493	0.9801656632471467	0.9791071609265187	0.9803913026156299	0.9795079221494901	0.9798189915225682	0.979509953523213	0.9803507243282878	0.9794197821552642	0.9795719032824686	0.9803740431668504	0.9784792707477944	0.9783415865246735	0.9801263743709117	0.9801063873303094	0.9792702479826935	0.9786320196638247	0.9793682688832671	0.9805148673325613	0.9784640135614003	0.9803769616119122	0.9788204774557211	0.9805780111374828	0.9786052805548598	0.980011693311035	0.9797786608697485	0.9793722696679952	0.9795571334220691	0.978137730592629	0.9784207409162249	0.9800807497676961	0.9781538277084528	0.9797198907506417	0.9800851495963446	0.9803065070409216	0.980345094712789	0.9800626513622127	0.9805771649294149	0.980423118201587	0.9791661665060436	0.9799452026558902
GCF_013416255.1_ASM1341625v1_genomic	0.9804178216388266	0.9789544281247304	0.9803218637403097	0.9787554076851094	0.9801628223628611	0.9804151800554989	0.9805710454129127	0.9802650728032367	0.9807686170553853	0.9803750877978914	0.97965527461989	0.9804142786226815	0.980504961643925	0.9801208868987861	0.9801070432438901	0.9806388122791172	0.9790746998741329	0.9797217961570642	0.9802814412121366	0.9794421916601759	0.9791748480932219	0.9803985352725776	0.9801323310153844	0.9791477721479425	0.9793919057143146	0.9789100239071438	0.9803551050243955	0.9790960585395492	0.9804946317331342	0.9796418302280306	0.9804650302995872	0.9791105642427341	0.9980762431087516	0.9803508624659131	0.9799653018041056	0.9795700931239332	0.9789675048156048	0.9787119752262554	0.9802507273904814	0.9790268589702462	0.9793025291287433	0.9802390601784645	0.9806274294240056	0.9804270821052432	0.9804111321237688	0.9804647014410248	0.9808037300716314	0.9797929875795967	0.9980767908755203
GCF_013416275.1_ASM1341627v1_genomic	0.9803501039137825	0.9794072283763582	0.9808344451307829	0.9790879243759191	0.9801843571496526	0.9802924922532813	0.9808935712661404	0.9807218355575033	0.98156855945708	0.9807235284167795	0.9796134069356935	0.9811410286750296	0.9805934683148608	0.980400722311275	0.9802637201508793	0.9808046173646611	0.9796276793186756	0.9802460408270354	0.9807431140706645	0.9790105514840928	0.9796154216266629	0.9807665500956617	0.9803051243886881	0.9800142969969521	0.9798133640538748	0.9796373942607863	0.980567969780002	0.9794399727384882	0.9807191380207315	0.9807236620068565	0.9808411051145154	0.9789094046309214	0.9802760201067158	0.9814002119904605	0.9802958036939122	0.9794181697675519	0.9800952946370127	0.9781493991915389	0.9802473435319133	0.9802227530399307	0.979797209843595	0.9802827539413195	0.9811325294729033	0.9808715852394698	0.9811442957863562	0.9808441183347106	0.9808941523267655	0.9795670981194899	0.98034234761872
GCF_900088705.1_26872B01_genomic	0.995347224414684	0.9796198557995889	0.9957505052728474	0.9787218271711203	0.9791688042404706	0.997709507711679	0.9962663021174765	0.9976591732426651	0.9984888016633494	0.998396791397666	0.9801248336716251	0.9980346857396037	0.9954925563310955	0.9984331163723004	0.9800018614390568	0.9989528712175368	0.9797556536511425	0.9802727066169744	0.9813136954671928	0.97901233867672	0.9789788934406184	0.9967933758806535	0.9978561791119194	0.9802896404283077	0.9790218000770904	0.9795455292745247	0.998729112623246	0.9790507132802391	0.9984156978301361	0.9796782910577831	0.9985390540935954	0.978408734600502	0.9798554671736872	0.9807152748301455	0.9791891859049007	0.9797463988376254	0.9799705899533755	0.9795714974998599	0.9980793582637919	0.9799689014363865	0.9790892616615265	0.9980315064031853	0.9974169720749135	0.9981796273448931	0.9954573739720577	0.9985599165471378	0.9980552438227522	0.980270940551585	0.9799597960787141
GCF_900478145.1_34555_D01_genomic	0.9792805069194459	0.9998328885529387	0.9795337975897586	0.9983224865658762	0.9789911223268167	0.9793319133527015	0.9795645582028685	0.9793695432342492	0.9796484042197035	0.9791621337111569	0.9775702894320739	0.98023455242625	0.9791890178623345	0.9794148551466274	0.9791239961634869	0.9799583843705636	0.9783899735541531	0.9790207765667575	0.9795359315803338	0.9779825016628537	0.9776017977173088	0.9799840821638377	0.9791231235657885	0.978854115656858	0.9987211428960423	0.9988098580184227	0.9793493810333758	0.9987176837406729	0.9789607888734077	0.9788354815355109	0.9790969619771971	0.977633134509786	0.9786603258179624	0.9792847983423112	0.978982472882046	0.9953849509703413	0.9777712614581989	0.9779064196096258	0.9794401417231028	0.9777755260285229	0.981981760719122	0.9792345716749383	0.9795955843835342	0.9790723297713547	0.9798870948437509	0.979119536436983	0.9791717838850832	0.9771966027010359	0.9787952109239983
[truncated: 155 more columns]

## Sheet: E_faecium
	GCF_002761275.1_ASM276127v1_genomic	GCF_900639445.1_E7199_hybrid_assembly_genomic	GCF_900639655.1_E8691_hybrid_assembly_genomic	GCF_006351785.1_ASM635178v1_genomic	GCF_002848685.1_ASM284868v1_genomic	GCF_006337045.1_ASM633704v1_genomic	GCF_000737555.1_ASM73755v1_genomic	GCF_002848625.1_ASM284862v1_genomic	GCF_003957785.1_ASM395778v1_genomic	GCF_005576735.1_ASM557673v1_genomic	GCF_900640265.1_E4239_hybrid_assembly_genomic	GCF_900639335.1_E7067_hybrid_assembly_genomic	GCF_900639545.1_E7933_hybrid_assembly_genomic	GCF_900639485.1_E7240_hybrid_assembly_genomic	GCF_900639625.1_E8284_hybrid_assembly_genomic	GCF_000444405.1_ASM44440v1_genomic	GCF_900634805.1_E0139_hybrid_assembly_genomic	GCF_900639415.1_E6988_hybrid_assembly_genomic	GCF_900639495.1_E7471_hybrid_assembly_genomic	GCF_900639575.1_E8014_hybrid_assembly_genomic	GCF_900639385.1_E7040_hybrid_assembly_genomic	GCF_900639745.1_E4456_hybrid_assembly_genomic	GCF_002777275.1_ASM277727v1_genomic	GCF_900639715.1_E8414_hybrid_assembly_genomic	GCF_900639565.1_E8195_hybrid_assembly_genomic	GCF_001953235.1_ASM195323v1_genomic	GCF_003574925.1_ASM357492v1_genomic	GCF_900639535.1_E8202_hybrid_assembly_genomic	GCF_003020705.1_ASM302070v1_genomic	GCF_009036045.1_ASM903604v1_genomic	GCF_009938285.1_ASM993828v1_genomic	GCF_001635875.1_ASM163587v1_genomic	GCF_900639635.1_E8927_hybrid_assembly_genomic	GCF_000174395.2_ASM17439v2_genomic	GCF_000336405.1_ASM33640v1_genomic	GCF_001298485.1_ASM129848v1_genomic	GCF_002848665.1_ASM284866v1_genomic	GCF_001412695.1_ASM141269v1_genomic	GCF_001518735.1_ASM151873v1_genomic	GCF_001587115.1_ASM158711v1_genomic	GCF_001720945.1_ASM172094v1_genomic	GCF_012045365.1_ASM1204536v1_genomic	GCF_001721065.1_ASM172106v1_genomic	GCF_001721905.1_ASM172190v1_genomic	GCF_001750885.1_ASM175088v1_genomic	GCF_001886635.1_ASM188663v1_genomic	GCF_001895905.1_ASM189590v1_genomic	GCF_001953255.1_ASM195325v1_genomic	GCF_900639615.1_E8328_hybrid_assembly_genomic
GCF_002761275.1_ASM276127v1_genomic	1.0	0.9961540060478878	0.9944161906047051	0.9935620924533705	0.9997277311502499	0.9935185016235479	0.951305603038262	0.9997761732851985	0.9954667443083276	0.9955553885146387	0.9913298370456991	0.9957397360644066	0.9959013554802947	0.9965706894812723	0.9959690119380239	0.9952690613756087	0.9902792349849351	0.995772027735498	0.9954389920139592	0.9963140068462939	0.996050564460704	0.995753417353842	0.9999961779629626	0.9952756679962843	0.9947561281504128	0.9997935215529247	0.9493034130361755	0.9946855182794495	0.9951443698193706	0.9957844901036348	0.9955456683830681	0.9997301987634604	0.9950806841001146	0.9956881460041047	0.9945985559513488	0.9953961103499808	0.999777507644526	0.9952953065349203	0.9966403538864694	0.995948182015273	0.9976880828184159	0.9478889102669124	0.9999032384379641	0.9963808049557408	0.9962435291826086	0.9946361197740606	0.9964535789985897	0.9997841981960005	0.9961586870942551
GCF_900639445.1_E7199_hybrid_assembly_genomic	0.9961540060478878	1.0	0.9950898000112741	0.9956553564917769	0.996047628358148	0.9956732832065915	0.9502999707573577	0.9960605283142416	0.9959157826160564	0.9958030171101974	0.9918129374435302	0.9966815731679999	0.9962176330691102	0.9965549673195885	0.9964781634483779	0.9958803161872539	0.991156946227299	0.9968487092976713	0.9976224848720838	0.9959503904669257	0.9965456800159935	0.996982694954575	0.9961622166130525	0.9963994615884562	0.996589089245232	0.9959690967686871	0.9481895688637272	0.9967581872312272	0.9950708492247711	0.9957313798922522	0.9959234991157021	0.9960758897566511	0.9965915347570254	0.9978664209883185	0.9952011658175476	0.9953046526209611	0.9960444475913028	0.9940473552067932	0.9966154007410849	0.9958628349088551	0.9974972800374239	0.9471695035438866	0.9960932731491148	0.9978468808960033	0.9973031783524665	0.9967532210080441	0.9967165921138669	0.9959685475303162	0.9967573637855839
GCF_900639655.1_E8691_hybrid_assembly_genomic	0.9944161906047051	0.9950898000112741	1.0	0.9947505483750807	0.9944118106571015	0.9947218830524464	0.9512318241896218	0.9943732622536405	0.9951255016366302	0.994217849421825	0.9922944348407166	0.9941697358205093	0.9949760698536969	0.9950048422049864	0.9953559509564706	0.995706807275013	0.9915271005253299	0.9943125225157654	0.995344266501108	0.9950542474123223	0.9939442236711655	0.994683442744893	0.9944526618400837	0.9945553473939378	0.9950515837601976	0.9942816436355555	0.9490448728486276	0.9948285369020459	0.994728946081186	0.9956071618548625	0.9942222579737603	0.9945994078868888	0.9954031499158862	0.994442623028339	0.9951606580203757	0.9959414483368295	0.9944136417796616	0.9952728339078125	0.9960847716982677	0.9957437664611163	0.9944725771712055	0.9482340156412647	0.9944822810485797	0.994849630422863	0.9943979223739856	0.9950398078727762	0.9954452901294637	0.9943154396725986	0.9953944401494653
GCF_006351785.1_ASM635178v1_genomic	0.9935620924533705	0.9956553564917769	0.9947505483750807	1.0	0.9935789392083103	0.9999890273216152	0.9496556970931982	0.9936358990477242	0.9931808240145368	0.993625728920458	0.9914133801782868	0.9958758043414628	0.994325087514124	0.9932578500295849	0.9946439393939394	0.993258969294767	0.991188069189029	0.9955933297348858	0.9955317817307859	0.993643455879185	0.9956972100655355	0.9952116479504778	0.9935343359428377	0.9941869288298927	0.9941423257491533	0.9941109871676824	0.947373973072845	0.9940157755149824	0.9940643760537758	0.9956650785925768	0.994256014272959	0.9940759979500212	0.9957536765395841	0.9958736789574932	0.9954273286066107	0.9957566842120049	0.9935777506942918	0.9939806623178928	0.9936822858875175	0.9947381329290317	0.9951965606878624	0.9468549240707873	0.9936807594188994	0.9946382132416449	0.9942768843358324	0.9939871051435902	0.9936269916410729	0.9941024200057631	0.9947027804123675
GCF_002848685.1_ASM284868v1_genomic	0.9997277311502499	0.996047628358148	0.9944118106571015	0.9935789392083103	1.0	0.9935253009449829	0.951281505708685	0.9999626306829389	0.9953752702933075	0.9955377517498791	0.991294286829793	0.995791809652829	0.9958775426227536	0.9966758942504165	0.9958499450728024	0.9951824774273486	0.9902877507640571	0.9957946630301042	0.99564702307963	0.996323769973347	0.9959801505865925	0.995558808565063	0.9997263111417013	0.9952874018072065	0.9945809499804058	0.9999287763080461	0.9491986764055567	0.9944326547721973	0.9951327046760788	0.9958552727896892	0.9954869288850513	0.9997229020315013	0.995221026537683	0.995650075054714	0.9946063853001089	0.9954097447443329	0.9999608975110945	0.9952919344857594	0.9966780424433501	0.995964853276012	0.9976445683447875	0.9478032669420839	0.9998152160640567	0.9964203140228013	0.9962058749805682	0.9945319405975602	0.996382622817236	0.9999230999526441	0.9960507881266094
GCF_006337045.1_ASM633704v1_genomic	0.9935185016235479	0.9956732832065915	0.9947218830524464	0.9999890273216152	0.9935253009449829	1.0	0.9496855233390793	0.9937784343895427	0.9934714525642794	0.9937394757549936	0.9914486334839445	0.9960167461552669	0.9945386082760295	0.9933719412043988	0.9947257665483505	0.9933769862551999	0.9913042057196135	0.9957303242363407	0.9956060046837049	0.9937749600619076	0.9958009397590167	0.9953259145146022	0.9936276151810847	0.9943520919481329	0.9942246444717414	0.9941710246181195	0.9474581112262876	0.994101687940506	0.9942474152319177	0.9958136248369109	0.9943139174317258	0.9941754431289282	0.99586499678768	0.996016736213486	0.9954971641395053	0.9957396691792133	0.9937229414699023	0.9942474679938911	0.9937297818564825	0.9948874459927207	0.9952588072232692	0.9469019111733611	0.9937991561689309	0.9948632892619356	0.994360909925533	0.9940706535932196	0.9937522280954695	0.9941629446912933	0.9947839197621745
GCF_000737555.1_ASM73755v1_genomic	0.951305603038262	0.9502999707573577	0.9512318241896218	0.9496556970931982	0.951281505708685	0.9496855233390793	1.0	0.9512728412719488	0.9508094101860038	0.9514135019482061	0.95123915743088	0.950000337677365	0.9513740849797421	0.9510332420902841	0.9512321585649939	0.9514412494757455	0.9502879937897747	0.9501184062544944	0.9501908563269336	0.9512643039917664	0.950094160689832	0.9504589919260578	0.9512707222506567	0.9512740384931502	0.9510036909092363	0.9512695478653107	0.9799615701345046	0.9510596252909058	0.9516114642823397	0.950351601471845	0.9505231396571262	0.9511712858712268	0.9503702225880089	0.9504266514825677	0.9510261633150464	0.9510762150455012	0.9512769355855014	0.9511303085131719	0.9515763510590212	0.9508469086793427	0.9503305816971086	0.9811665714434115	0.9510975860281873	0.9504073930216431	0.9505087537057828	0.951051625912302	0.9513915474709668	0.9512910469080822	0.9512258164856378
GCF_002848625.1_ASM284862v1_genomic	0.9997761732851985	0.9960605283142416	0.9943732622536405	0.9936358990477242	0.9999626306829389	0.9937784343895427	0.9512728412719488	1.0	0.9953963763833275	0.9955401423007513	0.9911559218799189	0.9958647440061638	0.9960074516880887	0.9966867881771474	0.9959266501645291	0.9952582901848517	0.9902711626584294	0.9959016176931176	0.9955933692665149	0.9964360164323792	0.9961155210897238	0.9955270457036649	0.9997747591712582	0.9954882016399832	0.994678448009959	0.9999475912542408	0.9491811016337549	0.9944362187350415	0.9951082462047375	0.995894804861149	0.9955535775636676	0.9997794202065149	0.9952837517142357	0.9956001912960306	0.994610949138368	0.9953999995779816	0.9999977249903312	0.9953476486520476	0.9967064861687036	0.9959930746799484	0.9976289447594279	0.9477494517028332	0.9998445340573948	0.9963229037775413	0.9961931341950078	0.9946156161606489	0.9964463645542418	0.999938225353909	0.9960716570555501
GCF_003957785.1_ASM395778v1_genomic	0.9954667443083276	0.9959157826160564	0.9951255016366302	0.9931808240145368	0.9953752702933075	0.9934714525642794	0.9508094101860038	0.9953963763833275	1.0	0.9949394567634157	0.9918918989121663	0.9956761609714225	0.9947542527077443	0.9963277011212958	0.9947474862970136	0.9959039417397911	0.9911564902885562	0.99598057538483	0.996146465689713	0.9959291315345855	0.9954716330877749	0.9947148976275519	0.9954699058945955	0.9948003443670996	0.9954669074328986	0.9953788726468719	0.9490178409312522	0.9954926258139323	0.9947589247458164	0.995733297714161	0.9967334121758651	0.9954385148384467	0.9956010370280912	0.9949610351768655	0.9944357547308396	0.9956234682351939	0.9953799383369645	0.9939947044066274	0.996119468188689	0.9953973793273285	0.9951643612930167	0.9478207965100296	0.9955325688918168	0.9948498271776022	0.9946671536110795	0.9957670336195215	0.9960853048868137	0.9953744518693158	0.9949942153038861
GCF_005576735.1_ASM557673v1_genomic	0.9955553885146387	0.9958030171101974	0.994217849421825	0.993625728920458	0.9955377517498791	0.9937394757549936	0.9514135019482061	0.9955401423007513	0.9949394567634157	1.0	0.9904661693610133	0.995238662829747	0.9949853092057972	0.9955157543316198	0.9949715117128898	0.9950099072739602	0.9896885366634782	0.9950333800695733	0.9950581116473176	0.9957817702806543	0.9949026478907728	0.9951817770357105	0.9955527979087238	0.994974894797599	0.9949959171787706	0.99561073068293	0.9508544633926875	0.9953036662158862	0.9952157575837435	0.9953322693259976	0.9948930859871847	0.9955745857142965	0.9951540242823449	0.995162866166971	0.9939607969592659	0.9946342259668516	0.9955234228510679	0.9933855203963463	0.9958660669936227	0.9948556879158743	0.9956359053385798	0.9487694044366125	0.9956127188334739	0.9949796497309469	0.9952857409983493	0.9952858434340681	0.9952274690334463	0.9956111905689826	0.9950523244458559
GCF_900640265.1_E4239_hybrid_assembly_genomic	0.9913298370456991	0.9918129374435302	0.9922944348407166	0.9914133801782868	0.991294286829793	0.9914486334839445	0.95123915743088	0.9911559218799189	0.9918918989121663	0.9904661693610133	1.0	0.9916061494484394	0.9918021963367658	0.9913670662688286	0.9915739296313839	0.9913384711107825	0.9924276181067676	0.9918117285404743	0.9924488222263261	0.9913449677285564	0.9916496943245816	0.9923618774288941	0.9913316922761614	0.9915772017107445	0.9918957953607679	0.99127655444605	0.9495259783227894	0.9917466806035337	0.9910449757623714	0.9916551169433898	0.9921167462807721	0.9914604389499689	0.9923176834109486	0.9917209102555558	0.9929106612395804	0.9926801319084397	0.9913182169459197	0.9920726353487155	0.9911811016865526	0.992368917059808	0.9915752330867954	0.948889108856597	0.9912591319035202	0.9917168700890792	0.9924398131079418	0.9918276235215568	0.9919179699330929	0.9913017834258495	0.9917272758158387
GCF_900639335.1_E7067_hybrid_assembly_genomic	0.9957397360644066	0.9966815731679999	0.9941697358205093	0.9958758043414628	0.995791809652829	0.9960167461552669	0.950000337677365	0.9958647440061638	0.9956761609714225	0.995238662829747	0.9916061494484394	1.0	0.9955789512637383	0.9952840700164638	0.9959059813053949	0.9948113257700609	0.9912573809913505	0.9992925078020094	0.9965442182112381	0.9955524470303108	0.999504111424469	0.9965814852121191	0.9957334830824714	0.9957345994814196	0.996277907682008	0.995842101100766	0.9487357068717096	0.9961812606237939	0.9958289078834391	0.9959271251244032	0.9975824359605683	0.9958039229171743	0.9962437790207659	0.996230512716987	0.9952092558537865	0.9954018635113081	0.9957707633996625	0.9943951690869158	0.9956576749008559	0.995666925482293	0.9967959523577365	0.947121901019069	0.9957776033466981	0.9964714863298368	0.996698039861336	0.9963644057283632	0.9956095548993118	0.9958374849256009	0.9961421563359454
GCF_900639545.1_E7933_hybrid_assembly_genomic	0.9959013554802947	0.9962176330691102	0.9949760698536969	0.994325087514124	0.9958775426227536	0.9945386082760295	0.9513740849797421	0.9960074516880887	0.9947542527077443	0.9949853092057972	0.9918021963367658	0.9955789512637383	1.0	0.9959609823650981	0.9995939623648296	0.9955832392268567	0.990698944411086	0.9954853950414896	0.9950469272169322	0.9966124677494117	0.9957313379499091	0.9960035200537521	0.9960452003599877	0.9985486621499841	0.9978220529547799	0.9959971792633768	0.9482861231567472	0.9979826577524556	0.9957467896323775	0.9961778278048297	0.9940110197534348	0.9958728303955848	0.9964786774653891	0.996812715879124	0.9947601281320394	0.9959739188911623	0.996009308359662	0.9961516016898055	0.9965587598241026	0.9951342074936458	0.9959311747129354	0.948023386936125	0.9962068702158074	0.996012396557009	0.9959424400889183	0.9983335607422628	0.9964029553494331	0.9959956128642143	0.999582772514231
GCF_900639485.1_E7240_hybrid_assembly_genomic	0.9965706894812723	0.9965549673195885	0.9950048422049864	0.9932578500295849	0.9966758942504165	0.9933719412043988	0.9510332420902841	0.9966867881771474	0.9963277011212958	0.9955157543316198	0.9913670662688286	0.9952840700164638	0.9959609823650981	1.0	0.9960393739999917	0.9972315523279529	0.9904542308394587	0.9953099184371582	0.9950129566395927	0.9970374395471339	0.9953812866726346	0.9952539358505839	0.996550333031582	0.9961910698741185	0.9957540256258254	0.9969374720527783	0.9494851338219572	0.9954974616504431	0.9952930588868607	0.9959114730093214	0.9951685631442605	0.9968653971542869	0.9951239477190272	0.9956455944605872	0.9942186019393667	0.9953129209471497	0.9966256330660631	0.9950640928850143	0.9976920704314125	0.9957158646406982	0.9966001217115157	0.9482725747748296	0.9968275862068966	0.9967051971825464	0.9954149980874835	0.9958858048284172	0.9988966696172672	0.9969387143367017	0.9963237502806197
GCF_900639625.1_E8284_hybrid_assembly_genomic	0.9959690119380239	0.9964781634483779	0.9953559509564706	0.9946439393939394	0.9958499450728024	0.9947257665483505	0.9512321585649939	0.9959266501645291	0.9947474862970136	0.9949715117128898	0.9915739296313839	0.9959059813053949	0.9995939623648296	0.9960393739999917	1.0	0.9953630812059489	0.9908048992679471	0.9959297710709067	0.9952991298541575	0.9965025211588241	0.9957629954541009	0.9961460780443703	0.995978182381788	0.9986742722645411	0.9980683726030678	0.995862553686008	0.9483034136724805	0.998143911385805	0.9958485292492415	0.9960455906500532	0.9941921382641248	0.9959567982036407	0.9963210525620534	0.9968589048743454	0.9947091267053119	0.995934192839017	0.9958432567511326	0.9955259088009895	0.9965385780615763	0.9953920521063505	0.9959503032171295	0.9481761579615805	0.9960752280785727	0.9964744701534403	0.996217759907966	0.9983729859044908	0.9959995062071306	0.9958606990142553	0.9999590071144729
GCF_000444405.1_ASM44440v1_genomic	0.9952690613756087	0.9958803161872539	0.995706807275013	0.993258969294767	0.9951824774273486	0.9933769862551999	0.9514412494757455	0.9952582901848517	0.9959039417397911	0.9950099072739602	0.9913384711107825	0.9948113257700609	0.9955832392268567	0.9972315523279529	0.9953630812059489	1.0	0.9910033683299893	0.9948123650948584	0.9952913383987338	0.9964583236391765	0.9953619167493972	0.9947558073306703	0.9952644844944504	0.9949179715331887	0.9966456318936248	0.9955344884324	0.9490716604564137	0.9963026374496592	0.9941003076914241	0.9960109691523787	0.9949497055778738	0.9954080345296468	0.9949990666388489	0.9955825981320551	0.9947962543485354	0.9955761841916037	0.9951808917978778	0.9948832304656869	0.996911275689451	0.9952516396681771	0.9947778938327659	0.9486293084901728	0.9953350570039095	0.9952358771279951	0.9938340079361208	0.9966199350437532	0.9972178446526488	0.9955266364061705	0.9954642553448996
GCF_900634805.1_E0139_hybrid_assembly_genomic	0.9902792349849351	0.991156946227299	0.9915271005253299	0.991188069189029	0.9902877507640571	0.9913042057196135	0.9502879937897747	0.9902711626584294	0.9911564902885562	0.9896885366634782	0.9924276181067676	0.9912573809913505	0.990698944411086	0.9904542308394587	0.9908048992679471	0.9910033683299893	1.0	0.9913606684854291	0.9921125889266935	0.9908566331577567	0.9912152575871179	0.9913759289709041	0.9902621117392103	0.9909731613351546	0.9909248138629327	0.9902464347595421	0.9486848294176536	0.9910159276265549	0.9905745831073752	0.9907286250545907	0.9910430326356482	0.9902168882973638	0.991183446470925	0.9912762628767532	0.9925555745439436	0.9921715664921049	0.9902787935907127	0.991346215546781	0.990591538829964	0.9913087908802972	0.9910197836363782	0.9481893684288709	0.9902236016975993	0.9910527570471256	0.9912718716704673	0.9909247676327264	0.9908289166806626	0.9902555284675992	0.9907971820064816
GCF_900639415.1_E6988_hybrid_assembly_genomic	0.995772027735498	0.9968487092976713	0.9943125225157654	0.9955933297348858	0.9957946630301042	0.9957303242363407	0.9501184062544944	0.9959016176931176	0.99598057538483	0.9950333800695733	0.9918117285404743	0.9992925078020094	0.9954853950414896	0.9953099184371582	0.9959297710709067	0.9948123650948584	0.9913606684854291	1.0	0.9959141244933591	0.9948595468857052	0.9993574063235083	0.9962306987089773	0.9957487041371068	0.9955071880741287	0.9959519404497053	0.9957977024721447	0.9487219699950027	0.9959880781514198	0.9959591148913044	0.9955141948158323	0.9972825463225969	0.9955940452718388	0.9963511128079415	0.996111990051756	0.995175655056871	0.9955006573552136	0.9958057405902857	0.9945868698940364	0.9951135559724311	0.9958634366286494	0.9965293081840596	0.9473042431903107	0.9952474215820912	0.9967532588046558	0.9969585321545814	0.9960628502943485	0.9953429667999439	0.9958097195778284	0.9960458562585468
GCF_900639495.1_E7471_hybrid_assembly_genomic	0.9954389920139592	0.9976224848720838	0.995344266501108	0.9955317817307859	0.99564702307963	0.9956060046837049	0.9501908563269336	0.9955933692665149	0.996146465689713	0.9950581116473176	0.9924488222263261	0.9965442182112381	0.9950469272169322	0.9950129566395927	0.9952991298541575	0.9952913383987338	0.9921125889266935	0.9959141244933591	1.0	0.9956815746571891	0.9962031305988319	0.99647070300918	0.9954442294421308	0.9953082506442639	0.9971711149032546	0.9955955997965308	0.9484826749187656	0.9968104868634979	0.994668304059905	0.9953238359055534	0.9963910163471437	0.9953623321930191	0.9964926645534637	0.9971470578987793	0.9959937674366839	0.9954023811127577	0.9956065892412471	0.994383691736975	0.9948838575604791	0.9961671620449746	0.9970709946333708	0.946998199365456	0.9951505624572947	0.9974818335256208	0.9955737910503913	0.9972524587432722	0.9946945402882078	0.9955782469463197	0.9954386727398301
GCF_900639575.1_E8014_hybrid_assembly_genomic	0.9963140068462939	0.9959503904669257	0.9950542474123223	0.993643455879185	0.996323769973347	0.9937749600619076	0.9512643039917664	0.9964360164323792	0.9959291315345855	0.9957817702806543	0.9913449677285564	0.9955524470303108	0.9966124677494117	0.9970374395471339	0.9965025211588241	0.9964583236391765	0.9908566331577567	0.9948595468857052	0.9956815746571891	1.0	0.9953140210513507	0.9950109389103927	0.9963158966155481	0.9968888268660883	0.9963153092580378	0.9966413241050195	0.9500089510866003	0.9963167593790981	0.9965106737320736	0.9960192337701341	0.9941952846637859	0.996608243335337	0.9950682206021056	0.9957026175441798	0.9946266707682779	0.9957359349134047	0.9962422248106954	0.9953199151287361	0.9991558139786579	0.9949251879617523	0.9959638979068804	0.9483602156501675	0.9965548534733645	0.9957625353951968	0.994744312675376	0.9964369355472037	0.9965625175971912	0.9966409739118888	0.996575492329866
GCF_900639385.1_E7040_hybrid_assembly_genomic	0.996050564460704	0.9965456800159935	0.9939442236711655	0.9956972100655355	0.9959801505865925	0.9958009397590167	0.950094160689832	0.9961155210897238	0.9954716330877749	0.9949026478907728	0.9916496943245816	0.999504111424469	0.9957313379499091	0.9953812866726346	0.9957629954541009	0.9953619167493972	0.9912152575871179	0.9993574063235083	0.9962031305988319	0.9953140210513507	1.0	0.9963740265149311	0.9960831507528454	0.9956634216310546	0.9958557794766446	0.9960974989094081	0.9487429260805736	0.9960809150245319	0.9957695105354988	0.9956425903665608	0.9973622352462365	0.9957162468307378	0.995724443590756	0.9960557685382297	0.9950002738955317	0.9952632135041909	0.9959638234069476	0.9951932685240548	0.9954319477199646	0.9954665433884605	0.9964959538210453	0.9471961090697332	0.9960187030074844	0.9962750365252743	0.9967958106328655	0.9960933196293899	0.9959710666227516	0.9961166555365256	0.9959081276616724
GCF_900639745.1_E4456_hybrid_assembly_genomic	0.995753417353842	0.996982694954575	0.994683442744893	0.9952116479504778	0.995558808565063	0.9953259145146022	0.9504589919260578	0.9955270457036649	0.9947148976275519	0.9951817770357105	0.9923618774288941	0.9965814852121191	0.9960035200537521	0.9952539358505839	0.9961460780443703	0.9947558073306703	0.9913759289709041	0.9962306987089773	0.99647070300918	0.9950109389103927	0.9963740265149311	1.0	0.9957909609617739	0.9960154882800266	0.9962469688660733	0.9957561451281787	0.9485122023716899	0.9962714776696961	0.9945361796311049	0.9950569030923094	0.9957524503856298	0.9956196133659604	0.99621769237732	0.9975094997988753	0.9952715930930172	0.9951764794974708	0.9956757580790855	0.993730075531988	0.9955945209446928	0.9969015010205112	0.9964648565257865	0.9469617404012498	0.9957500998595016	0.996717749361075	0.9986071123270192	0.9965518340629914	0.9958091818356789	0.9957500382251768	0.9963557612584948
GCF_002777275.1_ASM277727v1_genomic	0.9999961779629626	0.9961622166130525	0.9944526618400837	0.9935343359428377	0.9997263111417013	0.9936276151810847	0.9512707222506567	0.9997747591712582	0.9954699058945955	0.9955527979087238	0.9913316922761614	0.9957334830824714	0.9960452003599877	0.996550333031582	0.995978182381788	0.9952644844944504	0.9902621117392103	0.9957487041371068	0.9954442294421308	0.9963158966155481	0.9960831507528454	0.9957909609617739	1.0	0.9953041910704943	0.9947572187303468	0.999792248510845	0.9493047585346087	0.9946865944485458	0.9951430699295909	0.9957830334860102	0.995542107063838	0.999728906951511	0.9950818646414873	0.9956866611101876	0.9945993650798859	0.9953970017476804	0.9997748115344517	0.9952961640339995	0.9966392974685189	0.9959428099350365	0.9976865701966906	0.9478902727556806	0.9999013063160722	0.9963794204044641	0.9962450043536448	0.9946348776565297	0.9964521588228124	0.9997829243997828	0.996157274900928
GCF_900639715.1_E8414_hybrid_assembly_genomic	0.9952756679962843	0.9963994615884562	0.9945553473939378	0.9941869288298927	0.9952874018072065	0.9943520919481329	0.9512740384931502	0.9954882016399832	0.9948003443670996	0.994974894797599	0.9915772017107445	0.9957345994814196	0.9985486621499841	0.9961910698741185	0.9986742722645411	0.9949179715331887	0.9909731613351546	0.9955071880741287	0.9953082506442639	0.9968888268660883	0.9956634216310546	0.9960154882800266	0.9953041910704943	1.0	0.9984540797749172	0.9955348144875971	0.9484946532187908	0.9984533051384746	0.9951698678440714	0.9949008142967767	0.9942289476244713	0.9955845445787344	0.9949755829108888	0.9965382115250426	0.9949943467393253	0.9959285407402363	0.9953088899141495	0.9952865168539325	0.9962490997667064	0.994915008329771	0.9959065030871622	0.9478847397437443	0.9949531649303713	0.9964392624648	0.9954945329301292	0.9987606189370087	0.995910892183331	0.9955358593023735	0.9989623943309972
GCF_900639565.1_E8195_hybrid_assembly_genomic	0.9947561281504128	0.996589089245232	0.9950515837601976	0.9941423257491533	0.9945809499804058	0.9942246444717414	0.9510036909092363	0.994678448009959	0.9954669074328986	0.9949959171787706	0.9918957953607679	0.996277907682008	0.9978220529547799	0.9957540256258254	0.9980683726030678	0.9966456318936248	0.9909248138629327	0.9959519404497053	0.9971711149032546	0.9963153092580378	0.9958557794766446	0.9962469688660733	0.9947572187303468	0.9984540797749172	1.0	0.9949566540831705	0.9489605221978809	0.999549963323002	0.994585897461985	0.9956468877299702	0.99557905187937	0.9949157713650311	0.9953141268331831	0.996600580603239	0.9950295116321436	0.9961155249463385	0.9945565281774204	0.9945227463716189	0.9957227393359249	0.9952207434662759	0.9954448097654244	0.9481212836352699	0.9949949244252583	0.9959479541790508	0.9952504936532397	0.9996964427887854	0.9957761932694223	0.9949559171210532	0.9981499176191682
GCF_001953235.1_ASM195323v1_genomic	0.9997935215529247	0.9959690967686871	0.9942816436355555	0.9941109871676824	0.9999287763080461	0.9941710246181195	0.9512695478653107	0.9999475912542408	0.9953788726468719	0.99561073068293	0.99127655444605	0.995842101100766	0.9959971792633768	0.9969374720527783	0.995862553686008	0.9955344884324	0.9902464347595421	0.9957977024721447	0.9955955997965308	0.9966413241050195	0.9960974989094081	0.9957561451281787	0.999792248510845	0.9955348144875971	0.9949566540831705	1.0	0.9494561677272499	0.9947971168138301	0.9952021567447776	0.9958079960702626	0.9956060429317392	0.9997657718032614	0.995618225196502	0.9956883409856551	0.9946274033723113	0.9954287378689957	0.9999274823037133	0.9953581305619915	0.9969829648535224	0.995897557514465	0.9975845130043397	0.9480323045194325	0.9998080375175348	0.9967172427674097	0.996329046475384	0.9949755109550874	0.9963956912990334	0.9999942431814483	0.99604902802012
GCF_003574925.1_ASM357492v1_genomic	0.9493034130361755	0.9481895688637272	0.9490448728486276	0.947373973072845	0.9491986764055567	0.9474581112262876	0.9799615701345046	0.9491811016337549	0.9490178409312522	0.9508544633926875	0.9495259783227894	0.9487357068717096	0.9482861231567472	0.9494851338219572	0.9483034136724805	0.9490716604564137	0.9486848294176536	0.9487219699950027	0.9484826749187656	0.9500089510866003	0.9487429260805736	0.9485122023716899	0.9493047585346087	0.9484946532187908	0.9489605221978809	0.9494561677272499	1.0	0.9484956388344162	0.9496734855086215	0.9486169480342518	0.9487846430954456	0.9492854152103322	0.9486054355344735	0.9480113618391502	0.9486353966851402	0.9483924338894827	0.9493013515573852	0.9483138307725026	0.9504452645821135	0.9496487800237142	0.9498516669281267	0.990783859921038	0.9494969683369552	0.9483620166170798	0.9481743195053888	0.9485037468288264	0.9493528814401356	0.949525153193371	0.9484093240531841
GCF_900639535.1_E8202_hybrid_assembly_genomic	0.9946855182794495	0.9967581872312272	0.9948285369020459	0.9940157755149824	0.9944326547721973	0.994101687940506	0.9510596252909058	0.9944362187350415	0.9954926258139323	0.9953036662158862	0.9917466806035337	0.9961812606237939	0.9979826577524556	0.9954974616504431	0.998143911385805	0.9963026374496592	0.9910159276265549	0.9959880781514198	0.9968104868634979	0.9963167593790981	0.9960809150245319	0.9962714776696961	0.9946865944485458	0.9984533051384746	0.999549963323002	0.9947971168138301	0.9484956388344162	1.0	0.9946908144269131	0.9955804711137964	0.9957322563218687	0.994993606072994	0.9953870326600773	0.996795881441043	0.9948492063003816	0.996039123655056	0.9944262240292483	0.9943078930814359	0.9956517840519554	0.9953229427948027	0.9953820577773846	0.9477522431708302	0.9947191754237167	0.9960590431806201	0.9951665673323324	0.9998081697314216	0.9954633029293424	0.9947955465616326	0.9980806122988992
GCF_003020705.1_ASM302070v1_genomic	0.9951443698193706	0.9950708492247711	0.994728946081186	0.9940643760537758	0.9951327046760788	0.9942474152319177	0.9516114642823397	0.9951082462047375	0.9947589247458164	0.9952157575837435	0.9910449757623714	0.9958289078834391	0.9957467896323775	0.9952930588868607	0.9958485292492415	0.9941003076914241	0.9905745831073752	0.9959591148913044	0.994668304059905	0.9965106737320736	0.9957695105354988	0.9945361796311049	0.9951430699295909	0.9951698678440714	0.994585897461985	0.9952021567447776	0.9496734855086215	0.9946908144269131	1.0	0.9953008516594597	0.9945426625076479	0.9952085774294697	0.9958239707393868	0.9949893358053162	0.994602715812669	0.9949047097664624	0.9951458405878102	0.9944957107310306	0.9969349467307606	0.9947248926534898	0.99614481398073	0.9486038068287995	0.9948707264497655	0.9956710699168004	0.9948647446071793	0.9946992486478542	0.9949049954730159	0.9952075469503364	0.9960642468807559
GCF_009036045.1_ASM903604v1_genomic	0.9957844901036348	0.9957313798922522	0.9956071618548625	0.9956650785925768	0.9958552727896892	0.9958136248369109	0.950351601471845	0.995894804861149	0.995733297714161	0.9953322693259976	0.9916551169433898	0.9959271251244032	0.9961778278048297	0.9959114730093214	0.9960455906500532	0.9960109691523787	0.9907286250545907	0.9955141948158323	0.9953238359055534	0.9960192337701341	0.9956425903665608	0.9950569030923094	0.9957830334860102	0.9949008142967767	0.9956468877299702	0.9958079960702626	0.9486169480342518	0.9955804711137964	0.9953008516594597	1.0	0.9948872759439382	0.9958813051426352	0.9971174662725037	0.9949754276927265	0.9950365659194633	0.9962799059428735	0.995848946929918	0.9955804738196845	0.9961381363926224	0.9961770158871793	0.9956733356922144	0.9475112466695461	0.9956066179938499	0.995392342952862	0.9953803720374125	0.9956387422189057	0.9959604009752508	0.9956682370549432	0.996166717937234
GCF_009938285.1_ASM993828v1_genomic	0.9955456683830681	0.9959234991157021	0.9942222579737603	0.994256014272959	0.9954869288850513	0.9943139174317258	0.9505231396571262	0.9955535775636676	0.9967334121758651	0.9948930859871847	0.9921167462807721	0.9975824359605683	0.9940110197534348	0.9951685631442605	0.9941921382641248	0.9949497055778738	0.9910430326356482	0.9972825463225969	0.9963910163471437	0.9941952846637859	0.9973622352462365	0.9957524503856298	0.995542107063838	0.9942289476244713	0.99557905187937	0.9956060429317392	0.9487846430954456	0.9957322563218687	0.9945426625076479	0.9948872759439382	1.0	0.9954200131035549	0.9959364689585194	0.9952629998678593	0.9950411583440628	0.9954851561964019	0.9955056790771211	0.9940676084259511	0.9943673978338304	0.9957197739188367	0.9961246554444546	0.9475153308795508	0.9951928818504977	0.9958796584114626	0.9956105905017361	0.9957901859195596	0.9946806885996724	0.9956249344629116	0.9943924320579267
GCF_001635875.1_ASM163587v1_genomic	0.9997301987634604	0.9960758897566511	0.9945994078868888	0.9940759979500212	0.9997229020315013	0.9941754431289282	0.9511712858712268	0.9997794202065149	0.9954385148384467	0.9955745857142965	0.9914604389499689	0.9958039229171743	0.9958728303955848	0.9968653971542869	0.9959567982036407	0.9954080345296468	0.9902168882973638	0.9955940452718388	0.9953623321930191	0.996608243335337	0.9957162468307378	0.9956196133659604	0.999728906951511	0.9955845445787344	0.9949157713650311	0.9997657718032614	0.9492854152103322	0.994993606072994	0.9952085774294697	0.9958813051426352	0.9954200131035549	1.0	0.9955471243558457	0.9953607144969898	0.9943035521641564	0.9953623740292946	0.9997099540914808	0.9953358009457522	0.9967875637708106	0.9957791602721887	0.9975351909531915	0.947902983526809	0.9998442534997495	0.9965222574807338	0.9965364773588035	0.9950113469068099	0.9964583360476681	0.9997754427771974	0.9962187847612817
GCF_900639635.1_E8927_hybrid_assembly_genomic	0.9950806841001146	0.9965915347570254	0.9954031499158862	0.9957536765395841	0.995221026537683	0.99586499678768	0.9503702225880089	0.9952837517142357	0.9956010370280912	0.9951540242823449	0.9923176834109486	0.9962437790207659	0.9964786774653891	0.9951239477190272	0.9963210525620534	0.9949990666388489	0.991183446470925	0.9963511128079415	0.9964926645534637	0.9950682206021056	0.995724443590756	0.99621769237732	0.9950818646414873	0.9949755829108888	0.9953141268331831	0.995618225196502	0.9486054355344735	0.9953870326600773	0.9958239707393868	0.9971174662725037	0.9959364689585194	0.9955471243558457	1.0	0.9964147869346646	0.9953666407407642	0.9956086964499953	0.9952493565728857	0.9948122714830788	0.9959150595862601	0.9961477637873241	0.9965098177166368	0.9472210612003527	0.9953455183974447	0.9955863126081302	0.9955268160096641	0.9953170094347905	0.9957401011605411	0.9956025732418179	0.996206380726533
GCF_000174395.2_ASM17439v2_genomic	0.9956881460041047	0.9978664209883185	0.994442623028339	0.9958736789574932	0.995650075054714	0.996016736213486	0.9504266514825677	0.9956001912960306	0.9949610351768655	0.995162866166971	0.9917209102555558	0.996230512716987	0.996812715879124	0.9956455944605872	0.9968589048743454	0.9955825981320551	0.9912762628767532	0.996111990051756	0.9971470578987793	0.9957026175441798	0.9960557685382297	0.9975094997988753	0.9956866611101876	0.9965382115250426	0.996600580603239	0.9956883409856551	0.9480113618391502	0.996795881441043	0.9949893358053162	0.9949754276927265	0.9952629998678593	0.9953607144969898	0.9964147869346646	1.0	0.9953729918356597	0.9954695425638205	0.9956351010997612	0.9940276741269453	0.9961171726400931	0.9957136304402482	0.9965001417468364	0.9473146142343019	0.9957018198516687	0.9972515371101518	0.9972403396128615	0.996973566934057	0.9958438704631372	0.9956804974214197	0.9969398784937787
GCF_000336405.1_ASM33640v1_genomic	0.9945985559513488	0.9952011658175476	0.9951606580203757	0.9954273286066107	0.9946063853001089	0.9954971641395053	0.9510261633150464	0.994610949138368	0.9944357547308396	0.9939607969592659	0.9929106612395804	0.9952092558537865	0.9947601281320394	0.9942186019393667	0.9947091267053119	0.9947962543485354	0.9925555745439436	0.995175655056871	0.9959937674366839	0.9946266707682779	0.9950002738955317	0.9952715930930172	0.9945993650798859	0.9949943467393253	0.9950295116321436	0.9946274033723113	0.9486353966851402	0.9948492063003816	0.994602715812669	0.9950365659194633	0.9950411583440628	0.9943035521641564	0.9953666407407642	0.9953729918356597	1.0	0.9974991963142994	0.9946019574831796	0.9967378463574609	0.9945280232336814	0.9943130648871036	0.9949255928158637	0.947867215240011	0.9945866464937864	0.9952772636383386	0.9949959574511782	0.9949267380380018	0.9942287244343988	0.9946127497172629	0.9948285044737963
GCF_001298485.1_ASM129848v1_genomic	0.9953961103499808	0.9953046526209611	0.9959414483368295	0.9957566842120049	0.9954097447443329	0.9957396691792133	0.9510762150455012	0.9953999995779816	0.9956234682351939	0.9946342259668516	0.9926801319084397	0.9954018635113081	0.9959739188911623	0.9953129209471497	0.995934192839017	0.9955761841916037	0.9921715664921049	0.9955006573552136	0.9954023811127577	0.9957359349134047	0.9952632135041909	0.9951764794974708	0.9953970017476804	0.9959285407402363	0.9961155249463385	0.9954287378689957	0.9483924338894827	0.996039123655056	0.9949047097664624	0.9962799059428735	0.9954851561964019	0.9953623740292946	0.9956086964499953	0.9954695425638205	0.9974991963142994	1.0	0.9953696163456678	0.9997700993295799	0.9954625985442122	0.9951491478458278	0.9950612342611049	0.947420300251761	0.9953085916792028	0.9955358556410379	0.9948322602143371	0.9962832048486433	0.9952401193619717	0.9953806573319123	0.9960000620275377
GCF_002848665.1_ASM284866v1_genomic	0.999777507644526	0.9960444475913028	0.9944136417796616	0.9935777506942918	0.9999608975110945	0.9937229414699023	0.9512769355855014	0.9999977249903312	0.9953799383369645	0.9955234228510679	0.9913182169459197	0.9957707633996625	0.996009308359662	0.9966256330660631	0.9958432567511326	0.9951808917978778	0.9902787935907127	0.9958057405902857	0.9956065892412471	0.9962422248106954	0.9959638234069476	0.9956757580790855	0.9997748115344517	0.9953088899141495	0.9945565281774204	0.9999274823037133	0.9493013515573852	0.9944262240292483	0.9951458405878102	0.995848946929918	0.9955056790771211	0.9997099540914808	0.9952493565728857	0.9956351010997612	0.9946019574831796	0.9953696163456678	1.0	0.9952783525138998	0.9966809434303666	0.9959847299764772	0.9976421115137658	0.9477895227070706	0.9998399272691851	0.9964155058543764	0.9961871765892122	0.9945339020636903	0.9963808140837748	0.999921806647552	0.9960327619454569
GCF_001412695.1_ASM141269v1_genomic	0.9952953065349203	0.9940473552067932	0.9952728339078125	0.9939806623178928	0.9952919344857594	0.9942474679938911	0.9511303085131719	0.9953476486520476	0.9939947044066274	0.9933855203963463	0.9920726353487155	0.9943951690869158	0.9961516016898055	0.9950640928850143	0.9955259088009895	0.9948832304656869	0.991346215546781	0.9945868698940364	0.994383691736975	0.9953199151287361	0.9951932685240548	0.993730075531988	0.9952961640339995	0.9952865168539325	0.9945227463716189	0.9953581305619915	0.9483138307725026	0.9943078930814359	0.9944957107310306	0.9955804738196845	0.9940676084259511	0.9953358009457522	0.9948122714830788	0.9940276741269453	0.9967378463574609	0.9997700993295799	0.9952783525138998	1.0	0.9957181175705304	0.9944254950354992	0.994911784402653	0.9476229002326294	0.9952977194139938	0.9948945524689367	0.9941431461559224	0.9946277321403701	0.9954601935951899	0.9953536363351897	0.9956719424596513
GCF_001518735.1_ASM151873v1_genomic	0.9966403538864694	0.9966154007410849	0.9960847716982677	0.9936822858875175	0.9966780424433501	0.9937297818564825	0.9515763510590212	0.9967064861687036	0.996119468188689	0.9958660669936227	0.9911811016865526	0.9956576749008559	0.9965587598241026	0.9976920704314125	0.9965385780615763	0.996911275689451	0.990591538829964	0.9951135559724311	0.9948838575604791	0.9991558139786579	0.9954319477199646	0.9955945209446928	0.9966392974685189	0.9962490997667064	0.9957227393359249	0.9969829648535224	0.9504452645821135	0.9956517840519554	0.9969349467307606	0.9961381363926224	0.9943673978338304	0.9967875637708106	0.9959150595862601	0.9961171726400931	0.9945280232336814	0.9954625985442122	0.9966809434303666	0.9957181175705304	1.0	0.9957827498453802	0.9966686556974217	0.9487751114013927	0.9968181432291341	0.9965857225290234	0.995250813797552	0.9954904472664705	0.9975799419716385	0.9969873629267526	0.9967137971887239
GCF_001587115.1_ASM158711v1_genomic	0.995948182015273	0.9958628349088551	0.9957437664611163	0.9947381329290317	0.995964853276012	0.9948874459927207	0.9508469086793427	0.9959930746799484	0.9953973793273285	0.9948556879158743	0.992368917059808	0.995666925482293	0.9951342074936458	0.9957158646406982	0.9953920521063505	0.9952516396681771	0.9913087908802972	0.9958634366286494	0.9961671620449746	0.9949251879617523	0.9954665433884605	0.9969015010205112	0.9959428099350365	0.994915008329771	0.9952207434662759	0.995897557514465	0.9496487800237142	0.9953229427948027	0.9947248926534898	0.9961770158871793	0.9957197739188367	0.9957791602721887	0.9961477637873241	0.9957136304402482	0.9943130648871036	0.9951491478458278	0.9959847299764772	0.9944254950354992	0.9957827498453802	1.0	0.9958809691621892	0.9476629127414555	0.9959218687576926	0.9961072257735545	0.9966338794743904	0.9953617875765671	0.9959061899641899	0.9958897747206559	0.9953174996253458
GCF_001720945.1_ASM172094v1_genomic	0.9976880828184159	0.9974972800374239	0.9944725771712055	0.9951965606878624	0.9976445683447875	0.9952588072232692	0.9503305816971086	0.9976289447594279	0.9951643612930167	0.9956359053385798	0.9915752330867954	0.9967959523577365	0.9959311747129354	0.9966001217115157	0.9959503032171295	0.9947778938327659	0.9910197836363782	0.9965293081840596	0.9970709946333708	0.9959638979068804	0.9964959538210453	0.9964648565257865	0.9976865701966906	0.9959065030871622	0.9954448097654244	0.9975845130043397	0.9498516669281267	0.9953820577773846	0.99614481398073	0.9956733356922144	0.9961246554444546	0.9975351909531915	0.9965098177166368	0.9965001417468364	0.9949255928158637	0.9950612342611049	0.9976421115137658	0.994911784402653	0.9966686556974217	0.9958809691621892	1.0	0.947368235417565	0.9977872447462263	0.99831669363265	0.9967653121542076	0.9954563461434738	0.9966383909635995	0.9976065948873011	0.9962066508418017
GCF_012045365.1_ASM1204536v1_genomic	0.9478889102669124	0.9471695035438866	0.9482340156412647	0.9468549240707873	0.9478032669420839	0.9469019111733611	0.9811665714434115	0.9477494517028332	0.9478207965100296	0.9487694044366125	0.948889108856597	0.947121901019069	0.948023386936125	0.9482725747748296	0.9481761579615805	0.9486293084901728	0.9481893684288709	0.9473042431903107	0.946998199365456	0.9483602156501675	0.9471961090697332	0.9469617404012498	0.9478902727556806	0.9478847397437443	0.9481212836352699	0.9480323045194325	0.990783859921038	0.9477522431708302	0.9486038068287995	0.9475112466695461	0.9475153308795508	0.947902983526809	0.9472210612003527	0.9473146142343019	0.947867215240011	0.947420300251761	0.9477895227070706	0.9476229002326294	0.9487751114013927	0.9476629127414555	0.947368235417565	1.0	0.9480947128726962	0.9473278036331884	0.9474969671450397	0.9477129798579249	0.948461772299624	0.948066252610105	0.9481557474090266
GCF_001721065.1_ASM172106v1_genomic	0.9999032384379641	0.9960932731491148	0.9944822810485797	0.9936807594188994	0.9998152160640567	0.9937991561689309	0.9510975860281873	0.9998445340573948	0.9955325688918168	0.9956127188334739	0.9912591319035202	0.9957776033466981	0.9962068702158074	0.9968275862068966	0.9960752280785727	0.9953350570039095	0.9902236016975993	0.9952474215820912	0.9951505624572947	0.9965548534733645	0.9960187030074844	0.9957500998595016	0.9999013063160722	0.9949531649303713	0.9949949244252583	0.9998080375175348	0.9494969683369552	0.9947191754237167	0.9948707264497655	0.9956066179938499	0.9951928818504977	0.9998442534997495	0.9953455183974447	0.9957018198516687	0.9945866464937864	0.9953085916792028	0.9998399272691851	0.9952977194139938	0.9968181432291341	0.9959218687576926	0.9977872447462263	0.9480947128726962	1.0	0.9964446700219346	0.9961776074297709	0.994835170525924	0.9965305852484262	0.999810604040598	0.9962430977267043
GCF_001721905.1_ASM172190v1_genomic	0.9963808049557408	0.9978468808960033	0.994849630422863	0.9946382132416449	0.9964203140228013	0.9948632892619356	0.9504073930216431	0.9963229037775413	0.9948498271776022	0.9949796497309469	0.9917168700890792	0.9964714863298368	0.996012396557009	0.9967051971825464	0.9964744701534403	0.9952358771279951	0.9910527570471256	0.9967532588046558	0.9974818335256208	0.9957625353951968	0.9962750365252743	0.996717749361075	0.9963794204044641	0.9964392624648	0.9959479541790508	0.9967172427674097	0.9483620166170798	0.9960590431806201	0.9956710699168004	0.995392342952862	0.9958796584114626	0.9965222574807338	0.9955863126081302	0.9972515371101518	0.9952772636383386	0.9955358556410379	0.9964155058543764	0.9948945524689367	0.9965857225290234	0.9961072257735545	0.99831669363265	0.9473278036331884	0.9964446700219346	1.0	0.9965026703110301	0.9959710978820091	0.9964899939935156	0.9967211847287006	0.9966425512153814
GCF_001750885.1_ASM175088v1_genomic	0.9962435291826086	0.9973031783524665	0.9943979223739856	0.9942768843358324	0.9962058749805682	0.994360909925533	0.9505087537057828	0.9961931341950078	0.9946671536110795	0.9952857409983493	0.9924398131079418	0.996698039861336	0.9959424400889183	0.9954149980874835	0.996217759907966	0.9938340079361208	0.9912718716704673	0.9969585321545814	0.9955737910503913	0.994744312675376	0.9967958106328655	0.9986071123270192	0.9962450043536448	0.9954945329301292	0.9952504936532397	0.996329046475384	0.9481743195053888	0.9951665673323324	0.9948647446071793	0.9953803720374125	0.9956105905017361	0.9965364773588035	0.9955268160096641	0.9972403396128615	0.9949959574511782	0.9948322602143371	0.9961871765892122	0.9941431461559224	0.995250813797552	0.9966338794743904	0.9967653121542076	0.9474969671450397	0.9961776074297709	0.9965026703110301	1.0	0.9953687915031397	0.996103861418014	0.9963290067835264	0.9962424604871576
GCF_001886635.1_ASM188663v1_genomic	0.9946361197740606	0.9967532210080441	0.9950398078727762	0.9939871051435902	0.9945319405975602	0.9940706535932196	0.951051625912302	0.9946156161606489	0.9957670336195215	0.9952858434340681	0.9918276235215568	0.9963644057283632	0.9983335607422628	0.9958858048284172	0.9983729859044908	0.9966199350437532	0.9909247676327264	0.9960628502943485	0.9972524587432722	0.9964369355472037	0.9960933196293899	0.9965518340629914	0.9946348776565297	0.9987606189370087	0.9996964427887854	0.9949755109550874	0.9485037468288264	0.9998081697314216	0.9946992486478542	0.9956387422189057	0.9957901859195596	0.9950113469068099	0.9953170094347905	0.996973566934057	0.9949267380380018	0.9962832048486433	0.9945339020636903	0.9946277321403701	0.9954904472664705	0.9953617875765671	0.9954563461434738	0.9477129798579249	0.994835170525924	0.9959710978820091	0.9953687915031397	1.0	0.9958353071501972	0.995036071697387	0.9983968545544508
GCF_001895905.1_ASM189590v1_genomic	0.9964535789985897	0.9967165921138669	0.9954452901294637	0.9936269916410729	0.996382622817236	0.9937522280954695	0.9513915474709668	0.9964463645542418	0.9960853048868137	0.9952274690334463	0.9919179699330929	0.9956095548993118	0.9964029553494331	0.9988966696172672	0.9959995062071306	0.9972178446526488	0.9908289166806626	0.9953429667999439	0.9946945402882078	0.9965625175971912	0.9959710666227516	0.9958091818356789	0.9964521588228124	0.995910892183331	0.9957761932694223	0.9963956912990334	0.9493528814401356	0.9954633029293424	0.9949049954730159	0.9959604009752508	0.9946806885996724	0.9964583360476681	0.9957401011605411	0.9958438704631372	0.9942287244343988	0.9952401193619717	0.9963808140837748	0.9954601935951899	0.9975799419716385	0.9959061899641899	0.9966383909635995	0.948461772299624	0.9965305852484262	0.9964899939935156	0.996103861418014	0.9958353071501972	1.0	0.9964118682565922	0.9961815235146169
GCF_001953255.1_ASM195325v1_genomic	0.9997841981960005	0.9959685475303162	0.9943154396725986	0.9941024200057631	0.9999230999526441	0.9941629446912933	0.9512910469080822	0.999938225353909	0.9953744518693158	0.9956111905689826	0.9913017834258495	0.9958374849256009	0.9959956128642143	0.9969387143367017	0.9958606990142553	0.9955266364061705	0.9902555284675992	0.9958097195778284	0.9955782469463197	0.9966409739118888	0.9961166555365256	0.9957500382251768	0.9997829243997828	0.9955358593023735	0.9949559171210532	0.9999942431814483	0.949525153193371	0.9947955465616326	0.9952075469503364	0.9956682370549432	0.9956249344629116	0.9997754427771974	0.9956025732418179	0.9956804974214197	0.9946127497172629	0.9953806573319123	0.999921806647552	0.9953536363351897	0.9969873629267526	0.9958897747206559	0.9976065948873011	0.948066252610105	0.999810604040598	0.9967211847287006	0.9963290067835264	0.995036071697387	0.9964118682565922	1.0	0.9960475230998858
GCF_900639615.1_E8328_hybrid_assembly_genomic	0.9961586870942551	0.9967573637855839	0.9953944401494653	0.9947027804123675	0.9960507881266094	0.9947839197621745	0.9512258164856378	0.9960716570555501	0.9949942153038861	0.9950523244458559	0.9917272758158387	0.9961421563359454	0.999582772514231	0.9963237502806197	0.9999590071144729	0.9954642553448996	0.9907971820064816	0.9960458562585468	0.9954386727398301	0.996575492329866	0.9959081276616724	0.9963557612584948	0.996157274900928	0.9989623943309972	0.9981499176191682	0.99604902802012	0.9484093240531841	0.9980806122988992	0.9960642468807559	0.996166717937234	0.9943924320579267	0.9962187847612817	0.996206380726533	0.9969398784937787	0.9948285044737963	0.9960000620275377	0.9960327619454569	0.9956719424596513	0.9967137971887239	0.9953174996253458	0.9962066508418017	0.9481557474090266	0.9962430977267043	0.9966425512153814	0.9962424604871576	0.9983968545544508	0.9961815235146169	0.9960475230998858	1.0
GCF_002007625.1_ASM200762v1_genomic	0.9969217067137718	0.9975452931032492	0.9954812842215282	0.9956908210109201	0.9969719197136764	0.9958491013265548	0.9511385329372958	0.9969695837102043	0.9945030924051748	0.9961579056906702	0.9918163602769274	0.9969679313746416	0.9973313680860907	0.9958124340345498	0.9973106448705675	0.9956535622203053	0.9912363569975664	0.9962392776322456	0.995565685322144	0.9964290046649042	0.9971423125298075	0.9972313061612775	0.9969228190818588	0.9962672289358296	0.9963708105383219	0.9969671736148167	0.9492854946814574	0.995952337281675	0.9958157772360244	0.9959812006603517	0.9956155697207265	0.9969764750616436	0.9966052789636868	0.9976162159848277	0.995662805072722	0.9952430077945896	0.9969695211486362	0.9955231517012023	0.9971107092752894	0.9957790109389514	0.9972522657208549	0.9475973842888705	0.9965806097773608	0.9973115844879208	0.9969921838801016	0.996599105419262	0.9961155904102177	0.9969643766213745	0.9974297818581805
GCF_002024245.1_ASM202424v1_genomic	0.9969816935201712	0.997542427410622	0.9948824793496647	0.9955049173245516	0.9968565996419319	0.9956771385340476	0.9507342832145982	0.9968969152997553	0.9945104128607964	0.9956798060463351	0.9918609495780442	0.9970705494201553	0.9970853560507021	0.9963321276617233	0.9970749072505415	0.9954119174189451	0.9909946245757144	0.9966003611171969	0.9959223574195173	0.9966710531099982	0.9974330741825392	0.9972042832136325	0.9969805199951393	0.9965547848314842	0.9964078921701565	0.9970160067409555	0.9476047986610436	0.9963003661556246	0.995649411590174	0.9955805769925704	0.9953670718980396	0.9967044085214742	0.9962782156548168	0.9977646023055547	0.995322533881297	0.9954240478628702	0.996967200950949	0.9952695795641939	0.9969754863747319	0.9959170059210977	0.997539219402151	0.9471946220453631	0.99648403315708	0.9975095401442462	0.9975065319809904	0.9966910528023805	0.9964383549483157	0.9970096004767028	0.9971306191296115
GCF_002025045.1_ASM202504v1_genomic	0.9967588936636129	0.9975675690556024	0.9957487777986479	0.9955371117368097	0.9966693314007785	0.9957787850375808	0.9514159233175267	0.9966717051006824	0.994881373342349	0.9960008577209413	0.9920699945788237	0.9968927634635011	0.997535604998231	0.9959036962840674	0.997387735396879	0.9955173976941667	0.9910994379312587	0.9965406544966701	0.9956878009997598	0.9966132764715946	0.9969481191772317	0.9970606265606351	0.9967573868010514	0.9964944797855719	0.9963558882983564	0.9968122240424485	0.9496237422618818	0.9960050888955773	0.9960441096204723	0.9960187007185104	0.9958213168489028	0.9968024142958869	0.9969289603188182	0.9976658406819223	0.9954834802303177	0.9952300231262707	0.9967605099280424	0.9955835722634592	0.9968433862978009	0.9960346250789724	0.9973853652622356	0.9479860215369532	0.9963271508671653	0.9973312935577087	0.9970432604677936	0.9965260693566951	0.996281946737351	0.9968057137379108	0.9974316092097837
GCF_002025065.1_ASM202506v1_genomic	0.9970357496011535	0.997685237291315	0.9958430213219581	0.995601054466399	0.9971185921469796	0.9958047318779165	0.9510362328356943	0.9971211268202469	0.9946590744873121	0.9959943218071741	0.9920198560498958	0.9968964646019519	0.9976858888832593	0.995875651044055	0.997488469439169	0.9958283660069616	0.9913475468949914	0.9965158127058097	0.9957005359415357	0.996627265426038	0.9970300168066704	0.997219949656957	0.9970367094040602	0.9965058487991818	0.9964348842305164	0.997159891265907	0.9486334302962867	0.9960721432520068	0.9960635489091183	0.9960646571696007	0.9954802319222404	0.9970383229039141	0.9969944432099693	0.997678118464214	0.9956513841305514	0.9951486084020797	0.9971175114653396	0.9954667251153134	0.9968880335468782	0.995990965035425	0.9972965748264795	0.947526618084406	0.9966486985283367	0.9974889564409432	0.9972959043508468	0.9966879758789637	0.9959605427270444	0.997154929767602	0.997475360043671
GCF_002334625.1_ASM233462v1_genomic	0.99637683813833	0.9966475114932858	0.9957564421229083	0.9944706734215608	0.9962406622308438	0.9946400481775318	0.9513911941935536	0.9963556041901328	0.9951070053979337	0.9945358046881079	0.992199040930888	0.9957886851398251	0.9971080370195988	0.997250968877456	0.9969672825528993	0.9966535516306385	0.9916804420906262	0.9957753410915757	0.9962101712477884	0.9970832954393282	0.9962721570344898	0.9960859970988396	0.9963753982721608	0.9964858151782513	0.9957052199583402	0.9964828154492084	0.9487655705360377	0.9958640137190183	0.9965983530820313	0.9961561271592988	0.9949287571313166	0.9963101746702276	0.996241682698617	0.9967660066807248	0.9957868793970592	0.9956586809340863	0.9962212430612337	0.9961940698149075	0.9981488953358316	0.995935542728614	0.9971990338696536	0.947910077324899	0.9964186673584292	0.9974101565064885	0.9958648207168639	0.995745945008719	0.997291234812873	0.9964803500275753	0.9970775054456804
GCF_002442955.1_ASM244295v1_genomic	0.9961681410550313	0.9973550788046956	0.9944586685267248	0.9942098078528134	0.9963068572473394	0.9942782877977294	0.9505912262139122	0.9962427460420226	0.994534318232444	0.9951119685788249	0.992527851994842	0.9965906661972628	0.9956940798467211	0.995572042988708	0.9958360480631053	0.9936463110620564	0.9913149357824116	0.996296774615168	0.9955267899428444	0.9945839646302203	0.9962743060245912	0.9988359207180603	0.9961692766306741	0.995244786821748	0.9950345237033278	0.9965255050567189	0.9482109441320494	0.9948412426253956	0.9947988068073617	0.9953469925282397	0.9953985939657569	0.9965935675193628	0.9954637943135752	0.9972591764879509	0.9951172422700999	0.994854878393973	0.9963016773036751	0.9940848878878953	0.9952572594796589	0.9968609309488528	0.996598278757631	0.9474634268144168	0.9963189271499708	0.9965732262865906	0.9996391721044379	0.9952279105692016	0.9961057667974597	0.9965597342659939	0.9959906577860518
GCF_006575625.1_ASM657562v1_genomic	0.9957338097049953	0.9958896525456039	0.9957774556215616	0.9935335486959841	0.9956996783189305	0.9938693935114252	0.9513154631737945	0.995770822688916	0.9963553352544695	0.9947348328805989	0.9911666218881673	0.9958230456920287	0.995957820800382	0.9973628842044766	0.9959709961182922	0.9986808351605072	0.9904276147983625	0.9954055393374824	0.9959032956592896	0.9966655550627322	0.9957825675931178	0.9947847487321491	0.9957119219217345	0.9956292616364018	0.9968285925576017	0.9959273011587207	0.9491260408518271	0.996730613485618	0.9951307479573105	0.9965252978316145	0.9955006931271674	0.9955841641269824	0.9953943312683863	0.995178106859522	0.9947786064157366	0.9960484084810302	0.9957220168451542	0.9956165002578764	0.9971313368554259	0.9955088051988553	0.9949933499655026	0.9482554814618182	0.9958430025996219	0.9957595161297907	0.993547472221686	0.9967214951204325	0.9978304960586264	0.9959241877757022	0.9961615482437548
GCF_900639365.1_E7171_hybrid_assembly_genomic	0.9956434074237901	0.9967392517822475	0.9941482629767852	0.9948545419369291	0.995479537419902	0.9949843341813476	0.950259761828356	0.9955101655316025	0.9959365640518418	0.9949815913075637	0.992237883576103	0.99656398616869	0.9953920401287905	0.9948799751116015	0.9956352433514443	0.9945202661049644	0.9914714625583757	0.996827783854752	0.9968829703036416	0.9945438499466374	0.9962000594480226	0.9960858346738607	0.995644513251502	0.9957946984620903	0.9961746493275291	0.9955249549398066	0.9490716118518705	0.9961815897494988	0.994962309317774	0.994826940336364	0.9968800144560896	0.9956871145519205	0.9958064468149898	0.9964698627734584	0.9946208670890818	0.9945416876550417	0.9954645401889031	0.9938427344888496	0.9944259665187155	0.9950835649933947	0.9970516614206709	0.9473355108186758	0.995622513083622	0.9970536507434206	0.9959690105470979	0.996206893990597	0.9950107676766986	0.9955650587372	0.9957179855240873
GCF_002761255.1_ASM276125v1_genomic	0.9999993629282874	0.9961628892138	0.9944505006034743	0.9935328239165597	0.9997269342213437	0.9936261080223727	0.9510959419534818	0.9997753940209494	0.9954677454491117	0.9955531703400186	0.9913295211827075	0.9957316309740682	0.9960434168298894	0.9965510236988857	0.9959763717309604	0.9952650577690929	0.9902599958189415	0.9957468546218092	0.995442411496976	0.9963140610661053	0.9960838232817035	0.9957890810872593	0.9999955409099219	0.9952874249496274	0.9947304524247214	0.9997928720184961	0.9492654005569805	0.9946853505484045	0.995157365557255	0.9957840582718589	0.9955289477504504	0.9997295350968567	0.9951732794641651	0.9956763629031562	0.994590138342164	0.9953637161124889	0.9997767381969792	0.9953297430917277	0.9966536164847212	0.9959219115426172	0.9977023123768376	0.9478326312542658	0.999901942604385	0.9964017952969646	0.9962256499032676	0.9946504820102561	0.9964850360489642	0.9997835444610678	0.9961131449188565
GCF_002831505.1_ASM283150v1_genomic	0.9915868040669551	0.9914776009389091	0.9936643296319392	0.9914734546064085	0.9915872087196299	0.9914506001727672	0.9515515654258125	0.9916196562522603	0.9924293158677227	0.9908546195906837	0.9947285490963164	0.9920152922792294	0.9918196389921182	0.9916961243204936	0.9918359723506265	0.9921725187907456	0.9920965778138341	0.9920570722582063	0.992084161557441	0.9921330183551625	0.9918371367423511	0.9916816116356993	0.9916153365728041	0.9919017891159605	0.9920717198640208	0.9915082460153404	0.9497436089031691	0.9918790178620785	0.9917280208436966	0.9926840903238335	0.9919248605331076	0.9915367868500875	0.9926587323287449	0.9913835913238981	0.9927188558769597	0.9930664579093661	0.991586294448856	0.9929350607431883	0.991638506685299	0.9941543569179991	0.9914314898132135	0.9484712399816845	0.9915430597040092	0.9917958474227565	0.9916204642031348	0.9916867414576593	0.9916796070148874	0.9915342054552113	0.9918761285524079
GCF_002848385.1_ASM284838v1_genomic	0.9955178465185146	0.994639538288802	0.9961250573876964	0.9937094175306677	0.9954062646725429	0.9938681097717528	0.9510966018645103	0.9954434356184408	0.9952727610133512	0.9950173621048922	0.9917064692573747	0.9957066781892616	0.9956708223164781	0.9965035532014488	0.9956036572897496	0.9957578834300356	0.9909656039964512	0.9954215209779614	0.9940207762052669	0.9970652136415642	0.9954573243872805	0.9943897069126688	0.995516501774459	0.9953468508062313	0.9947391530396474	0.995421069718071	0.9504297740906369	0.9947362450951709	0.9961295428872553	0.9954903483531318	0.9942211158228135	0.9954402090655132	0.9957901107914778	0.9940701817948429	0.9944648374101878	0.9957228853143921	0.9954952702543709	0.9953400917242095	0.9971937692412449	0.9960896757621828	0.9958512905517405	0.948304343601205	0.9949491070597475	0.9953742950254817	0.994969465694965	0.9945921124775534	0.9964582381271397	0.9954349214981937	0.9957420895583674
GCF_002848645.1_ASM284864v1_genomic	0.9997783837523816	0.9960462392556287	0.9944140261067814	0.99358278006045	0.9999628204889875	0.993727902610633	0.9512732523751924	0.9999996749977738	0.9953800229060704	0.995520285881798	0.991318874024975	0.9957731719548799	0.9960083089686069	0.9966270286178771	0.995841409290809	0.995180604948409	0.9902762925462434	0.9958084997059878	0.9956128802950335	0.9962396465621871	0.9959917643946937	0.9956726620739713	0.9997769853417366	0.9953063297506288	0.9945569118139571	0.9999294509247507	0.9492972538123807	0.9944238891029229	0.9951442473235728	0.9958666941031994	0.9955087385961054	0.9997127073501678	0.9952474218594152	0.9956370127569502	0.9945972233270706	0.9953712884864493	0.9999974365875854	0.9953179230834288	0.9966986913444448	0.9959864559279614	0.997658408557074	0.9477757004994422	0.9998434278515865	0.9964403318415611	0.9961662925496126	0.9946086362165562	0.9964094889497676	0.9999237754543163	0.9960556224340622
GCF_002848705.1_ASM284870v1_genomic	0.999774863252399	0.9960586569335779	0.994368877399189	0.9936145527087359	0.999960395023927	0.9937570714727574	0.9512705231957904	0.9999977259681122	0.9953921694428918	0.9955415640677281	0.9912927717018338	0.9958574575400735	0.9960817591472582	0.9966344670027352	0.99595285828002	0.9952515292151801	0.9902580899487703	0.9958789907415061	0.9955877158114348	0.996367605839856	0.996069456710084	0.9956255297627847	0.9997721338775853	0.995448160393786	0.9946720828591764	0.9999452692933204	0.9492637613122756	0.994436906129411	0.9951170986938267	0.995886059591311	0.9955714920943507	0.9997789857656787	0.9952835331744717	0.995586762187345	0.9946019026566139	0.9953692080818395	0.9999993517675516	0.9953457967731554	0.9967264390079998	0.9959971041399114	0.9976408455894482	0.9477547379676846	0.9998434773287105	0.9964216848131596	0.9961671243067108	0.9946743713027889	0.9964712311711348	0.9999358994584666	0.9960783864897425
GCF_002848725.1_ASM284872v1_genomic	0.999778378718646	0.9960448010137456	0.9944100266774047	0.9936031908112309	0.9999615539508602	0.9937484509267612	0.9512705683309317	0.999998375650349	0.995379930045709	0.9955236544695101	0.9913220752980577	0.9957415784080285	0.9960079934188868	0.9966263243402518	0.9958411034430131	0.9951812551225862	0.990274739662099	0.9957807376911028	0.9956068288639108	0.9961552358677331	0.9959609956433502	0.9956745681682365	0.9997756817602652	0.9953093524763115	0.9945577415859361	0.999928136733155	0.9492959767537802	0.9944233635008904	0.9951464212309413	0.99584932157663	0.9955066311087073	0.9997112497303291	0.9952766449283044	0.9956349823903495	0.994598136320082	0.9953698898107195	0.999998719928316	0.9953165929456281	0.9967019833220881	0.9959876275212399	0.9976572499820442	0.9477744041932332	0.9998411539822112	0.9964387106521891	0.9961613627050744	0.9946052384117211	0.9964100032649211	0.9999224594546731	0.9960553119083567
GCF_002848745.1_ASM284874v1_genomic	0.9997658183797249	0.9960316820774441	0.9943584927315079	0.9935716980294248	0.9999499232371687	0.9937198125675838	0.9511704505404592	0.9999967513840728	0.9954186035921097	0.9955268329827033	0.9912902119606031	0.995736870329931	0.9960859828785781	0.9965932525651178	0.9958780312273261	0.9952444320240189	0.9901618705112418	0.9958308862502877	0.995571420026297	0.9962921253046414	0.9960705191730541	0.9956163838842594	0.9997630941991782	0.9953720634636455	0.9945973764373357	0.9999219749334556	0.9492667302822395	0.9944145755066441	0.9951112425965829	0.9958873873663896	0.9955732971191024	0.9997302849644369	0.9952696239435809	0.995615172920194	0.9946038677351496	0.9953691924504546	0.999987414548008	0.9953375579196558	0.9967313718280073	0.9959660180701981	0.9976387963069446	0.9477756338211618	0.9998346030686535	0.9964039737383725	0.9961550986256085	0.9946049225159526	0.9964741906980938	0.9999126060189956	0.9960606288540131
GCF_002850515.1_ASM285051v1_genomic	0.99122871564798	0.9919362314270392	0.9919322663294674	0.9922282987181469	0.991202655466479	0.9921825934400752	0.9514124678221794	0.9911729205253355	0.9914150237524723	0.9904115240829213	0.992690341902486	0.9915460033145607	0.9916693275765127	0.9913047289493926	0.9916824268557082	0.9915493592038913	0.9930563127497659	0.9915842936247442	0.992389904970652	0.991594286905014	0.9915500538213132	0.9916819377576582	0.9912300218705193	0.9919704354979021	0.9919795319081006	0.9911989148644798	0.9502195308123056	0.9919921731580789	0.9911796003283544	0.9914661689317316	0.9915899621195522	0.9912135443768924	0.991763533023367	0.9919186481881423	0.9929489002503402	0.9924434557074178	0.9912044021128608	0.992413392153679	0.9912871150482935	0.9913716658576621	0.9920177227040111	0.949072851253152	0.9911587455617806	0.9920616557614095	0.9914792769500497	0.9919362431963402	0.9912526507286873	0.9911851347993297	0.9916688631019678
GCF_002880635.1_ASM288063v1_genomic	0.9998033653630027	0.9961611311451853	0.9945786355280782	0.9940813572086218	0.9998661556685212	0.9941636506631366	0.9512768148481566	0.9998961031349547	0.9955459761321634	0.9956875104283365	0.9913652201020638	0.9959165367050162	0.9962642684440748	0.9970754707037631	0.9960703478364705	0.9955856034853612	0.9902495668210707	0.9958682529668468	0.9955676010891932	0.996824653824686	0.9960404773975574	0.9959077904854999	0.9998019826967821	0.9957986099294206	0.9951619877041317	0.9999132565653938	0.9494779112509577	0.9950640479151168	0.995338237800603	0.995791507764343	0.9957363355729072	0.9998405908414827	0.9958151132297339	0.9957231641354397	0.994613154050948	0.9953517007849777	0.9998520423093237	0.9953161348536462	0.9970725721857132	0.9959833890097053	0.9976965855884329	0.9482159372329488	0.9997996520000335	0.996836159721055	0.9966106243174847	0.9951775025274382	0.9964910882598322	0.9999040740030177	0.996233868439686
GCF_002983785.1_ASM298378v1_genomic	0.9937881113454363	0.9949388503468379	0.9943389118099438	0.9948595108230709	0.993812111032662	0.9948698316432382	0.9506248190317439	0.993843365146301	0.9933393667836367	0.992980162061502	0.9921451134633829	0.9943392079544411	0.9939415227684656	0.9932236308270757	0.9942716396732509	0.9939304374067923	0.9924005311529291	0.9945193719514134	0.9952883434372739	0.9939576668945276	0.9939999343627443	0.9945634545250485	0.9937893379409714	0.9941700626360231	0.9943853283388918	0.9938358076624835	0.9485178604550827	0.9940214573013659	0.9938330081979688	0.993936315271	0.9941225042735148	0.9934976153013458	0.9942151006926869	0.9949505505812476	0.9965996476811313	0.9961301658054251	0.9938117544720415	0.9951582244770911	0.9937111667982561	0.9938941976279472	0.9941938147455576	0.9476432211876514	0.9937176143591787	0.9950045816326986	0.9942504399835916	0.9942829418022071	0.9934472839920567	0.9938265792395544	0.9944160357503478
GCF_003020685.1_ASM302068v1_genomic	0.9968350699977204	0.9974118278418904	0.995226205756686	0.9951377236363782	0.9968494504128139	0.9952865017258848	0.9508434604222418	0.9968891475852102	0.9953660018024353	0.9958642940588367	0.9915248472677595	0.9967712292254445	0.9968547418460766	0.995875211132179	0.9967915170075249	0.9954369276184278	0.9907257742507316	0.9966379283775383	0.9962015337732231	0.9970777470741916	0.9969567357721392	0.9966016985307481	0.9968339298608565	0.9964301281987571	0.9958863019990902	0.9968895050359956	0.9490316688421433	0.9955029829313283	0.9959961647928415	0.9962293789331229	0.9960169957144427	0.9969494562660506	0.9964574892710303	0.9974430960286432	0.9950865983932854	0.9957183040790677	0.9968448172995777	0.9958199451746432	0.9973446802556761	0.9956717826937489	0.9972453112736918	0.9479128078364283	0.9968479024253639	0.997078518291988	0.9967098201246793	0.9959802419418501	0.9961554645270574	0.9968890557905842	0.996904509983322
GCF_003020725.1_ASM302072v1_genomic	0.9961403121475361	0.996330652336828	0.9962973374245274	0.9946977941090112	0.9960948536721687	0.9948660056696308	0.9512510376589614	0.996072167051403	0.9956439480768141	0.9948009020886298	0.9919541103441287	0.996225077015681	0.9961210167677897	0.9962812339708361	0.9962758304065054	0.99575632853222	0.9918954716876607	0.9964024813471712	0.9961182709820402	0.996988071952662	0.9959030357549824	0.9959954417297548	0.9961373141995251	0.9959733140308873	0.9956704597616781	0.9962059552277507	0.9485838653983237	0.9952348142899932	0.9970013401991153	0.995994821603146	0.9954703952944336	0.9960889627020678	0.9964336656330713	0.9962626610832631	0.9956211646302101	0.9959985373554078	0.9960905661308985	0.9956196020460122	0.9971473815511998	0.9962025336184486	0.9966257772846879	0.9478976115181439	0.9961609067248046	0.9972780972407823	0.9956271328328773	0.9956756171250941	0.9959081613542501	0.9962029565167858	0.9964640886344636
GCF_003020745.1_ASM302074v1_genomic	0.996376998125596	0.9963472769372446	0.9955344648334569	0.9935227991184418	0.99639178577315	0.9936428698653145	0.9511290703652544	0.9965217887859718	0.9961687047859427	0.9959925646053905	0.9914016218766197	0.9956060122325393	0.9967952369122828	0.9972054316961398	0.9966513484164922	0.9966170317959542	0.9906573762695744	0.9951654215581643	0.9959008964123284	0.9998349294929053	0.9953639465345482	0.9953481329860532	0.9963759355157957	0.9970431348192579	0.9964279478319154	0.9967077475206461	0.9498817150760719	0.9965358926397754	0.9966178584042561	0.9958458423105936	0.9944898469733648	0.9966396716733633	0.9955166134555575	0.9957548141958353	0.9946086666012725	0.9956515955305993	0.9963951004783019	0.9953466115676005	0.9992793278701455	0.9953730507306888	0.9963825116815098	0.948194154456037	0.9965462945351962	0.9962933062113613	0.9950420812839684	0.996332464967025	0.9965309182095033	0.9967097946574596	0.99677277486911
GCF_003020765.1_ASM302076v1_genomic	0.9948296703356556	0.9955775898276331	0.9942787025034572	0.994029706859284	0.9947614273394492	0.9941785043454973	0.951667110782485	0.9947587442834072	0.9951315001595176	0.995283024196813	0.9913830122981566	0.996355520684147	0.9944988860589884	0.9940706529418643	0.994522978626738	0.9944178183210379	0.9904048555704367	0.9966793044646819	0.9966071781655164	0.9943820590531328	0.9964127090664682	0.9955148920080636	0.9948256212941868	0.994379452648327	0.9954820560601753	0.9948069765364729	0.9485779380336852	0.995398713417829	0.9976002524719751	0.9951285125296061	0.9964457559375034	0.9946860153031324	0.9954650802414693	0.9959371164509608	0.994948174573197	0.9946076568764288	0.9947571915195017	0.9930577125369614	0.9945193391763499	0.9950670620241959	0.9955492351892242	0.9487300959483062	0.9947258733318481	0.9957001206046119	0.9946899138129589	0.9954000763886232	0.9937614336165224	0.9947977299580536	0.9945610495937506
GCF_003071425.1_ASM307142v1_genomic	0.996269750998966	0.9961972391605416	0.9955979468960344	0.9936135443905618	0.9961971624446844	0.9937468456626584	0.9515162306473134	0.9962629613246098	0.996027589844022	0.9959415308513465	0.991402878197033	0.9956766185413841	0.9970730655044574	0.9970952645703622	0.9968961634160523	0.9965732763821521	0.9908009575571668	0.9951458576786593	0.9953812479559957	0.9996603082181674	0.9955191257658029	0.9951729075955491	0.9962686960846412	0.9970617530225182	0.9963537470503773	0.9965456122267223	0.949969413557413	0.9965108621132991	0.996834084622918	0.9962381253311475	0.9943996328973229	0.9966190963047646	0.9954272316907651	0.9959214529390737	0.9945705661818194	0.9957752660802354	0.996289524569972	0.9954450966128212	0.9992375128096873	0.9953452766747601	0.99624422888874	0.9481632916663882	0.9962801664113127	0.9960123957029393	0.9950395574182483	0.9963813547049453	0.9968326469649638	0.9965426274494449	0.9970042503768244
GCF_003071445.1_ASM307144v1_genomic	0.99627121727582	0.9961987206501942	0.9955999977330009	0.9936151880670233	0.9961986460670705	0.9937484867289132	0.9515195773048436	0.9962644527693573	0.9960290933170477	0.9959451206028737	0.991404668800032	0.9956789313678083	0.9970735000012029	0.9970966967277095	0.9969014329475608	0.9965776384517482	0.9908035660405102	0.99515099599613	0.9953828013533669	0.9996619136776447	0.9955239894642937	0.9951740873765366	0.9962701622071967	0.9970654273097526	0.996355700005263	0.9965463611414164	0.9499723285574146	0.9965112414399568	0.9968351336651727	0.9962401127691237	0.9944011842640571	0.9966209537815204	0.9954284480263845	0.9959229826410364	0.9945727506909036	0.9957773884739359	0.9962910073104996	0.9954471041756935	0.9992397916268524	0.9953472669315202	0.9962451947647534	0.9481671155548093	0.9962816308493814	0.996014994084246	0.9950427715265007	0.9963842234783622	0.9968362086142348	0.9965460187050423	0.9970078198524769
GCF_004332055.1_ASM433205v1_genomic	0.9957926760335236	0.9956761855192525	0.995966366276409	0.9959366128500183	0.9957914390476126	0.9959241856021325	0.9506672415292245	0.9958034619221099	0.9957307290624121	0.994667750195209	0.9930851063829788	0.9956534008098364	0.9956717156335604	0.9957908966554029	0.9958100011252562	0.9960196540750036	0.992184101139325	0.995849208926091	0.9957140314757007	0.9956124471704314	0.9956020538717686	0.9955102140488316	0.99579352727058	0.9955616190086755	0.995801233411358	0.9957885199486938	0.9480049569030947	0.9956096281651979	0.9952880086236908	0.9965480544203758	0.9954392556250248	0.995764484551147	0.996169049847943	0.9956449069839451	0.9977792482632452	0.9981156878666201	0.9957933171643886	0.9979123465900425	0.9955786894416234	0.9957317301803547	0.9954669665899274	0.9473606138361105	0.9957389170465274	0.9958340494392522	0.9950805989438096	0.9954842898912402	0.9957140845868437	0.9957821412969979	0.9960188534788422
GCF_005166365.1_ASM516636v1_genomic	0.9939640005193133	0.9950457360147905	0.9945897175749129	0.9951627103263068	0.9939610715929085	0.9952031209487565	0.9508127600458324	0.9939432329096317	0.9937404500015086	0.9932817934349616	0.9918113705471305	0.9945047208777471	0.9939407794646037	0.9934842712298575	0.9941837225806978	0.9943812032779554	0.9917628946972761	0.9945058397895701	0.9955033814127422	0.9941353826236984	0.9942614610913383	0.9945859747944348	0.9939652091949569	0.9939842398228141	0.9942415643987559	0.9939651565408801	0.948205502502445	0.993928198667983	0.9940562705533678	0.9950951033094376	0.9943504826290214	0.9938348826789813	0.9956929515321392	0.994855264672072	0.9970713688462428	0.9964579679399551	0.9939630602214495	0.9954580116688286	0.9938512769837635	0.9942124881769864	0.9944140216620265	0.9473337906879388	0.9939398232380984	0.9951143344562334	0.9941002986411395	0.9940549052740085	0.9936902966004654	0.9939566348262381	0.9943374793651831
GCF_005517315.1_ASM551731v1_genomic	0.9949037274165922	0.9953112503320269	0.9943814618944912	0.9939307872264972	0.9948300624052258	0.9940079137615931	0.9515208311091252	0.9948257429662386	0.9947358770284245	0.9948824918475205	0.9915299733134365	0.9958011790444291	0.9942535348227061	0.9939819549539167	0.9942153189253531	0.9946780007838717	0.9905864244592859	0.9955129560457632	0.9958236114073471	0.9937409570374395	0.9955920648090513	0.9954215694279381	0.9949033634397263	0.9931552317629313	0.9949896713231678	0.9948525006002652	0.9485961377175071	0.9951353262482546	0.9960527621373707	0.9946695410338345	0.9952994682755683	0.9946882061806244	0.9959132743810964	0.9954648155254292	0.9948359932255177	0.9944783841503676	0.9948317391334446	0.993159908718838	0.993801432427342	0.9954873611354625	0.9952453752474445	0.9484103009435996	0.9942821860300565	0.9953453760610023	0.9950079593585102	0.9950474299296711	0.9931061023071835	0.9948450815141805	0.9943090260960747
GCF_005886545.1_ASM588654v1_genomic	0.9969136280094016	0.995306693648477	0.9941237630676439	0.9940766136560363	0.9968731676599913	0.9942347651086306	0.9511463978934739	0.9968459132422088	0.9951459090678251	0.996721093800734	0.9909973304305005	0.9959423733869877	0.9950722593097118	0.9957669800247143	0.9950906897623859	0.9943089664120891	0.9897251307525337	0.9961864067067239	0.9954013310052795	0.9960217998364064	0.9956252525103532	0.9945597330190303	0.9969121564094795	0.9951569293108695	0.9944615820985622	0.9969349583168604	0.9498916932839165	0.9943336392886301	0.9953470961788735	0.9956412397367845	0.9962362923460794	0.9970175317829233	0.9957815742032378	0.9943138807142712	0.9942729567870795	0.9954908979025849	0.9968724194209099	0.9947557319393462	0.9961913706034754	0.9953532076780714	0.9969096841324128	0.9484777215789448	0.997021549033097	0.9958708479822873	0.9953550304786046	0.9947483988409491	0.9959545480703722	0.9969379957537065	0.9953490343114662
GCF_900638825.1_E4438_hybrid_assembly_genomic	0.9942539818428836	0.9954819656941356	0.9966429809483126	0.9947997855987254	0.9941493885451186	0.9949591881209696	0.9505038199822489	0.9942748599393888	0.994924572744569	0.9942604289993588	0.9924703669024082	0.9950516027721898	0.9952917772911077	0.9942948264484938	0.9955339945644582	0.9953004929428111	0.9916676494047143	0.9952576402189611	0.996147239882652	0.9954270708082898	0.9949303140642556	0.9947756159714681	0.9942551697730381	0.9948587465009591	0.9952319548505751	0.9942200251395942	0.9486958598944077	0.9950623384221303	0.9953887220868428	0.9955906379642889	0.9948657868164722	0.9941651957908006	0.9962862219415826	0.9946903788108522	0.9956669712224726	0.9960429433182301	0.9941517457856421	0.9953325175686474	0.9951317332450583	0.9949359161708068	0.994777418649984	0.94777437562512	0.9940925216577913	0.9950391880687196	0.9944866111365127	0.9950934083061815	0.9945349834579096	0.9942120724489272	0.9955955318841848
GCF_005886655.1_ASM588665v1_genomic	0.9968828497726456	0.9952610151932697	0.9940929862998984	0.9940793325793089	0.9968360684582726	0.9942355028931456	0.9512579314913021	0.9968092239519561	0.995117376638431	0.996693711092757	0.9909331853883598	0.9959573806923392	0.9950023233039146	0.99577617991999	0.9951026003358965	0.9942048739010091	0.9897272865170216	0.9961412271078706	0.9954023650358277	0.9959718265129378	0.9956229452169494	0.994513090177535	0.9968813816903861	0.9950975959251523	0.9944554236812133	0.9968842447784031	0.9500716322550065	0.994305031310001	0.9953192782355321	0.9956329775344225	0.9962226470398595	0.9969854763653023	0.9957030300430412	0.9942871664052153	0.9942486455098837	0.9954902641941937	0.9968366110891607	0.9947494936482061	0.996179524474158	0.9953359522952436	0.9968624290921408	0.9484262785195208	0.9969633029675663	0.995847798317279	0.9953320651190246	0.9946815908122294	0.995972612293748	0.9968860818092753	0.9952858754111351
GCF_005886715.1_ASM588671v1_genomic	0.9966707749814274	0.9952812201581368	0.9939533771040586	0.993475480103343	0.9966231219931542	0.9936280183044852	0.951176021401062	0.9965940978798097	0.9950303072555933	0.9966988307906289	0.9908278858466454	0.9958957891100446	0.994774676693645	0.9953875140327417	0.9948733668412745	0.9939057501193989	0.9896582767797681	0.9955295762395489	0.994766248848607	0.9956051425141518	0.9954826714333511	0.9944890017904325	0.9966693496806811	0.9940736183306258	0.9940116184494177	0.9967379590439316	0.9500665814400576	0.9936551282765971	0.9948439991850442	0.9958871005191742	0.9955470887204818	0.9967135908837744	0.9951895288056529	0.9942858403317831	0.9940957700941797	0.9954299641049364	0.9966213416324443	0.9945471801693125	0.9958529968607654	0.995382247306311	0.9968389167744487	0.9484817736143305	0.9967662705934343	0.9952859395212432	0.9950926978461773	0.9942947322203779	0.9959516642095629	0.9967395908445048	0.9951627647622941
GCF_005886735.1_ASM588673v1_genomic	0.9967691572089338	0.9952805442239706	0.9939421339593593	0.9934597587358048	0.9966941028061229	0.9936051296943715	0.9513105105320488	0.9966600880522241	0.9950205819301724	0.996693890403461	0.9908130771748962	0.9958929545587915	0.9947721673257169	0.9953987299779352	0.9948784415526456	0.9938570160217933	0.9897312535553331	0.9954756071571422	0.9947069690975547	0.9955851555776729	0.9954790858159309	0.9945391890712768	0.9967677154877123	0.9940380263579037	0.9939671030778285	0.9968291349420607	0.9500611782473994	0.993654122321401	0.9948454404891616	0.9958643857271906	0.9955473507943031	0.996974613389736	0.9952296571492726	0.9943044168545866	0.9941254474285066	0.9954248026830131	0.9966922776031362	0.9947463961388329	0.9958273142476155	0.9953689658283275	0.9968355373408938	0.948519198234352	0.9968747286788189	0.9954108099636952	0.9951087402728713	0.9942878716237268	0.9959205273514768	0.9968315918323901	0.9951676920579294
GCF_005952885.1_ASM595288v1_genomic	0.9989181849221622	0.9960130373752534	0.9946963568683684	0.994433993231887	0.9987458808088819	0.9945496098334329	0.9512792154592773	0.9987151958886269	0.9955373967025174	0.9953491407090996	0.9916156088656576	0.9960980947491636	0.9962631710619261	0.9965198229154356	0.9963551967049671	0.9949276687010044	0.9905614180868546	0.9960868451144843	0.9957979076996069	0.9963180118847504	0.9958388370904342	0.9959577363323461	0.9989168704304914	0.9957627878815061	0.9952502612634937	0.9988045995653216	0.9495819160191579	0.9953813165082086	0.9950368256264593	0.9961446943180607	0.9954012933123693	0.9988975884881147	0.9961884032515076	0.9957723821855089	0.9945705432547834	0.9955233729025214	0.9987417919781688	0.9947226159989618	0.9966386435609284	0.9962888548929382	0.9970563897460651	0.9480676213735235	0.9989397361411266	0.9965130903741459	0.9967207320940329	0.9953137226304192	0.9960259779666907	0.9987872872413796	0.9963313131736385
GCF_006007925.1_ASM600792v1_genomic	0.9954294100709012	0.9943978689601184	0.9957189986075388	0.9936477617469894	0.9954853855676551	0.9937963457582316	0.9518518270750966	0.9955332666447765	0.9956653034672948	0.9948182665713543	0.9916892939629283	0.9954495605816167	0.9964010379257968	0.9962799608602517	0.9960809881941863	0.9952146508037915	0.9908497818835881	0.9950835802525668	0.9941902317633087	0.9974774875167833	0.9952592659714204	0.9939099486885653	0.9954280339302289	0.995562498979353	0.9951205471566222	0.995470167630134	0.9502238604748889	0.994857306306932	0.9960978712023737	0.9947396854307191	0.994053778559273	0.9956303653994104	0.9957871124544168	0.9942284896791335	0.9946240669928434	0.9959858368042425	0.9954884527136767	0.9954960946074819	0.997992881929374	0.9951301966624203	0.995801258581661	0.9484153597371363	0.9953215204523403	0.9953563240817521	0.995071771356272	0.9948310255674532	0.9961117794443237	0.9954851350521225	0.9963127389874079
GCF_006280355.1_ASM628035v1_genomic	0.9906475999981824	0.9907883883584231	0.9924874089585547	0.9913404802112817	0.9906225178075619	0.9913621993720396	0.9510344335845372	0.9907420390898155	0.9910598141599103	0.9895524460408065	0.9934246951058505	0.991623565470282	0.9908051711930349	0.9915241353880634	0.9908785567086319	0.9912683154364238	0.9929903847275313	0.9917221371665342	0.9915259232148076	0.9914302180120674	0.9914317367479113	0.9906180883421756	0.9906439806481345	0.9910349946086737	0.9911280849892232	0.9906926641252096	0.9503167881960886	0.9909909178514918	0.9905548924831861	0.9922346521626322	0.9908638617623979	0.990967506543945	0.992477762877794	0.9906959317224968	0.992606376778296	0.9933182842674703	0.9906213646490702	0.9917050815541951	0.9908705922920261	0.992181269410059	0.9907057936600725	0.949115519603477	0.9905707257735291	0.9912478097070192	0.9904814273673777	0.9912154850235042	0.9914352214479482	0.9906812950794988	0.9910328485617234
GCF_006351845.1_ASM635184v1_genomic	0.9923206274650196	0.9927607491485685	0.994053116682653	0.9928299785778238	0.9922760196213185	0.9928769957826624	0.9505032449232652	0.99233344517315	0.9932374506122256	0.9918769238159244	0.9952917415424439	0.9926283711506383	0.9927188150867311	0.9930318481098706	0.9927705028658312	0.9929173399969367	0.9928505416476054	0.9928389954786636	0.9932638813251474	0.9930195886605171	0.9923939522350201	0.9931322233087944	0.9923224584656707	0.9928996344110349	0.9927149980312527	0.9922878172176586	0.9489078283957736	0.9928526244889702	0.9922466746622922	0.9933612314934852	0.992872258879764	0.99234615538094	0.9934899679168806	0.9924845390966014	0.9936872745070499	0.9937763201864348	0.9922870320409938	0.9935660081587276	0.992796630998005	0.993971876896811	0.9924419087453373	0.9476897185741608	0.9923058689837055	0.9928499502092242	0.9936632279736304	0.992902966472297	0.9934693097003326	0.9922747050825192	0.9928140250466869
GCF_006741355.1_ASM674135v1_genomic	0.9907891748764613	0.9917268752653093	0.9924926685213218	0.9915031238386094	0.9908422325379803	0.9915832244315859	0.9509773263629296	0.9908580864909007	0.9908942619217895	0.9903128946672379	0.995508311526933	0.9914613836862018	0.9910100741833259	0.9904833680347613	0.9909527969961842	0.9905609249781918	0.9920852713721314	0.9916861520236648	0.992550195131634	0.9908459484294583	0.9913401479490062	0.991786535743587	0.9907838357767431	0.9911041773425845	0.9911644624410096	0.9907698801839688	0.9496143915549972	0.9911212824842756	0.990589995107263	0.9910911653949191	0.9913006585759955	0.9909531002265066	0.9921017033544802	0.9913475544803165	0.9924018483468475	0.9923210153220801	0.9908480804547742	0.991589736807876	0.9908256764490359	0.9919235875969138	0.9916610633469366	0.94900757715426	0.9906856685315333	0.991745683564226	0.9917834470276451	0.9911451063736383	0.9908696295292183	0.9907976223045738	0.9909548270840337
GCF_007917035.2_ASM791703v3_genomic	0.9966356360198371	0.9963391081892177	0.9953461928388501	0.9934602504350657	0.9966116381855972	0.9936305783524606	0.9519966627847138	0.9966664544238973	0.9961731893566625	0.9950754054909153	0.9913533375841936	0.9949972997866775	0.9968205853511989	0.9975013822503377	0.9967084340578627	0.9967333132544077	0.991091443337302	0.9946289064277314	0.9944710582553992	0.9982171138337603	0.9950819880713325	0.9955873675568896	0.9966370816591024	0.996220265491095	0.9956614183217922	0.9967864735432727	0.9491889240659539	0.9956369740559853	0.9960536912564651	0.99572235323994	0.9935636727842411	0.9965976393192371	0.9953685832534893	0.996290404931588	0.9947556189072243	0.9955256565187665	0.9966106534712157	0.9956740056517788	0.9989632785494266	0.9955848233850814	0.995804504340427	0.9484594424930671	0.996161723810634	0.9961407483284465	0.9951438772474178	0.9957726866179111	0.9974384661450667	0.9967814395264886	0.9969775951183801
GCF_007917315.2_ASM791731v2_genomic	0.996669904109287	0.9963586004137489	0.9953049919545729	0.9934713710799383	0.9966232385774084	0.993642167160359	0.9520465267946687	0.9966815081446114	0.9962071921906892	0.9950571144284626	0.9913680225135609	0.9950340953182135	0.9968391207358611	0.9975786494943168	0.9966901941333726	0.9967564202674588	0.9911150573158706	0.9947027397030352	0.9944943710146047	0.9982798493514553	0.9951139382757338	0.9956139443467467	0.9966671512605589	0.9963039573000988	0.9956430094151395	0.9969094348366804	0.9491737717439801	0.9955915304629174	0.9961094429109701	0.995718291793612	0.9935933581594542	0.9966472939392494	0.9954191997514319	0.9963196734111632	0.9947588549188803	0.9955386289445048	0.9966233115652936	0.9956969710136054	0.9990085606716167	0.9955654624269514	0.9957864766699117	0.9484736945382017	0.996223407099217	0.9961768384675425	0.9951762833197021	0.9957364092412762	0.9974264064905162	0.996904726581775	0.9970049472684498
GCF_008728455.1_ASM872845v1_genomic	0.995195467907417	0.9954945365648837	0.9947144702529355	0.9943695195978423	0.9953248995343034	0.9944619613873419	0.9514647620209111	0.9952790997267734	0.9943991342920868	0.9947146257532473	0.9910279058799881	0.9957098083154166	0.9951724383639732	0.9945839082205862	0.9951507168404108	0.9936539655963922	0.9907176274888032	0.995703091905607	0.9950939938094604	0.9944440941732017	0.9955702475615525	0.9950903251336701	0.9951944954601565	0.9950476475034801	0.994108664955713	0.9953594527555474	0.9485029559980115	0.9939699372469459	0.9970074425770771	0.9947590518402719	0.9949229900442952	0.9952697213339056	0.9956664183721136	0.9955763922600059	0.9948203578464128	0.9946307218741982	0.995322257198599	0.9940529005887868	0.9952595521568617	0.9949566961590444	0.996020521845263	0.9483366826498345	0.994843688803995	0.9961276542862969	0.9954325224588675	0.9942421540125931	0.9942177629352615	0.9953578417386443	0.9953835429095982
GCF_008728475.1_ASM872847v1_genomic	0.9948324730623618	0.9963704133963415	0.9950218844595572	0.994604830883963	0.9945071489013927	0.9946873207159854	0.9512933270089237	0.9946339870160349	0.9954570650160902	0.9948679596798012	0.9917460322956505	0.9958915699990303	0.99770628404497	0.9952273795808794	0.9980369064294778	0.9962258366649767	0.9909088344466652	0.9959361785588937	0.997064718869649	0.9961734330440485	0.9959299708876697	0.9959847928371484	0.9948311913410655	0.9981519647056849	0.9993757806893986	0.9946200690402406	0.9487752210000675	0.9994091284743147	0.9943142936156907	0.9954894643345445	0.9954630126629569	0.9946155393215446	0.9958643523468459	0.9965775141748732	0.9949831446120145	0.996005102060191	0.9945419764757482	0.9941200059891802	0.9956001651902904	0.9950544236979715	0.9952644118999531	0.9479588676372276	0.9951303628644915	0.9958999926882539	0.9952149290632257	0.9995689581145151	0.9953200630602909	0.9946104104042063	0.9978912437463499
GCF_009697285.1_ASM969728v1_genomic	0.9943092940941398	0.9965058140372617	0.9948609557787926	0.9940071549255555	0.9943802819139179	0.9940497625933405	0.9511118342791932	0.9943759745880871	0.995870143761812	0.9949424288855228	0.9918212804721415	0.9960386015108362	0.9972513031524513	0.9956914970242796	0.9971223330145605	0.996104180667049	0.9907112828087717	0.9954577675387103	0.9968094956863944	0.9960689819109502	0.9958313104855974	0.9961105061124685	0.994307475575161	0.9978447091300489	0.9986392196882372	0.9947221728470401	0.9490191153086193	0.9987733598964661	0.9948355706262553	0.9956607578895311	0.9954265583131479	0.9947378397984813	0.9951123948280495	0.9967471309767622	0.995043818224395	0.9959403927127898	0.9943341437718682	0.9943098839658713	0.9955606420468028	0.9951810062931885	0.9955064659242451	0.9480228123879263	0.9945492898406669	0.9955992777535645	0.994803912061231	0.9989523575090724	0.9956493701842595	0.9947068748960974	0.9974168862660533
GCF_009734005.1_ASM973400v2_genomic	0.9948869594821992	0.9947084000035326	0.9953844656743698	0.9941798548260042	0.9949007654133021	0.9942003755698355	0.9516767936911256	0.994916589383761	0.9949993708158263	0.9935601202803079	0.9924510346822554	0.9957626334808657	0.9949822944092324	0.995130812475259	0.9948339610508911	0.9941848924151239	0.9914164401936606	0.9954303583918411	0.9938844199535424	0.9951315280930015	0.9957817607062392	0.9948817992001981	0.9948855964012963	0.9941419920967081	0.9942172151880738	0.9948965392523771	0.9493169269571454	0.9936985150055704	0.9951676340652349	0.99509876101727	0.9951863798789071	0.9950563245847652	0.9966363665521606	0.9945599893853452	0.9946935192657043	0.9942024081776016	0.9948945398744187	0.9942142937374274	0.9951728624031533	0.9942411244139436	0.9952463644921777	0.9485447152603892	0.994316067401337	0.9955706252462422	0.9957996819684479	0.9940214774721436	0.9953933339949493	0.9949109534529146	0.994869133103487
GCF_009938075.1_ASM993807v1_genomic	0.9962907535095531	0.994851401993016	0.9962168251048414	0.9942374579534227	0.9962990343510224	0.994262472212776	0.952188682828516	0.9963002759109787	0.9966294305701026	0.9955985720348905	0.9919559712309158	0.9965048820694903	0.9962943311199944	0.9967526446353456	0.9961691562171766	0.9960064556272847	0.9914550732141186	0.9965675043813489	0.9942125606647447	0.9969743627933961	0.9963535976384147	0.9945299034408686	0.9962896420193069	0.9955758277841343	0.9948901988188621	0.9963285222378561	0.9498021233976032	0.994807678101058	0.9961872520126299	0.996400260390916	0.995431339788641	0.9963011085104586	0.9962543912516125	0.9946126752926608	0.9948309394837848	0.9951232683539771	0.9962959774238294	0.995538564516562	0.9971858369093787	0.9955252376677779	0.9955615912546328	0.9486571425017128	0.9962962367160527	0.9957109437980556	0.9952590509952529	0.9948958472136695	0.9967029916427729	0.9963664747555723	0.9961790293634466
GCF_900639555.1_E8172_hybrid_assembly_genomic	0.9950445032475342	0.9947261840805185	0.9939892681241019	0.9934838494438443	0.995203784910847	0.9936787020885753	0.9524329005402313	0.9952786730312172	0.9943678241204935	0.9966643106266867	0.9899885035035508	0.9948458666034742	0.9941942150863868	0.9946175814801818	0.994832667902309	0.9943069319041011	0.9890457607952531	0.9950865948377454	0.99476185776632	0.9946161732880415	0.9944014779073423	0.9946900477150686	0.9950456221223937	0.9944436570542983	0.9944079724354096	0.9952068357419336	0.9497567659795096	0.9946187819790805	0.9962475328596176	0.9950305245383247	0.9955783105349378	0.9951673062069136	0.9946583394249725	0.9943884926341758	0.9934518643490392	0.9945072323110266	0.995184673568011	0.994028793401289	0.9952330582965881	0.9946456319182718	0.9944355339889417	0.9497234612423945	0.9952673569217243	0.9949209579729594	0.9940816719565977	0.9946842337350135	0.9943702591280051	0.9952090468516914	0.9950186619129854
GCF_010120755.1_ASM1012075v1_genomic	0.996596964839242	0.9953197641960545	0.9967269216548211	0.9947276053240702	0.9966064910645467	0.9948409282789002	0.9513574589284315	0.9966072512676085	0.9962562004301182	0.9948896204802542	0.9923168490200283	0.9962064970069496	0.996903519895202	0.9971782716018639	0.9968380703260886	0.9963155776486058	0.9916081629806257	0.9954895050865088	0.9939083719695331	0.9975504993478752	0.9960759714893586	0.9947884197986194	0.9965953910771285	0.9955539733396622	0.9955967492373942	0.9965450836457579	0.948518856242987	0.9956578413079842	0.9957991947135526	0.9954531427877051	0.9941537850980416	0.996574344371557	0.9964481545341837	0.9953063840174956	0.9953802085800719	0.9959403535411999	0.996606695612063	0.9962108438211156	0.997986513402971	0.9961230428291614	0.9957641782146092	0.9477408489431174	0.9955036693331654	0.9963131987406758	0.9957504990207778	0.9954605872860286	0.9967713118095225	0.9965576252662733	0.9968459051579067
GCF_900044005.1_ASM90004400v1_genomic	0.9969952539659348	0.9980518065787689	0.995605329450991	0.9956193886673993	0.9969574452138926	0.9956724992115485	0.950790095668358	0.9969232129010407	0.9948611763251284	0.9959202174203899	0.991882192018189	0.9970329616610831	0.9968598906548861	0.9967341416083605	0.9971034469480478	0.9950576546178763	0.9909351391128824	0.9969225235534513	0.9968679940284112	0.9961382345994934	0.9965169418286416	0.9980857845047822	0.9969937573248392	0.9967541975790707	0.9964309606070606	0.9971201170809112	0.9480393827664779	0.9963671920646517	0.9960414470791876	0.9958340619794016	0.9959399094732602	0.9968467022924196	0.9967794140809576	0.9981310426495851	0.9953144480429441	0.9954641399277632	0.9969607713556392	0.9944140513897739	0.9967804396275576	0.9965258765336419	0.9972900467593998	0.947493746713187	0.9969632150345317	0.9978915785953928	0.9979165353621753	0.9966275661923354	0.9966107214862999	0.9971166065520839	0.9971977679650067
GCF_900066025.1_Enterococcus_faecium_E1002_isolate_genomic	0.9911166528124135	0.9917856415493643	0.9915145866010934	0.9923995996362978	0.9911614797646989	0.9924036828592508	0.9497770590539311	0.9911143094702732	0.9907287675743534	0.990918485983723	0.9916542954140054	0.99178486373235	0.9910441874766521	0.990586103335914	0.9911092853996276	0.9908192955753043	0.9909212708552645	0.991674159217193	0.9916128735037555	0.9908592986561473	0.9917656243440339	0.9918203442039625	0.991117706692905	0.9912668327955677	0.9913055803338406	0.9911675757089334	0.9481049069218295	0.9912430675517878	0.9909857355994351	0.9915708812260536	0.9917197529170474	0.991179621111082	0.9918133928458411	0.9916765131517182	0.9920008988221685	0.991174669292394	0.9911626550549041	0.9910349887272742	0.9902742776411341	0.9914235829274892	0.9915813721733113	0.947232510480206	0.99113795190785	0.9916810219501626	0.9917983473173168	0.9913405977541581	0.9905950772206985	0.991204870332986	0.9911092747712666
GCF_900635365.1_E1334_hybrid_assembly_genomic	0.994106565176801	0.9950753093530912	0.9953081724608326	0.9955313706346975	0.9941309347370573	0.9955463218949548	0.9506168631844243	0.9941644805275519	0.9939883957271848	0.993574414703726	0.9927912561516925	0.9949758128508963	0.9949520476931052	0.9939840747736599	0.9950783375429347	0.9947151107297382	0.9923140944819366	0.9949805645575808	0.9958168457695187	0.9946757194122079	0.9947283983594197	0.9951316687605726	0.9941077919534087	0.9952576737204633	0.9952910184122569	0.9941252529795368	0.9483490889162899	0.9952469499160161	0.9943516641738408	0.9946197115194689	0.9945986968416313	0.9938753282835547	0.9952577266493501	0.9954814094051098	0.9976246241291089	0.9977044430082004	0.9941344275426881	0.9967164936344594	0.9943335344788631	0.9943896611088151	0.9946573048476135	0.9476488996159337	0.9940863112393106	0.9952029047658036	0.9947987650776257	0.9953286663790021	0.9941514029638244	0.9941161853458741	0.9951495547178904
GCF_900635415.1_E6043_hybrid_assembly_genomic	0.9951046783444681	0.9958986227539045	0.9941906918638785	0.9952712169226429	0.9951246875779758	0.9954337806577815	0.9500209539619281	0.9953344709651761	0.9952581367848994	0.99500111934993	0.9918384672737037	0.9986424720614528	0.9950355490481415	0.9943999931329472	0.9953149671387153	0.9942473142927001	0.9911905230181663	0.9985034870755398	0.99532713740882	0.9950060695404057	0.9988441322908347	0.995745312210216	0.9951312695815138	0.9955622568969047	0.9959092125552766	0.9952263946517761	0.9491890881762944	0.9959464701682318	0.9952778741069912	0.9947867845786662	0.9969083303181836	0.9951204342779609	0.9954192867793575	0.9954053279773061	0.9945708006822239	0.9947343526961361	0.9951205745897875	0.9938688377690713	0.9945049864309329	0.99474295053511	0.9961019054414757	0.9472825947215833	0.9947748383303939	0.9957235181563444	0.9960181273160714	0.9959252519875378	0.9944651759836268	0.9952854356767561	0.995372190070012
GCF_900637035.1_46582_D01_genomic	0.9902747269466312	0.9906734627958637	0.9911499176276771	0.9905182459151891	0.9902603390416791	0.9905242162128057	0.9508540664093357	0.9902602788803138	0.990913946935125	0.9898225179886995	0.9923069209451575	0.9905917505854416	0.9909811241313932	0.9907264249205631	0.9909641626670559	0.9908080034905302	0.9946278438266984	0.9907009929611713	0.9911227643945113	0.9908263718599273	0.9906004014384513	0.9903283666181109	0.9902760835492097	0.9912118790305389	0.991255533950719	0.9902800749443738	0.9499567379728047	0.9912394817152494	0.9899537038252313	0.9912650027458563	0.9907768133561216	0.9902815968938005	0.9907898048020446	0.9905080967753758	0.9912366389555136	0.9915179463274955	0.9902633544658721	0.9913801157234198	0.990536321594235	0.9908037918803634	0.9906048834725821	0.9489203750447422	0.9902345570659964	0.9907111838373183	0.990109249746147	0.9911786750631753	0.9905951801244005	0.990289724145791	0.9909702538682276
GCF_900638765.1_E2079_hybrid_assembly_genomic	0.9900649878998886	0.9909663808960286	0.990706873271813	0.9910588740969437	0.9900451568887811	0.9910690308535975	0.9504859520866595	0.9901488354458468	0.9904218275109522	0.9893272647723895	0.9910928613979214	0.9909751446678567	0.9901861131213301	0.9899374163333153	0.9901461101500538	0.9898830962888296	0.9957327199845414	0.9910394553365451	0.9912280393843129	0.9898557449603194	0.9910675409665098	0.9911250464535937	0.9900964812712826	0.99049013519844	0.9904750053237964	0.9900325840228454	0.9491757157886827	0.9905278748294382	0.989628349178911	0.9905439347288766	0.9909452187039707	0.9900657543672414	0.9908778803176838	0.9908536506056378	0.990817620880184	0.9900333605211057	0.990051278205847	0.9898848751013241	0.9897535632578135	0.9903806112388528	0.9908365453507402	0.9483988164828546	0.9900110043821255	0.9908181868743778	0.9911040569767039	0.9903544263960682	0.9899507544113171	0.9900416252989608	0.9901452139898257
GCF_900638775.1_E4227_hybrid_assembly_genomic	0.9913219809562195	0.9917950297309664	0.9922671825344387	0.9914387886859709	0.9912982052899446	0.9914742787180899	0.9512965000196114	0.9911559883430916	0.9919133651506895	0.9904820584221277	0.999807012097214	0.9915352663995813	0.9918420874914767	0.9914238962481987	0.9916624361459168	0.9914422655649712	0.9924438973164253	0.9917483574255737	0.9925336451190439	0.9913451103610539	0.9915594261380453	0.9923452672878862	0.9913330461987414	0.9916062648674459	0.9919051882844823	0.9912876147109185	0.949513085160498	0.991762066948714	0.9911075606346077	0.9916660338591783	0.9920788083772603	0.991449468334	0.9923375704829775	0.991746351722528	0.9929424023215621	0.9927142061536349	0.9912982804804286	0.9921011489557988	0.9911893896226787	0.9923260082838482	0.9916354231392048	0.9489588211521818	0.991266258752722	0.991772268820832	0.9922926695561304	0.9918078777080194	0.9918996164174533	0.9913146241795168	0.9917219443295319
GCF_900638785.1_E1774_hybrid_assembly_genomic	0.9972591964176455	0.9989028745638222	0.9955368777431266	0.9967348377140218	0.9971137583437506	0.9967992749029773	0.9500560481224443	0.9971161506187264	0.9964270050449036	0.9959149138845986	0.9924128347272325	0.9972335045506207	0.9966815983471851	0.9962693889909594	0.9968517504100805	0.9960403126146032	0.9916998507194863	0.9974455219413432	0.9986138688327316	0.9963980302857749	0.997158416209699	0.9976570982232964	0.9972576280521938	0.9969380711865155	0.9971734899024441	0.9971883306185149	0.948209786542574	0.9972042118661886	0.9967664112076087	0.9967973552748025	0.997481540213581	0.9972117006764475	0.9976390872340785	0.9980255624859922	0.9959796630324452	0.9956401738683768	0.9971106732350594	0.9952123865910035	0.9963879403308691	0.9967545148870082	0.9986466144289163	0.9468165715699708	0.9972487868304697	0.9989530197895401	0.9976265586612582	0.9972373934424544	0.9962929167495672	0.9971835415196446	0.996923366283795
GCF_900638805.1_E4402_hybrid_assembly_genomic	0.9953379602795296	0.9972250392053393	0.9957573129332902	0.9956923850013161	0.9952325409737749	0.9957432560746785	0.9508806843536164	0.9951912792407493	0.9962362023062049	0.9946767201387366	0.9923091511295219	0.9963383479200316	0.9973882362985413	0.9964625750778645	0.9974358077130453	0.9962174190062494	0.9914319608517373	0.9962607296466502	0.9965144765974217	0.9963531071473681	0.996161965149431	0.9969799425378719	0.9953357618358615	0.9972589553487149	0.9973121901938528	0.9952968354563961	0.9484666938585821	0.9973568334775106	0.9954842756923096	0.9964060335569501	0.9955070893076442	0.9951237616628982	0.9972656148303711	0.9969560362329268	0.9956068635853214	0.9960021408653945	0.9952314729706551	0.9944973291595791	0.9965111075289059	0.9956788251475707	0.9960778217063764	0.947935859459153	0.9953164812942366	0.996081864614328	0.9969992077695013	0.9975063427909479	0.9966023975939601	0.9952897237081344	0.9974928931364555
GCF_900638815.1_E0595_hybrid_assembly_genomic	0.9898458824369203	0.9907037483719293	0.9906772797947552	0.9907607440260254	0.9898391730479291	0.9908696518965397	0.9507202279212548	0.989812284725529	0.9904043310872152	0.9892254337237596	0.9918638726623649	0.9908710208876232	0.9901133405952033	0.9897283336032665	0.9902246090486314	0.9902577098468626	0.9984315766000149	0.991056848131829	0.9916263094774279	0.9899829492495167	0.9907734599630382	0.9908850585948107	0.9898471571190145	0.9903162745918402	0.9903769503801975	0.989800804321637	0.9493962146796303	0.9904412581022571	0.9899907665310355	0.9902913893014305	0.9907003218332824	0.9898382385596912	0.9906497773004391	0.9907645618836279	0.9921142109598172	0.9915489171888092	0.9898407791897376	0.9907043170627946	0.9897954222304715	0.9903535234018478	0.9905164672142591	0.9489213437136037	0.9896916309273123	0.990666135606635	0.9906633784503815	0.9903378225744575	0.9900159124385345	0.9898097756764571	0.9903457955049894
GCF_900639585.1_E7948_hybrid_assembly_genomic	0.9962447208957145	0.9955583245325452	0.9942478024823739	0.9941240733089004	0.996255570723871	0.9945254974723505	0.9510834773367253	0.9962273417007959	0.9961287851464579	0.99683061962956	0.990894046715107	0.9959935546333979	0.9952733322032932	0.9956299510433722	0.9952924079185745	0.9948598219334104	0.9897624958284066	0.9962391496351277	0.9958012141482564	0.9960758437719546	0.9957068453306759	0.9949423153323604	0.9962458841210436	0.9952220562364287	0.9951298096477039	0.9962271877250246	0.95015717594818	0.9949427240318558	0.9953273392563373	0.995534393615781	0.9963548917196119	0.9965816978896618	0.9955749764700498	0.9948162296406767	0.994243284578581	0.995362363822317	0.996246372148058	0.9945723134754085	0.996331266751578	0.9953719535018188	0.9970725838251253	0.9483791185906507	0.9963389641268384	0.9958681418630584	0.99527569770064	0.9953201954925824	0.9959988691960805	0.9962285917288717	0.9954255755397062
GCF_900639345.1_E6055_hybrid_assembly_genomic	0.9955304513401811	0.9974045824631496	0.9938890495454127	0.994816492211542	0.9953287658215465	0.9952417747276959	0.9509847029691514	0.9952997722488828	0.9951727314125619	0.9959009485450907	0.9914263371332935	0.9957618807442278	0.9953169432969846	0.9949086330932613	0.9954660154099666	0.9941581484727302	0.990316022698974	0.9962471578222278	0.996918231919919	0.9945777708774277	0.9958968111106233	0.995864630149583	0.9955315596759374	0.9952738188889476	0.9955749592800952	0.9954455076311286	0.9483242150610085	0.9958566153274004	0.9967092235324769	0.9950411511352353	0.9962670735203256	0.9955831577308639	0.9961562356051892	0.9962737949685282	0.9940155291715616	0.9942885266529785	0.9953020606650187	0.9934282657362844	0.9944997341143977	0.9945595138817312	0.9973122409049546	0.948148659174363	0.9955591763887147	0.9973126365236932	0.996003587361273	0.9956620861140005	0.9947534486712206	0.9954461390141939	0.9956058527463694
GCF_900639395.1_E6975_hybrid_assembly_genomic	0.9966998017499247	0.9965576916981069	0.9956427461956722	0.9934516182130781	0.9966570755528973	0.9935577080163528	0.9516496078317401	0.9966706387972629	0.9960148517979015	0.9955579309373126	0.9911807681974606	0.9952682616638192	0.9968954145917182	0.9978498584778666	0.9966783995480668	0.9969102172499336	0.990630038648717	0.9948656897415468	0.9948971073172768	0.998410364091813	0.9957695786190222	0.9958413889023697	0.9967012028105275	0.9964619497442561	0.9957919969021353	0.9968006493831139	0.9496042455758943	0.995837232785156	0.9961339959923778	0.9958170915637887	0.9944902240577822	0.9970371410317306	0.9953252449247354	0.9962960643119276	0.9945629667016086	0.995553206566077	0.9966360753418226	0.9958451675664547	0.9992891691730418	0.9953017956533948	0.9965997204183108	0.9486248942749965	0.996986647828855	0.9963606696985066	0.9950844890603666	0.9958189324987478	0.9975757845796867	0.9967975690875176	0.9969277225959132
GCF_900639355.1_E7025_hybrid_assembly_genomic	0.9953990156977145	0.9968928262495909	0.9940403981901027	0.9948142061311034	0.9953019166385849	0.9950962451236639	0.9499371316677157	0.9953564556933623	0.9966794393265566	0.9952460297853392	0.9919014555757107	0.9964021270388949	0.9947277691276896	0.9948269268309675	0.9949720320219555	0.9938137761221815	0.9913684740152717	0.9967813515457072	0.996941247970828	0.9946623233599926	0.9958131039803246	0.9957161032098522	0.9953976722452235	0.9951965894431767	0.9953708272471075	0.9952405703916495	0.9486634376274665	0.9953020473502401	0.9951900130336611	0.995143667804239	0.99714419141919	0.9955022975204084	0.9956716888242471	0.9962632977176356	0.9944076685777516	0.9945453381384903	0.9952946246640739	0.9934183948359395	0.9947177324768145	0.9952245638188132	0.9971297521489789	0.9469214735920564	0.995577365360214	0.9970917490967245	0.9958116267034673	0.9953919045617297	0.9950715617563796	0.9952802281148937	0.9951179345275905
GCF_900639405.1_E4457_hybrid_assembly_genomic	0.9947256752608963	0.9960662120029256	0.9960994100228253	0.9953307148240127	0.99486385876574	0.9957978866257292	0.9503233734857062	0.9949117019272055	0.9949390405610622	0.9945882658221319	0.9916524010150611	0.9955626463810365	0.9948317926594026	0.9948506793438956	0.9951706331636677	0.9948530753787187	0.9915445059021867	0.9954539512264359	0.9961810948569786	0.9951680992032391	0.995228765160428	0.995562478223056	0.994726454742661	0.9948183513882738	0.9950424249571357	0.9947228642452425	0.9483263931222927	0.9951455020903183	0.9950951455397287	0.996254189267503	0.9955892076323783	0.9950021323614934	0.9963855187733988	0.9955846104792472	0.9956996951789542	0.9962712210051787	0.9948197002326014	0.9952724099300025	0.9954138891005496	0.9956834327649949	0.9957156852654491	0.9474053016276327	0.9946847996344493	0.9958714784822004	0.9954566368051593	0.9952946953360948	0.995040298811782	0.9947158827484779	0.9953100797096793
GCF_900639425.1_E7098_hybrid_assembly_genomic	0.9959135485498656	0.9967862456064273	0.9959554287779847	0.9947768275337424	0.9959214639121987	0.9949500178767587	0.9511265475542404	0.9959933673452095	0.9958437958672003	0.9949271421556116	0.9922143102358015	0.9959179507727317	0.9963621013166768	0.9969879474772219	0.9962607996668176	0.9970753621821975	0.9918148449866768	0.9960920747388937	0.9963039340802007	0.9965297960483797	0.9965146313917993	0.9958726260250331	0.9959150443007887	0.9956462224672291	0.9963445898886375	0.9961097907658777	0.948633756634027	0.9958864805039639	0.9962945089236145	0.9957351492487352	0.9959228784815337	0.9959201278996694	0.9962141931769108	0.996794134062664	0.9955225790987927	0.9960463998264417	0.9959714819892436	0.9964502587845748	0.9975844616447962	0.995762094834935	0.9967815877019252	0.9478728197522193	0.9955914242902707	0.9971183098745405	0.9953735671069874	0.9962286983222048	0.9970685547414727	0.996103155517372	0.9964156800911215
GCF_900639455.1_E7237_hybrid_assembly_genomic	0.9960436464379367	0.9967690984590543	0.9955100536195741	0.9957216735655275	0.9960328799190761	0.9958373737612639	0.9506806203092186	0.9960728913150496	0.9960144328152147	0.995030013829864	0.9919847206831595	0.9960100628505415	0.9980112737302961	0.9964784388954386	0.9981615685847695	0.9967528058996366	0.9908835240649374	0.9959641906605371	0.9967893359927168	0.9968561680255229	0.9959064891584055	0.9958888795298548	0.9960425732139109	0.9981710013631044	0.9981771991699314	0.9960503907837411	0.9490309752339899	0.998383138846392	0.99556991145808	0.9961417772695813	0.9954656659932366	0.9960831491801301	0.99626353105147	0.9971760235486269	0.9954590853565713	0.9971410732756274	0.9960237786515374	0.9964947002432928	0.9969310159699352	0.9956097065850498	0.9967704033706525	0.9480314847647566	0.9962286177103389	0.9966303123033963	0.9956478197890272	0.9984841319688181	0.996488028221872	0.9960505146665981	0.9982838608095053
GCF_900639465.1_E7429_hybrid_assembly_genomic	0.9945744418810009	0.9964715650381409	0.9944015608789681	0.9943787141913856	0.9944540039708802	0.9944851987486847	0.9510177990764968	0.9945596848796976	0.995499777473394	0.9950714266078323	0.9916475970552002	0.9958935372052804	0.9977879534589826	0.9952177596068356	0.9979678519495951	0.9962003425132356	0.9909093167829579	0.9955496537018425	0.9968141585449459	0.9962635674988007	0.9956364626306511	0.9962162579023894	0.9945756893084068	0.9981840007989874	0.9994180497607043	0.9946715081360898	0.9487349169904865	0.9992562246568119	0.994411186350733	0.9956904444065372	0.9953745792324907	0.9947233997561596	0.9954755836711398	0.996603768602994	0.9949020037245597	0.9960199122341781	0.9944556334973184	0.9944353597272961	0.9953752822153121	0.9948822758657956	0.9952643662330889	0.9478811069511976	0.994922826600238	0.9955266269825986	0.9950849964892832	0.999659646594866	0.9956989543942745	0.9946691728995779	0.998136455993725
GCF_900639505.1_E7356_hybrid_assembly_genomic	0.9950255591595645	0.9966452222598777	0.9951288510511618	0.9946025466516298	0.9948221303830923	0.9947031341311584	0.9510388811631663	0.9949285921816826	0.9957379400864391	0.9949631370953462	0.9919492200317331	0.9961597082886836	0.997720197683255	0.9956202805909333	0.9978813905848557	0.9965266363904253	0.9908471844378683	0.995876890007704	0.9973923088211311	0.9961076250987261	0.9959306642244076	0.9961472767913253	0.995024258122779	0.9981766546726046	0.9995989009485559	0.9950614614941432	0.9484900284900285	0.9992513018591522	0.9943381519890356	0.9954035606056183	0.9956529288973455	0.9949855662557581	0.9959803184659053	0.996647372778643	0.9950290076986461	0.9961212416905532	0.9948192627031239	0.9945251409792865	0.9953132568686494	0.9952370320466642	0.9955222867997919	0.9478853470478412	0.9951140316741982	0.9958314919178382	0.9955992381641536	0.9995774506120488	0.9954143220714936	0.9950579926055928	0.9979340174697955
GCF_900639515.1_E7654_hybrid_assembly_genomic	0.9957465436535655	0.9960274962203868	0.9956808863073252	0.9950494219133769	0.9958630536746327	0.9952448715283885	0.9505463852087501	0.9958958633113484	0.9953318040967444	0.9942449586491351	0.992348848349749	0.996048167517671	0.9968040186525818	0.9967279260761711	0.9964551130621776	0.9958138493036907	0.9919414551695644	0.9955642678765235	0.9959688769187925	0.9965525181115156	0.9963123759300511	0.9959129374262348	0.995747645394978	0.9963983355228193	0.9953499773778594	0.9959532275209853	0.9481335479918299	0.9948796603765933	0.9964017654253989	0.9965739406785481	0.9950333824345264	0.9957194123700914	0.9968133829917816	0.9962683204109316	0.9957313609729349	0.9959122852264088	0.9958353986328883	0.9962659113149074	0.9972328445904037	0.9958215938899527	0.9967478832950887	0.9472831369404234	0.9959316538375242	0.9962079663237688	0.9960645364915234	0.9951053969924484	0.9968118354378254	0.9959470271528619	0.996726851274109
GCF_900639525.1_E7663_hybrid_assembly_genomic	0.9956405834603845	0.9960755193373955	0.9955908250602383	0.9950275881447611	0.9957828266906141	0.995225296341631	0.9505224426089997	0.9958282937578615	0.9951676620412963	0.9941846913321066	0.9922931313636215	0.9959557074267918	0.9967158652117566	0.9967242192429419	0.9964133355301965	0.9957851375784812	0.9918782142326091	0.995549976456184	0.9958099898526942	0.9965267957981438	0.9962276480944738	0.9958839011355534	0.9956416721848408	0.9962855043509682	0.9952894138278618	0.9958927136711468	0.9481671414060271	0.9948846926799227	0.996360053982095	0.9965038805951545	0.9949654561518649	0.9956542779179248	0.9967301563938025	0.9961704347813041	0.9956102231534655	0.9956569609427446	0.9957630222826759	0.9960640537353299	0.997226295319017	0.9957682291666666	0.9967165979100944	0.9473130819215119	0.9958137482911313	0.9961857262708057	0.9960853952977687	0.9950560881001269	0.9968183414772477	0.9958861107209985	0.9966848075412184
GCF_900639595.1_E8377_hybrid_assembly_genomic	0.9959753258777875	0.9964930505424697	0.9952381790163195	0.9946315289360949	0.9958027910173193	0.9947132319807033	0.9512381031497076	0.9959293215400616	0.99480605308156	0.9949599468446475	0.9915956196035564	0.9957290296177225	0.9995722153240071	0.9960197173859929	0.9999426612928584	0.9953532210985317	0.9907544763800429	0.9958202580950895	0.9952496452043077	0.9963777029730317	0.9956493412267883	0.9961698007286647	0.9959757353683066	0.9987469162895098	0.9980579306326988	0.9958626591218765	0.9482749725988591	0.9980258779794589	0.9958328733266143	0.9960173994259983	0.9941469058717968	0.9959711050740938	0.9962145171692997	0.9968376539272675	0.9947322703673771	0.9959137964754872	0.995822284402327	0.9955146184448913	0.9965604143808318	0.9952938475665748	0.9959609779527616	0.9481778208129672	0.9960614731111663	0.9964817715986977	0.9961197065304866	0.9983145416940797	0.9959741716687386	0.9958607997444535	0.9999298808949965
GCF_900639605.1_E8290_hybrid_assembly_genomic	0.9960778923219737	0.9966163344488888	0.9952211919250459	0.9947843501631545	0.9959034671070984	0.9948595417300301	0.9512328515763656	0.996012926356208	0.9947892769010319	0.9950606672359227	0.9915783397473545	0.9958673057376373	0.9995960213833156	0.996059914778505	0.9999817287003098	0.9953756508161377	0.9907041868548693	0.9959878122401309	0.9953605649829764	0.9963746801907607	0.9958323733361081	0.9963158133604778	0.9960992076241965	0.9987228388393206	0.9980527959086711	0.9959899570653995	0.9483525968929429	0.9980132040321265	0.995843740697849	0.9961270287620928	0.994223672547941	0.9960962823649777	0.9964016160861016	0.9969746920295828	0.9946793130802898	0.9959091835369952	0.9959050110053982	0.9955119284819232	0.9965747152522952	0.9953772679999643	0.9960386508793441	0.9481796233961958	0.9961837910291043	0.9965829390408606	0.9962189907462279	0.9983249946878013	0.99599312279815	0.9959883379288523	0.9999756642552156
GCF_900639705.1_E9101_hybrid_assembly_genomic	0.9918715225354607	0.9921347473332438	0.9927005158833151	0.9920515768674456	0.9918853881758889	0.9920436847331775	0.950331486413158	0.991884143661579	0.9921543403270864	0.9907876090958454	0.9938655095475112	0.9922881223962025	0.9922981494654702	0.9918727446624136	0.9922954276966555	0.9922376854704487	0.9961703606168963	0.9922569934510452	0.9924348916768755	0.9918657032942985	0.9920852262765106	0.9921808092565951	0.9918728376812052	0.9924510570142007	0.9924245324237668	0.9918877233570821	0.9488073814280289	0.992462416575996	0.9914638949410615	0.9923018677990875	0.9920858761987794	0.9918909155228715	0.9922565199033356	0.9919602728378307	0.9930456945362215	0.9930887443083969	0.991883242828145	0.9928553699499421	0.9918253340489844	0.992118218796662	0.9919854861801768	0.9481667395669491	0.9917765753381423	0.9919342126470271	0.9920347626619777	0.9922937684377611	0.991936142285639	0.9919004777901743	0.9922991479082374
GCF_900639725.1_E8423_hybrid_assembly_genomic	0.9971527736925702	0.9962009281969187	0.9946832510261353	0.994572889505777	0.9972094703668973	0.9947518299432951	0.951003708517366	0.9972247128325277	0.996295068001111	0.9977530447619163	0.9910274408700916	0.996498475012078	0.9955438414531487	0.9963858040411859	0.9954561422380559	0.9953217587038675	0.9897783980252681	0.9966155218243374	0.9961168048068523	0.9963509301667911	0.996147725469707	0.9956035482785999	0.9971542433210201	0.9953416354315171	0.9954206698732705	0.9973127764268052	0.9498884230939242	0.9954900925428645	0.995671294204852	0.9957007452831017	0.9969902753058364	0.9971551998578525	0.9959375523536634	0.9952273652282065	0.994134743530268	0.9954851689956254	0.9972087774378402	0.9948854797562903	0.996562549710468	0.9956620902464112	0.9971296424176442	0.9484783527564761	0.9971248953941169	0.9961344345248717	0.9955941723850307	0.9955477313431469	0.9959764328997823	0.9973149490687192	0.9956571957968426
GCF_900683475.1_42042_G02_genomic	0.9954925614455048	0.9963318363710593	0.9961333867232833	0.9967503143391482	0.9955051987682783	0.996741945696262	0.9500969836295226	0.9954948192313564	0.9953558516943611	0.9949182485165318	0.9927600308749506	0.9961982984473385	0.9956948133446193	0.9953235706743764	0.9957529469560423	0.9957920309333423	0.9934551706089166	0.9962488171236396	0.9964346081372563	0.9957437736732251	0.9960655233238634	0.9961037199087618	0.9954934394102335	0.9957837406824072	0.9958636875727674	0.9954858778882322	0.9473484475477181	0.9958470648686375	0.9956495403335061	0.9966710424053707	0.9961087959950022	0.9954616896289856	0.9968467094765451	0.9965317021945025	0.9979372669914813	0.9972178995985517	0.9954968455220031	0.997066105115921	0.9955483902316258	0.9956346723457611	0.9961987684577026	0.9466163506460566	0.9954417235943247	0.9966140258647881	0.9958234243490314	0.9959323862463072	0.9952733604415842	0.9954794700833929	0.9958384973204277
GCF_008330605.1_ASM833060v1_genomic	0.952343019476785	0.9518377840519404	0.9535413610540485	0.9511873327209881	0.952431834647942	0.9512841129022372	0.9789695151785904	0.952400145369194	0.9523634025292487	0.9533514010572	0.9535640648218964	0.9518439575137159	0.9524261144295755	0.9527657827171858	0.952454111314643	0.9528178600598965	0.9525308769525798	0.9514866180408369	0.9517079888688755	0.9533975862014294	0.9518883478668937	0.9517149443339709	0.952344372689108	0.9522721783795963	0.9524564262173382	0.952614705484526	0.9822331443913457	0.9522985527464822	0.9518523022370732	0.9524208155329474	0.9519182206992667	0.9524627531001124	0.9523363236529919	0.9516254768284518	0.952153084818333	0.9523610168757488	0.9524078172170581	0.9525105800359672	0.9537961741670252	0.9530762793319759	0.9526034876711945	0.9837778478153356	0.9525801983816984	0.9517771622519252	0.9518684772703778	0.9522319784180246	0.9528945047547146	0.9526747134115455	0.9524093300349538
GCF_008000855.1_ASM800085v1_genomic	0.9527820441850823	0.9519261474662286	0.9536620038516215	0.9513766408108599	0.952706967538066	0.9514634342144151	0.9785658270853007	0.9526263356196782	0.9525476821758467	0.953597302718332	0.9539466149970077	0.9524565738485422	0.9527701753900497	0.9527232252176042	0.9527626649133492	0.9527045581800091	0.9531442917758536	0.95199703894023	0.9517806567322967	0.9535251096007373	0.9524185297825016	0.9520641487183087	0.9527833716756869	0.9526439272313526	0.9527289712654804	0.9528539949919523	0.9815798842588084	0.9527781732410234	0.9518549628945948	0.9526965274088892	0.9524190652095839	0.9526275761433913	0.9525915710647093	0.9520226337348535	0.9525540058305796	0.9524573420067647	0.9526690819807707	0.9526388809112479	0.9539740413765246	0.9531115607575747	0.9528692472916197	0.9822704943744053	0.9528731923770463	0.9518953011724217	0.9521908807983006	0.9526887076610446	0.9528711991113871	0.9529125876184645	0.9527349870430115
GCF_012045505.1_ASM1204550v1_genomic	0.94789083547423	0.9471714275654501	0.9482371892407704	0.9468581187579704	0.9478175965146697	0.9469051380113069	0.9811671356461529	0.9477638217822403	0.94782216814259	0.9487706514918713	0.9488905133301516	0.947123295161933	0.9480650475901403	0.9482716022859107	0.9481729664594482	0.9486289721419995	0.9481964329491426	0.9473056297575769	0.9469991092363726	0.9483617759555567	0.9471974942301352	0.9469631218330357	0.9478921979584894	0.9479425036214654	0.9481285297536092	0.948056921560256	0.9907843560254603	0.9478138452937536	0.9486016780219702	0.9475126018456639	0.94751670630237	0.9479283568426933	0.9472199116354558	0.9473194899934695	0.9478680131199193	0.9474187975199388	0.9478038622242467	0.9476251380059139	0.9487764614275136	0.9476642432089347	0.9473695812615676	0.9999981975980471	0.9480746946905254	0.9473111993920164	0.9474014558513613	0.9476480704958289	0.9484243063146893	0.948112034514866	0.9481626289543228
GCF_900092475.1_aus00233_genomic	0.9965289861148648	0.9962116246243333	0.9962048291320262	0.9941975738412117	0.9963236617394472	0.9943535072015057	0.9511386052229955	0.9964004228063299	0.9957488288288289	0.99482072875367	0.9920615659226668	0.9959583257458887	0.9963001910619638	0.996418602980483	0.9962406596093265	0.9965933707231669	0.9919518473365779	0.9948887159578162	0.9949838572252493	0.9965509908209937	0.995798112763428	0.9957891825078948	0.9965279152162163	0.9946599979087519	0.9955830247701737	0.9963516917569939	0.9487338717100758	0.9950093538783032	0.9952604109502505	0.9945732021440536	0.9944547653618181	0.9960388316072871	0.9963169973636311	0.9961853388063872	0.9957337654011967	0.995984027536162	0.9963176994471322	0.9961767675860491	0.997185956081172	0.9961103485099957	0.9966648167746487	0.94805225372616	0.9955342459568394	0.9970924179014253	0.9958055907206556	0.9955477249250392	0.99650689940724	0.9963519677183559	0.9963656501655518
GCF_003269465.1_ASM326946v1_genomic	0.9469817925942206	0.9461680317002302	0.9468545608352075	0.9458795946434571	0.9470037287013877	0.9459207556150115	0.9804478585588688	0.9469880163649625	0.9471001481545976	0.9476336383144544	0.9469830427691885	0.9459150627435627	0.9467262481925858	0.9471562217210753	0.9468101546934157	0.947140261461545	0.9463828044310051	0.9459267686623835	0.9459548395618436	0.9469673714894791	0.9459775277582818	0.945800505837924	0.9469831777496027	0.9467209140176117	0.9468001327898785	0.946980500854512	0.9951915405110942	0.9467275081715727	0.9472322240507773	0.9462148152030876	0.9464990368589274	0.9469556972839653	0.9457785382316619	0.9458360242475837	0.9457918503986854	0.9468499367368474	0.9469721143318398	0.9467975946487692	0.947188820279493	0.9464847829730412	0.9462331854720472	0.991674730295182	0.9469349161381827	0.9459032779683167	0.945958485183415	0.9466812187491804	0.9469975969566121	0.9470353856897551	0.9467998407887873
GCF_003667965.1_ASM366796v1_genomic	0.9512919679882508	0.950292996780596	0.9514585591586022	0.9497324376636684	0.9511825468577438	0.9497282933422796	0.999957264442153	0.9511761504186276	0.9507856871560687	0.9516013573890567	0.9513607625798264	0.950202444939231	0.9514551788842225	0.9511546282992984	0.9512922478216095	0.9517192138786589	0.9503636971614523	0.9503429766361627	0.9503205867633958	0.9513946340492822	0.9502905414223368	0.9505469275010884	0.9512975834769335	0.951468002976568	0.9511412477478542	0.9513806343628256	0.9800668058633578	0.9511723981061746	0.9516518143944661	0.9504479226679216	0.9506010247374608	0.9511909221108296	0.9504803559214613	0.9505134654477116	0.9510971933128312	0.9510776159959965	0.9512494531512776	0.9511935051268982	0.9518228190502109	0.9508997922048503	0.9504196585538047	0.9811989981846491	0.9513280515148561	0.9506108155884914	0.9505040157696364	0.9511820796559138	0.9515896685761411	0.951402926896136	0.9512848189779342
GCF_004015145.1_ASM401514v1_genomic	0.952654046223513	0.9515043395126215	0.9530637050791839	0.9506949052159083	0.9525499842719491	0.9508220016467464	0.9788750797063087	0.9525195799728045	0.9522057008884501	0.9528238594914615	0.9532751200155268	0.9519465837075587	0.9520149934159462	0.9527221466625061	0.9519411172343678	0.9522060489226273	0.9522685273774776	0.9520764630066255	0.9513959062213472	0.9528472812993136	0.9520417849608342	0.9517176948111863	0.9526553615837638	0.951879690644151	0.952245907261973	0.9527033073861683	0.9821510530672456	0.9517622632376731	0.9514329573005983	0.9518163300916561	0.9524740688854927	0.9523545308073553	0.9519574422276447	0.9513336748204435	0.9520497492212568	0.9520358865085126	0.9526038675595316	0.9521633340475079	0.9536380404769255	0.9529476085375238	0.9527067267508288	0.9829088762345792	0.9526449904152878	0.9515133292979652	0.9515346743376216	0.9517177001210755	0.9526050639109312	0.9527626699547695	0.951956267151806
GCF_004101385.1_ASM410138v1_genomic	0.9525121761652262	0.9514137758385113	0.9530966895416642	0.9506438570036964	0.9524626322536276	0.9507433694467669	0.9793867067540726	0.9524519867424301	0.9523727296497282	0.9532932920733496	0.9533462406160194	0.9516904779564765	0.9522791950614172	0.95240972289725	0.9523647418128967	0.9524677526715962	0.9523739098519356	0.9515092229676871	0.9515936221139154	0.9534918158637541	0.9517606297373411	0.9518451710987357	0.9525135123699149	0.952008705775526	0.9523575166372159	0.9527164446993351	0.9841148162863046	0.9521882538494084	0.951818969911088	0.9521852496582901	0.9518356263577118	0.9524236104181666	0.9521152178960873	0.9513364094608247	0.9524910079090441	0.9524162593593541	0.9524441968113228	0.9525158456466821	0.9537234638066877	0.9531502780134803	0.952136619266332	0.9815899699244949	0.9527544565536458	0.9515915154607396	0.9514558524052921	0.9521803273094532	0.9523318141687727	0.9527763901011052	0.9523588500418176
GCF_004103475.1_ASM410347v1_genomic	0.953002087506441	0.9521303108933257	0.9532509840224435	0.9514936582295714	0.9529567346465195	0.9515849635891326	0.9783404915319691	0.9529337553299047	0.9524471963808561	0.9540174452738405	0.9531946412291287	0.9521389533499093	0.9524040326545141	0.9525953528019689	0.9523821965020912	0.952892378342345	0.9524465704883466	0.952075693100829	0.9523100240873246	0.9536747584238173	0.9522168462453091	0.9523360158437695	0.9530034064869218	0.9521689793241518	0.952541446688455	0.9531411779269595	0.9848757532210415	0.9523032640339287	0.9521988757369799	0.9527659140411829	0.9521387936056788	0.9530756137999153	0.9527645529898058	0.9521863281958615	0.9520998462910072	0.951908047414727	0.9529435340866692	0.9520173060085786	0.9538114425355689	0.9534392776476944	0.9528717297037728	0.9813894627907044	0.9533537390479793	0.9522407313307707	0.9518698485002004	0.9521702459642636	0.9528280859541312	0.9532004676186359	0.9523145967446486
GCF_006337145.1_ASM633714v1_genomic	0.9534910744048594	0.9526787597834881	0.9539257073952065	0.9518312548651474	0.9534679003522935	0.9518882221146376	0.9788378371516346	0.9534470574819361	0.9531673101783515	0.9536736596966396	0.9542148095295842	0.9528392827945069	0.9535215040128425	0.9535875264340976	0.9535803942192322	0.9537162614581396	0.9528557226431276	0.9525854167864742	0.9523384345505468	0.9544001585974651	0.9529277715943881	0.9522894462333893	0.9534924203439592	0.953342566252433	0.9535478927954882	0.9535851524009545	0.9816536360084079	0.9534420297092774	0.9527872790182549	0.9532736688768824	0.9523786684280512	0.9535886588057778	0.9533534289920595	0.9525807820280923	0.9532262752412196	0.9530699456098828	0.9534513985362668	0.9532072796680985	0.9546382594773488	0.9537770897425957	0.9532295260393707	0.9825557132474884	0.9535713438054597	0.9525801229477057	0.9526103156232004	0.9533713735129954	0.9536720111584753	0.9536476325858971	0.953528027753124
GCF_011745645.1_ASM1174564v1_genomic	0.9513709529796732	0.9496125555777121	0.9506861305882031	0.9489226290833646	0.9512547039123698	0.9489420889169178	0.9801455088542778	0.9512353491394238	0.950721693063974	0.9506686920356331	0.9510915301696108	0.9501626255044654	0.950508509755085	0.950946371957547	0.9504795498764833	0.9505470827603701	0.9501445176679594	0.9499151643883198	0.9494594165327633	0.9507112293384855	0.9501103830766184	0.9502431778670465	0.95137228912604	0.9503455585379926	0.950248682321275	0.951169947397992	0.9826554307451407	0.9503937985635957	0.9490992413451317	0.9499993202796823	0.9508349181611275	0.9509721792974066	0.9495208205516887	0.9496996882293783	0.9498858482319937	0.9508403015862235	0.9513161795962692	0.950987655804255	0.9512221880702079	0.9503696166122569	0.9500718665576925	0.9840699433763773	0.951342896975438	0.9494544704407535	0.949906807377984	0.9502715342701981	0.9506752943036636	0.9512279916885189	0.9504485953285394
GCF_013201055.1_ASM1320105v1_genomic	0.9513999594892079	0.9496225717213207	0.950695017483713	0.9489092653878193	0.9513034063982891	0.9489500329013116	0.9800816098923985	0.9512840657072104	0.9507752233671358	0.9506711714739435	0.9510575698413466	0.950169581499673	0.9505164258664589	0.950976762983866	0.9504879680894968	0.9506082098154351	0.950161800658269	0.9499244848283155	0.9494655963510321	0.9507167380200819	0.9501477261930078	0.9502299108976773	0.9514012950098272	0.9503732217063648	0.9502583807777845	0.9511992452475019	0.9826514611425267	0.9504226535871345	0.9491506387631319	0.9499857733928012	0.9509281372935188	0.9510022472884405	0.9494725518038517	0.949710518227196	0.9499362286383883	0.9508498616483508	0.9513644073619019	0.9509771448973795	0.951204249959586	0.950373580903951	0.9500576543405355	0.984082330288503	0.9513508354669513	0.9494633825217575	0.9499169857135458	0.9502785526008701	0.9507066194637576	0.9512573124357426	0.9504561113868215
[truncated: 84 more columns]

## Sheet: K_pneumoniae
	GCF_000009885.1_ASM988v1_genomic	GCF_000016305.1_ASM1630v1_genomic	GCF_000220485.1_ASM22048v1_genomic	GCF_902855135.1_NGKP54_Chromosome_genomic	GCF_000240185.1_ASM24018v2_genomic	GCF_000281435.2_ASM28143v2_genomic	GCF_000281535.2_ASM28153v2_genomic	GCF_013348965.1_ASM1334896v1_genomic	GCF_000294365.1_ASM29436v1_genomic	GCF_010450855.1_ASM1045085v1_genomic	GCF_000364385.3_ASM36438v3_genomic	GCF_000406765.2_ASM40676v2_genomic	GCF_000417085.2_ASM41708v2_genomic	GCF_000417225.2_ASM41722v2_genomic	GCF_002202255.1_ASM220225v1_genomic	GCF_011769725.1_ASM1176972v1_genomic	GCF_000417265.2_ASM41726v2_genomic	GCF_000445405.1_ASM44540v1_genomic	GCF_000465975.2_ASM46597v2_genomic	GCF_000474015.1_ASM47401v1_genomic	GCF_000512165.1_ASM51216v1_genomic	GCF_002848545.1_ASM284854v1_genomic	GCF_000597905.1_ASM59790v1_genomic	GCF_004120095.1_ASM412009v1_genomic	GCF_008122285.1_ASM812228v1_genomic	GCF_000598005.1_ASM59800v1_genomic	GCF_000695935.1_ASM69593v1_genomic	GCF_005377825.1_ASM537782v1_genomic	GCF_000714675.1_ASM71467v1_genomic	GCF_000717515.1_ASM71751v1_genomic	GCF_000733255.1_ASM73325v1_genomic	GCF_002853475.2_ASM285347v2_genomic	GCF_011022255.1_ASM1102225v1_genomic	GCF_000739495.1_ASM73949v1_genomic	GCF_000742755.1_ASM74275v1_genomic	GCF_000764615.1_ASM76461v1_genomic	GCF_000775375.1_ASM77537v1_genomic	GCF_000775395.1_ASM77539v1_genomic	GCF_000775955.1_ASM77595v1_genomic	GCF_000784945.1_ASM78494v1_genomic	GCF_000784985.1_ASM78498v1_genomic	GCF_000785005.1_ASM78500v1_genomic	GCF_000807395.2_ASM80739v3_genomic	GCF_000813205.1_ASM81320v1_genomic	GCF_000814305.1_ASM81430v1_genomic	GCF_000814805.1_ASM81480v1_genomic	GCF_000968155.1_ASM96815v1_genomic	GCF_000981845.1_ASM98184v1_genomic	GCF_003432265.1_ASM343226v1_genomic
GCF_000009885.1_ASM988v1_genomic	1.0	0.9921256802313205	0.992597956038754	0.9923257274440025	0.992417200724035	0.9919703158839868	0.9919715492276802	0.9927132300244617	0.9992841160567442	0.9924472278342086	0.991846168213303	0.9923278205999932	0.9920506301193779	0.9920558318642587	0.9921404632252518	0.9919827563976884	0.9922989469227789	0.9921670673503461	0.992603422924929	0.9927201755018384	0.992134027638548	0.9921404883385261	0.9922018477058189	0.9922525809405768	0.9923355662711293	0.9921869452149137	0.9920095962313941	0.9920723857611382	0.9918666921384598	0.992317998123677	0.9921825065538474	0.9923735783484412	0.992411134558415	0.9925223984526113	0.9926781485051169	0.9919104247996906	0.9919130247075878	0.9917264488941697	0.9928202454318071	0.9922650333611087	0.9923233029669565	0.9923196188880483	0.9918955443950676	0.9925465249447851	0.9919295748067677	0.9917353840642888	0.9920721020600154	0.9925221201260247	0.9924402576585073
GCF_000016305.1_ASM1630v1_genomic	0.9921256802313205	1.0	0.9925522085585793	0.9924246468693205	0.9926574053726117	0.9929562036824442	0.9929575625510417	0.9928485429074372	0.9923361243552653	0.9930932041172156	0.9927554283468578	0.9929856673401602	0.9930051020589031	0.992851754261286	0.9928447692091193	0.9922438891202352	0.993025209831564	0.9930289551825408	0.9929662821274409	0.9930165698178868	0.992847189219232	0.9926558068657051	0.9923248824310518	0.9932117991830318	0.9927586831148008	0.9926111030556042	0.9921138593288764	0.9925484540181065	0.9928476885406927	0.9929638545098379	0.99199643720828	0.9929499468448373	0.993090780480748	0.992780047815954	0.9925122757997247	0.992577283623139	0.9923324478156837	0.9928855633457059	0.9930505703757645	0.9927539533420962	0.9929730285195337	0.9925603046855929	0.9929828152428595	0.9930158858773694	0.9928866569733782	0.9924286647753018	0.9923422508358567	0.9922374817171973	0.9917434410285221
GCF_000220485.1_ASM22048v1_genomic	0.992597956038754	0.9925522085585793	1.0	0.9920378349643421	0.992354847787063	0.9917077335265333	0.9917087443329722	0.9924059533389521	0.9920074759722993	0.9921889372014612	0.9915069535312936	0.9920625624503449	0.9917861233517575	0.9918689609066377	0.9919318684790668	0.9922277260657412	0.9920211312992069	0.9918634886728767	0.9926143303823772	0.992942013477779	0.9922612901072065	0.9918608552573913	0.9920282629252252	0.9919375820185332	0.9924503265478171	0.9917781546450748	0.992274109728481	0.992227722862827	0.9916833514583432	0.9921345026592177	0.991976731258168	0.9925395016274217	0.9921622075119101	0.9923937769466117	0.9924218104290808	0.9918198302235061	0.9917008009803849	0.991432018535205	0.9930087546464794	0.9923241843689349	0.9921391403843997	0.9922275361794314	0.9916401791401791	0.992916045047714	0.9921014246415986	0.9970098252742976	0.9922212629127453	0.9921919066458028	0.9922306895487027
GCF_902855135.1_NGKP54_Chromosome_genomic	0.9923257274440025	0.9924246468693205	0.9920378349643421	1.0	0.9923526616839663	0.9919498775299729	0.9919512343495938	0.9921824083945732	0.9922629124059699	0.9922188964670673	0.9918476587470342	0.9920245449662703	0.9919925151071137	0.9921467814719209	0.9921894129454644	0.9922814766950128	0.9920008220252959	0.9922177835056888	0.9926602258215929	0.9926960774372242	0.9924104955087478	0.9921691908555785	0.9921462910750809	0.9921965392575326	0.9924391600996011	0.9920419126496334	0.992748813954981	0.9923989199946427	0.9918314580059324	0.99203518651735	0.9917465380418249	0.9925330834972986	0.9921711886792923	0.9924238640096751	0.9922420436982022	0.9924546756704883	0.9918739396573849	0.9920679296651744	0.9928827371491389	0.9923622565706904	0.9920392409301908	0.9923737756783881	0.9919627409809771	0.9925952433784687	0.991765413705219	0.9920176280000143	0.9922436825835114	0.9921388925574702	0.991887394000618
GCF_000240185.1_ASM24018v2_genomic	0.992417200724035	0.9926574053726117	0.992354847787063	0.9923526616839663	1.0	0.9972619118184417	0.9972628476588644	0.9987782709486145	0.9924130059343081	0.9988214321761917	0.9982045400571897	0.9974657197700263	0.9972483827327465	0.9973500727477864	0.9980733784346588	0.9920788062271653	0.9975164363292452	0.9981305545337122	0.9925161404617442	0.9930313431478398	0.9927469454360917	0.9986124103697377	0.9971310681190426	0.998170020617829	0.9928095161871062	0.9971625346913199	0.9924859197400135	0.9923696043119963	0.9973728775897495	0.997505431905782	0.9920624589155235	0.992380342389336	0.9988199235140527	0.9965468248264733	0.9925524646651815	0.9917033062967254	0.9973790584013377	0.9972365702720877	0.9931816677377592	0.9925680910060931	0.9974930063904769	0.9924602617376472	0.9973813051594758	0.9928475554671213	0.9973663284019306	0.9925037555630699	0.9922587031667022	0.992683671556907	0.9924976564270022
GCF_000281435.2_ASM28143v2_genomic	0.9919703158839868	0.9929562036824442	0.9917077335265333	0.9919498775299729	0.9972619118184417	1.0	0.9999911560008615	0.997245081183336	0.9919853507236762	0.9976126724872526	0.9971443384976851	0.9996932844690122	0.9997306930322091	0.9997466758900769	0.9970761396209582	0.9922216292698888	0.9997326427468328	0.9976088727396074	0.9924658274234553	0.9927794140037294	0.9944484033906723	0.9968498000204516	0.9992452478637935	0.9976246887701152	0.9927343367379711	0.999483488031586	0.9919329136090229	0.9918390088560664	0.9996721325082694	0.9997322349246958	0.9918793873129115	0.9924222604092426	0.9977306698066634	0.9956707186911651	0.9923595893344073	0.9924222030207006	0.9995316325366577	0.9998016403511302	0.9928964129931928	0.9920882230744874	0.99971921326088	0.9920604743239672	0.9996609510540738	0.9925673945750052	0.9992544606169638	0.9922826416616118	0.9917930465410281	0.9920524099840193	0.9919525167782144
GCF_000281535.2_ASM28153v2_genomic	0.9919715492276802	0.9929575625510417	0.9917087443329722	0.9919512343495938	0.9972628476588644	0.9999911560008615	1.0	0.99724590112409	0.9919865851057378	0.9975842092915901	0.99714488808573	0.9996948173115204	0.9997322562081065	0.999753136201852	0.9970774246002784	0.9922238442487812	0.9997342497611489	0.9976101549691523	0.9924670144093689	0.9927808376332067	0.9944493973022434	0.9968521759799472	0.9992472897978817	0.9976250823748738	0.9927351443092977	0.9994941616070666	0.9919349657406112	0.9918392656983999	0.9996731438096849	0.9997338530689893	0.9918803825589763	0.9924236124567257	0.9977316732249094	0.9956718562878812	0.9923604156760065	0.9924235917427946	0.9995432537592885	0.9998130437068758	0.9928974368400595	0.9920894400257374	0.9997212126449154	0.9920626621452722	0.9996626920118461	0.992569224460055	0.9992557306830882	0.9922842984296139	0.9917940563928508	0.9920542480628688	0.9919545606688565
GCF_013348965.1_ASM1334896v1_genomic	0.9927132300244617	0.9928485429074372	0.9924059533389521	0.9921824083945732	0.9987782709486145	0.997245081183336	0.99724590112409	1.0	0.9920938215056365	0.9999802471158961	0.9980568266176689	0.9976072546327264	0.9975390621502996	0.9972839603513668	0.9981896075440247	0.9917876790744102	0.9976494556229222	0.9984351887451774	0.9924797800485021	0.9929611456636744	0.9923205438653849	0.999142531734662	0.9973908780951766	0.9991428104980353	0.9927607423232163	0.9970771488926556	0.991829809074194	0.9924215042801252	0.9974381445879263	0.9976706192338038	0.9917797163134806	0.9921795321376682	0.9998216097917783	0.9966896111461457	0.99221493387155	0.9916582048586254	0.9970571639670531	0.997016090810408	0.9930649120339714	0.9923696690241381	0.9976613542159268	0.9923300258908394	0.997474862705998	0.9928482329322953	0.9973495946624579	0.9922368270565288	0.9916516035106305	0.9921582958938258	0.992285475786819
GCF_000294365.1_ASM29436v1_genomic	0.9992841160567442	0.9923361243552653	0.9920074759722993	0.9922629124059699	0.9924130059343081	0.9919853507236762	0.9919865851057378	0.9920938215056365	1.0	0.9922892720991903	0.99191579144069	0.9919583045506215	0.991942293847193	0.9919605629389887	0.9920655284266225	0.9919533552038796	0.99195295721032	0.9924431969616204	0.992688026844036	0.9926271067295044	0.9921153968912904	0.9922318161420551	0.9919472342493145	0.9923015445076079	0.99253011223924	0.9920379341389135	0.9926135732416967	0.992090287499153	0.9919078954024301	0.9919408122694767	0.9927119566263645	0.992476274123088	0.992259062977693	0.9926006585204632	0.9923981311741918	0.9928173158284815	0.99208967314687	0.9921521886569193	0.9927288203877462	0.9922431130093685	0.9919486444236988	0.992180008317318	0.9919039393564352	0.9924408643111335	0.9919345222833921	0.9919832937746126	0.9923905297011812	0.9927131990845326	0.9925680846209746
GCF_010450855.1_ASM1045085v1_genomic	0.9924472278342086	0.9930932041172156	0.9921889372014612	0.9922188964670673	0.9988214321761917	0.9976126724872526	0.9975842092915901	0.9999802471158961	0.9922892720991903	1.0	0.9985511456438426	0.9978838902474891	0.9978702112171821	0.9976082995309624	0.9986913613689569	0.9925402170474935	0.9978876208085102	0.9990193120824573	0.9927199277636243	0.9929879270879197	0.9923540501393827	0.9993999565619525	0.9977658006930177	0.9994292483388211	0.9928740676336054	0.9976511968711815	0.9924181747704284	0.9926109024591239	0.9978788879208067	0.9978668822129557	0.9925007845982086	0.9925404891596374	0.9998299358415993	0.997010028192566	0.9921956571788453	0.9925198679424324	0.9976186027908397	0.997547413329711	0.9930784709584903	0.992589070683818	0.9978695023719217	0.9926675667890014	0.9978441652712622	0.9929029741878213	0.9977920505285891	0.9924822474184612	0.9922319918913186	0.9922940820364318	0.9923637389912228
GCF_000364385.3_ASM36438v3_genomic	0.991846168213303	0.9927554283468578	0.9915069535312936	0.9918476587470342	0.9982045400571897	0.9971443384976851	0.99714488808573	0.9980568266176689	0.99191579144069	0.9985511456438426	1.0	0.9974327931782246	0.9973301099333142	0.9972505625180554	0.998364785894551	0.992322783254859	0.9973961268343404	0.9985160123004548	0.9921678826303822	0.9925744922795008	0.9921274057925755	0.9982089652666071	0.997128689234526	0.9985483562427939	0.9924600605761803	0.9970489518743658	0.9919083319191792	0.9919482642448042	0.9973559409116272	0.9973778188351394	0.9920323986885669	0.9922628177611059	0.9986357175213013	0.9966824410338372	0.9920091888102076	0.9921307309732418	0.9971574055439142	0.9973067561427474	0.9928280964864041	0.9919546417436326	0.9972995449926161	0.9922486840448408	0.9973526845319483	0.9923424940066493	0.9971288570812391	0.9919461684158607	0.9918656067939652	0.9917493859064611	0.9916774541997748
GCF_000406765.2_ASM40676v2_genomic	0.9923278205999932	0.9929856673401602	0.9920625624503449	0.9920245449662703	0.9974657197700263	0.9996932844690122	0.9996948173115204	0.9976072546327264	0.9919583045506215	0.9978838902474891	0.9974327931782246	1.0	0.9999415251184701	0.9995794485013363	0.99715034380087	0.9923676151960471	0.9997498956990597	0.9976925699872892	0.9924211480259498	0.9927770497174215	0.9943446674559107	0.9974234752226887	0.9991136989043162	0.9978252237427665	0.9927863569255216	0.9994134313265844	0.9919714522454482	0.9921349416495048	0.9996593258675167	0.9994820269065124	0.9920373200353897	0.9924367305150567	0.9978678947014655	0.9956493559951785	0.9923296023891335	0.9924144234572022	0.9994593190215333	0.9996074538960292	0.9929058027229676	0.9923108296097749	0.9994943090359545	0.9921342730622345	0.9998777257881846	0.9925226423213375	0.9991895060606173	0.9923212811309902	0.9921166781816465	0.9920453018349766	0.992222142784699
GCF_000417085.2_ASM41708v2_genomic	0.9920506301193779	0.9930051020589031	0.9917861233517575	0.9919925151071137	0.9972483827327465	0.9997306930322091	0.9997322562081065	0.9975390621502996	0.991942293847193	0.9978702112171821	0.9973301099333142	0.9999415251184701	1.0	0.9996460204515757	0.9970272399391679	0.9923335229632695	0.9999732930901104	0.9976218389571707	0.9924173938972068	0.9927676189673382	0.9943536702945617	0.9972686355027977	0.9990347192365698	0.9978229427100289	0.9927528182358488	0.9992251684467315	0.9919051526566871	0.9920333916480112	0.9997174041887733	0.9997275989196658	0.9919258962919859	0.9925159390622162	0.99786781898386	0.9955270760500148	0.9922847521531056	0.9923662941506591	0.9992616410445828	0.9995628377329241	0.9928954255482456	0.9922289555118199	0.9997257584836576	0.9920169959041983	0.9999256066427877	0.9925120071374911	0.9992490738850583	0.9922531989738642	0.9919527350930815	0.9919825346694408	0.9921427270560457
GCF_000417225.2_ASM41722v2_genomic	0.9920558318642587	0.992851754261286	0.9918689609066377	0.9921467814719209	0.9973500727477864	0.9997466758900769	0.999753136201852	0.9972839603513668	0.9919605629389887	0.9976082995309624	0.9972505625180554	0.9995794485013363	0.9996460204515757	1.0	0.9971277933315554	0.9922274850485032	0.9993421548026633	0.9978363335825122	0.9924620929028567	0.992797706367712	0.9944202272678007	0.9967922343074529	0.9994338435494745	0.9976501738956456	0.9928258092183437	0.9996023800447799	0.9919818015883851	0.9918725148233012	0.9996432962212471	0.9992997931481701	0.9922299765494793	0.9924030822789999	0.9977402182835949	0.9955668295637891	0.9923681954283073	0.9926768569463202	0.9996838816338974	0.9997748047250787	0.9929389318531151	0.9921696576901106	0.9992866278945847	0.9920938928268083	0.9996362690361	0.9926170699994977	0.9991546359508453	0.9922901778103628	0.9918445355619878	0.9922564415497079	0.9921826965487798
GCF_002202255.1_ASM220225v1_genomic	0.9921404632252518	0.9928447692091193	0.9919318684790668	0.9921894129454644	0.9980733784346588	0.9970761396209582	0.9970774246002784	0.9981896075440247	0.9920655284266225	0.9986913613689569	0.998364785894551	0.99715034380087	0.9970272399391679	0.9971277933315554	1.0	0.9926838228077407	0.9971291218371221	0.9983104684392662	0.9925095929439517	0.9929343614458225	0.9925475959407163	0.9979833624143846	0.9969202030219402	0.9984169323833929	0.9928432934773321	0.9970066622434177	0.9921163499952347	0.9921548667419153	0.9970538252609915	0.9971226467124918	0.9928059240190529	0.9924776504099081	0.998719823905051	0.9965371907727146	0.9925693308981932	0.9932421656688702	0.9973208307953834	0.9971585711966181	0.9930833802067718	0.992292737656522	0.9970617779631841	0.9923867525709528	0.997040746264249	0.9927080340020014	0.9969925075921588	0.9924313919891812	0.9920921569595595	0.992209533799324	0.9922855063789171
GCF_011769725.1_ASM1176972v1_genomic	0.9919827563976884	0.9922438891202352	0.9922277260657412	0.9922814766950128	0.9920788062271653	0.9922216292698888	0.9922238442487812	0.9917876790744102	0.9919533552038796	0.9925402170474935	0.992322783254859	0.9923676151960471	0.9923335229632695	0.9922274850485032	0.9926838228077407	1.0	0.9923259839451694	0.9926382322677848	0.992280853624636	0.9925825229746431	0.9922369513256789	0.9920619848835884	0.9923428193087414	0.9920284472484774	0.9920587851942002	0.9922793865629571	0.9919753110135697	0.9925575024575319	0.9922503640029318	0.9923562623669578	0.9919646793434014	0.9921995143482597	0.9924567378176704	0.9925288615328102	0.9919991823268584	0.992449799260773	0.992173725306754	0.9923186754610289	0.9926110539769013	0.9922531307820875	0.9923573662477863	0.9986435870395287	0.9923573659688598	0.9924919344436733	0.9921751879837294	0.9918371236118233	0.9918527476395679	0.9921641245513645	0.9918089019957703
GCF_000417265.2_ASM41726v2_genomic	0.9922989469227789	0.993025209831564	0.9920211312992069	0.9920008220252959	0.9975164363292452	0.9997326427468328	0.9997342497611489	0.9976494556229222	0.99195295721032	0.9978876208085102	0.9973961268343404	0.9997498956990597	0.9999732930901104	0.9993421548026633	0.9971291218371221	0.9923259839451694	1.0	0.9973229394079304	0.9923827487247304	0.992777514934392	0.9943649083045066	0.9974378431139339	0.9990319238801351	0.997644439926543	0.9927858418007267	0.9992321416686331	0.991956961225056	0.9920585117136143	0.9994350137066222	0.9997315102658492	0.9919009138498477	0.9922046430665884	0.9978849329336941	0.9957395720078084	0.992317998624237	0.9920607747196198	0.9994734172791931	0.9993658720649178	0.9929155084323461	0.992307989283715	0.99974366414899	0.9921154127268904	0.9996539017488141	0.9925229776843767	0.9989495412179752	0.9923218698205842	0.9920056300004716	0.9920303129941911	0.992198648777286
GCF_000445405.1_ASM44540v1_genomic	0.9921670673503461	0.9930289551825408	0.9918634886728767	0.9922177835056888	0.9981305545337122	0.9976088727396074	0.9976101549691523	0.9984351887451774	0.9924431969616204	0.9990193120824573	0.9985160123004548	0.9976925699872892	0.9976218389571707	0.9978363335825122	0.9983104684392662	0.9926382322677848	0.9973229394079304	1.0	0.9928949308106736	0.9930130280122944	0.9926302947228606	0.9981430009660099	0.9972851926496465	0.9989577059270341	0.9930859175371533	0.9974361851536158	0.9921339707788864	0.9924323144383627	0.9977111476019334	0.9972454720061238	0.992054307493495	0.9928005553789234	0.999005036238722	0.9965521845235136	0.9925471765701642	0.9928693720604804	0.9974956513791341	0.9977120374194607	0.9929799119880112	0.9922941644124909	0.9972224708276318	0.9922897716455908	0.9977159644333214	0.9928692463388107	0.9976628089479649	0.9923719418940237	0.9920531249011263	0.9920351456835247	0.9920737942786814
GCF_000465975.2_ASM46597v2_genomic	0.992603422924929	0.9929662821274409	0.9926143303823772	0.9926602258215929	0.9925161404617442	0.9924658274234553	0.9924670144093689	0.9924797800485021	0.992688026844036	0.9927199277636243	0.9921678826303822	0.9924211480259498	0.9924173938972068	0.9924620929028567	0.9925095929439517	0.992280853624636	0.9923827487247304	0.9928949308106736	1.0	0.9931867066333939	0.9927179594820269	0.9923459251476063	0.992054199382471	0.9927198633288132	0.9924884032708869	0.9924743970847052	0.9924433117362685	0.9924324231191648	0.9924599073143692	0.9923363104665901	0.9926308636243009	0.9927057589486519	0.9926147399600991	0.9925751342502099	0.9926687934374397	0.9929044369897033	0.9924457338487379	0.9925412650832317	0.9938667225391735	0.9923053331033787	0.992336809250601	0.9924256275508218	0.9924753059529874	0.9930740234608623	0.9925282272522143	0.9926202801933715	0.992422188897236	0.9927810743159496	0.9925095208654201
GCF_000474015.1_ASM47401v1_genomic	0.9927201755018384	0.9930165698178868	0.992942013477779	0.9926960774372242	0.9930313431478398	0.9927794140037294	0.9927808376332067	0.9929611456636744	0.9926271067295044	0.9929879270879197	0.9925744922795008	0.9927770497174215	0.9927676189673382	0.992797706367712	0.9929343614458225	0.9925825229746431	0.992777514934392	0.9930130280122944	0.9931867066333939	1.0	0.992724889891241	0.9929737886360838	0.9927832039942874	0.9930783645316679	0.9928512138205944	0.9927762234410901	0.9930589886428863	0.992804604987706	0.9927238763935629	0.9927616881904591	0.9929087684138808	0.9930691691182183	0.9929578014118884	0.9931536548166194	0.9928764368394688	0.9929812538959779	0.9927739197285219	0.9928245560093091	0.9932961101536256	0.9927065547222292	0.992766735114792	0.992837509615343	0.9927355960087264	0.9996326457537972	0.992748805310406	0.9925446509443319	0.9928316112272203	0.9928354636196226	0.9924748584289677
GCF_000512165.1_ASM51216v1_genomic	0.992134027638548	0.992847189219232	0.9922612901072065	0.9924104955087478	0.9927469454360917	0.9944484033906723	0.9944493973022434	0.9923205438653849	0.9921153968912904	0.9923540501393827	0.9921274057925755	0.9943446674559107	0.9943536702945617	0.9944202272678007	0.9925475959407163	0.9922369513256789	0.9943649083045066	0.9926302947228606	0.9927179594820269	0.992724889891241	1.0	0.992227387604973	0.9947253913162137	0.99244281547352	0.9925878921448043	0.9947093426016622	0.9924047577229591	0.9923332059998055	0.9942756653832321	0.9946124906798298	0.9918532833089184	0.9920807252759791	0.9925128680371139	0.9929560083206109	0.9921798298201943	0.9920671550012818	0.9945952456197341	0.994241832440719	0.9929445365515713	0.9925515373986917	0.9946008452365139	0.9924630982525185	0.9945462494409464	0.9925987342188993	0.993777271314116	0.9920408584572952	0.9920858854746352	0.9918430302401116	0.9919959292407223
GCF_002848545.1_ASM284854v1_genomic	0.9921404883385261	0.9926558068657051	0.9918608552573913	0.9921691908555785	0.9986124103697377	0.9968498000204516	0.9968521759799472	0.999142531734662	0.9922318161420551	0.9993999565619525	0.9982089652666071	0.9974234752226887	0.9972686355027977	0.9967922343074529	0.9979833624143846	0.9920619848835884	0.9974378431139339	0.9981430009660099	0.9923459251476063	0.9929737886360838	0.992227387604973	1.0	0.9970344955328041	0.9991777260561912	0.9927102789906312	0.9969010685638344	0.9918270473737649	0.9926188579381189	0.9972250858113546	0.9974142076809703	0.991724891353934	0.9919835158996433	0.9993557915413191	0.9965511853037579	0.9924115670931446	0.9918327467492476	0.9973301139193423	0.9968081931234184	0.9930653894382997	0.9921447757111542	0.9973860111508204	0.9923458877859962	0.9972313366500634	0.9928698050586172	0.9971345095988866	0.992414742264805	0.9917736359260785	0.9921919070727516	0.9921420702570671
GCF_000597905.1_ASM59790v1_genomic	0.9922018477058189	0.9923248824310518	0.9920282629252252	0.9921462910750809	0.9971310681190426	0.9992452478637935	0.9992472897978817	0.9973908780951766	0.9919472342493145	0.9977658006930177	0.997128689234526	0.9991136989043162	0.9990347192365698	0.9994338435494745	0.9969202030219402	0.9923428193087414	0.9990319238801351	0.9972851926496465	0.992054199382471	0.9927832039942874	0.9947253913162137	0.9970344955328041	1.0	0.9971148603262157	0.992915692409259	0.9992442088378494	0.9919075584523263	0.9920378857993395	0.9991011359250487	0.9990461388887679	0.9918279776161872	0.9916116626758024	0.9977357504736499	0.9951750230055887	0.9923550248228901	0.9919326226313805	0.9996735113196401	0.9991171582979779	0.9929329317873564	0.9923550204900107	0.999050492800675	0.9920361955660637	0.9990859582688221	0.992601975133635	0.9985658963195729	0.9922708716894846	0.9919299615457055	0.9921560892656103	0.9922992698370796
GCF_004120095.1_ASM412009v1_genomic	0.9922525809405768	0.9932117991830318	0.9919375820185332	0.9921965392575326	0.998170020617829	0.9976246887701152	0.9976250823748738	0.9991428104980353	0.9923015445076079	0.9994292483388211	0.9985483562427939	0.9978252237427665	0.9978229427100289	0.9976501738956456	0.9984169323833929	0.9920284472484774	0.997644439926543	0.9989577059270341	0.9927198633288132	0.9930783645316679	0.99244281547352	0.9991777260561912	0.9971148603262157	1.0	0.9928542544993701	0.9974271085218422	0.9919730381818489	0.9921777780967023	0.9978930072431369	0.9975805140078082	0.9922121482207938	0.9926102319956243	0.9995931070148868	0.9967175736192629	0.9924588464687144	0.9924414817489675	0.9974515768579714	0.9975672935236268	0.993081460153679	0.9923503666016723	0.9975631875593666	0.9922717706526154	0.9978141623225478	0.9929516200513461	0.9978128377194401	0.9924555221418163	0.9919809981918315	0.9923423939699011	0.9922672080136508
GCF_008122285.1_ASM812228v1_genomic	0.9923355662711293	0.9927586831148008	0.9924503265478171	0.9924391600996011	0.9928095161871062	0.9927343367379711	0.9927351443092977	0.9927607423232163	0.99253011223924	0.9928740676336054	0.9924600605761803	0.9927863569255216	0.9927528182358488	0.9928258092183437	0.9928432934773321	0.9920587851942002	0.9927858418007267	0.9930859175371533	0.9924884032708869	0.9928512138205944	0.9925878921448043	0.9927102789906312	0.992915692409259	0.9928542544993701	1.0	0.992764043330677	0.9926718267254964	0.9923677589329621	0.9926544001269274	0.9927781195506621	0.9921906209897333	0.9927867354534867	0.9928594637590591	0.9928397696382116	0.992387545082444	0.9926711659616284	0.9927746098973353	0.9928235913028447	0.9931264746802403	0.9924915211560791	0.9927831221429757	0.9922714587195371	0.9927263197952402	0.9927538530641753	0.9925956415700131	0.9924363454112645	0.9922657817013274	0.9923908361539374	0.9920791282356595
GCF_000598005.1_ASM59800v1_genomic	0.9921869452149137	0.9926111030556042	0.9917781546450748	0.9920419126496334	0.9971625346913199	0.999483488031586	0.9994941616070666	0.9970771488926556	0.9920379341389135	0.9976511968711815	0.9970489518743658	0.9994134313265844	0.9992251684467315	0.9996023800447799	0.9970066622434177	0.9922793865629571	0.9992321416686331	0.9974361851536158	0.9924743970847052	0.9927762234410901	0.9947093426016622	0.9969010685638344	0.9992442088378494	0.9974271085218422	0.992764043330677	1.0	0.9919067740778986	0.9919267542267574	0.9993520417676673	0.999220710216371	0.9919941872068141	0.9920807419741158	0.9976200101860129	0.9953728922977908	0.9923589058087258	0.9925704379787308	0.9998289636197086	0.9997559093014176	0.9929240801283052	0.9921579895358024	0.9992102201432868	0.992148336519936	0.9993317962719419	0.9924825588603243	0.9988226587220674	0.9922197701505717	0.9919220704117879	0.992185623280945	0.9921211080713568
GCF_000695935.1_ASM69593v1_genomic	0.9920095962313941	0.9921138593288764	0.992274109728481	0.992748813954981	0.9924859197400135	0.9919329136090229	0.9919349657406112	0.991829809074194	0.9926135732416967	0.9924181747704284	0.9919083319191792	0.9919714522454482	0.9919051526566871	0.9919818015883851	0.9921163499952347	0.9919753110135697	0.991956961225056	0.9921339707788864	0.9924433117362685	0.9930589886428863	0.9924047577229591	0.9918270473737649	0.9919075584523263	0.9919730381818489	0.9926718267254964	0.9919067740778986	1.0	0.9921840883864702	0.9917083204743576	0.9921209732024762	0.9922609052756961	0.9922170322956773	0.9925654424858996	0.9923703640139221	0.9924516566893911	0.9918726643343708	0.9922317471724587	0.9919333621082939	0.9932103836045569	0.9926106738132197	0.9920358620097516	0.9922138005989917	0.991804910332276	0.9929729834022495	0.9919622052630453	0.9924900685244558	0.9919398327613235	0.9925969714696361	0.9923428971959922
GCF_005377825.1_ASM537782v1_genomic	0.9920723857611382	0.9925484540181065	0.992227722862827	0.9923989199946427	0.9923696043119963	0.9918390088560664	0.9918392656983999	0.9924215042801252	0.992090287499153	0.9926109024591239	0.9919482642448042	0.9921349416495048	0.9920333916480112	0.9918725148233012	0.9921548667419153	0.9925575024575319	0.9920585117136143	0.9924323144383627	0.9924324231191648	0.992804604987706	0.9923332059998055	0.9926188579381189	0.9920378857993395	0.9921777780967023	0.9923677589329621	0.9919267542267574	0.9921840883864702	1.0	0.9920323611890407	0.9920570271388632	0.9919849178886249	0.992375671255233	0.9926335734871493	0.9926938993979545	0.9924146436234014	0.9921576330040031	0.992163685924732	0.9919826173158826	0.9928821500256685	0.9925463363725355	0.991993902574267	0.992309906046104	0.9920050108014664	0.992692773425836	0.9919870801403254	0.9921386627233584	0.9916976753328813	0.9923158349407833	0.9920945310176849
GCF_000714675.1_ASM71467v1_genomic	0.9918666921384598	0.9928476885406927	0.9916833514583432	0.9918314580059324	0.9973728775897495	0.9996721325082694	0.9996731438096849	0.9974381445879263	0.9919078954024301	0.9978788879208067	0.9973559409116272	0.9996593258675167	0.9997174041887733	0.9996432962212471	0.9970538252609915	0.9922503640029318	0.9994350137066222	0.9977111476019334	0.9924599073143692	0.9927238763935629	0.9942756653832321	0.9972250858113546	0.9991011359250487	0.9978930072431369	0.9926544001269274	0.9993520417676673	0.9917083204743576	0.9920323611890407	1.0	0.999582119224443	0.991699570782634	0.9927138220222446	0.9978828652443054	0.9956241927453234	0.9922825618769527	0.9925325299916106	0.9993618459128158	0.9996533750787967	0.9927601882825924	0.9920339099493602	0.9996046890501087	0.9920828569248415	0.9997217042532214	0.9924034760174603	0.9993413634753266	0.9922443860841031	0.9918917939871404	0.9919777977468852	0.9918586153918847
GCF_000717515.1_ASM71751v1_genomic	0.992317998123677	0.9929638545098379	0.9921345026592177	0.99203518651735	0.997505431905782	0.9997322349246958	0.9997338530689893	0.9976706192338038	0.9919408122694767	0.9978668822129557	0.9973778188351394	0.9994820269065124	0.9997275989196658	0.9992997931481701	0.9971226467124918	0.9923562623669578	0.9997315102658492	0.9972454720061238	0.9923363104665901	0.9927616881904591	0.9946124906798298	0.9974142076809703	0.9990461388887679	0.9975805140078082	0.9927781195506621	0.999220710216371	0.9921209732024762	0.9920570271388632	0.999582119224443	1.0	0.9918417127526361	0.9922235486150023	0.9978706460570252	0.9956277490179014	0.9923502017774072	0.9919476679533777	0.9995305702048621	0.9993296385475428	0.9929226444918644	0.9922993243605412	0.9999420107896749	0.9921568195350245	0.9994056056560139	0.9925501285768775	0.998897666311193	0.9923375216452274	0.9921073310505869	0.992018922017758	0.9921538070460311
GCF_000733255.1_ASM73325v1_genomic	0.9921825065538474	0.99199643720828	0.991976731258168	0.9917465380418249	0.9920624589155235	0.9918793873129115	0.9918803825589763	0.9917797163134806	0.9927119566263645	0.9925007845982086	0.9920323986885669	0.9920373200353897	0.9919258962919859	0.9922299765494793	0.9928059240190529	0.9919646793434014	0.9919009138498477	0.992054307493495	0.9926308636243009	0.9929087684138808	0.9918532833089184	0.991724891353934	0.9918279776161872	0.9922121482207938	0.9921906209897333	0.9919941872068141	0.9922609052756961	0.9919849178886249	0.991699570782634	0.9918417127526361	1.0	0.9926179166609456	0.992389422489781	0.9926065290123047	0.9928935603792385	0.9968907293514635	0.9916677411789312	0.9919617716420278	0.9928333134841827	0.9922446410039039	0.9919057381876236	0.9920001818048269	0.9919479293781696	0.9927466945076372	0.9918205426207056	0.9920500879775753	0.9918626783348475	0.9920757650657642	0.9922958702727874
GCF_002853475.2_ASM285347v2_genomic	0.9923735783484412	0.9929499468448373	0.9925395016274217	0.9925330834972986	0.992380342389336	0.9924222604092426	0.9924236124567257	0.9921795321376682	0.992476274123088	0.9925404891596374	0.9922628177611059	0.9924367305150567	0.9925159390622162	0.9924030822789999	0.9924776504099081	0.9921995143482597	0.9922046430665884	0.9928005553789234	0.9927057589486519	0.9930691691182183	0.9920807252759791	0.9919835158996433	0.9916116626758024	0.9926102319956243	0.9927867354534867	0.9920807419741158	0.9922170322956773	0.992375671255233	0.9927138220222446	0.9922235486150023	0.9926179166609456	1.0	0.9924170257264502	0.9923383521448249	0.9923852206380508	0.992856704011923	0.9920329699821575	0.9925529985341867	0.9931847974992069	0.9921897173500331	0.9922017967946469	0.9923341221296205	0.9926061678587493	0.9930416220312831	0.9927019632487241	0.9923945529738192	0.9922890707139052	0.9924145861093878	0.9921299078038649
GCF_011022255.1_ASM1102225v1_genomic	0.992411134558415	0.993090780480748	0.9921622075119101	0.9921711886792923	0.9988199235140527	0.9977306698066634	0.9977316732249094	0.9998216097917783	0.992259062977693	0.9998299358415993	0.9986357175213013	0.9978678947014655	0.99786781898386	0.9977402182835949	0.998719823905051	0.9924567378176704	0.9978849329336941	0.999005036238722	0.9926147399600991	0.9929578014118884	0.9925128680371139	0.9993557915413191	0.9977357504736499	0.9995931070148868	0.9928594637590591	0.9976200101860129	0.9925654424858996	0.9926335734871493	0.9978828652443054	0.9978706460570252	0.992389422489781	0.9924170257264502	1.0	0.9969880633469902	0.9923505286518213	0.9925325131420375	0.9976359271166818	0.9976928870893405	0.9930329616641065	0.9924178601516428	0.9978632027882678	0.9926240301636159	0.9978330111646739	0.9927652493021348	0.9977926632906713	0.9924579071613453	0.9920729474398112	0.9922880050288327	0.9923533239342724
GCF_000739495.1_ASM73949v1_genomic	0.9925223984526113	0.992780047815954	0.9923937769466117	0.9924238640096751	0.9965468248264733	0.9956707186911651	0.9956718562878812	0.9966896111461457	0.9926006585204632	0.997010028192566	0.9966824410338372	0.9956493559951785	0.9955270760500148	0.9955668295637891	0.9965371907727146	0.9925288615328102	0.9957395720078084	0.9965521845235136	0.9925751342502099	0.9931536548166194	0.9929560083206109	0.9965511853037579	0.9951750230055887	0.9967175736192629	0.9928397696382116	0.9953728922977908	0.9923703640139221	0.9926938993979545	0.9956241927453234	0.9956277490179014	0.9926065290123047	0.9923383521448249	0.9969880633469902	1.0	0.9927225330377115	0.9923754976329794	0.995714093524885	0.9955504645509837	0.9930782393557553	0.9925751926351687	0.9955753805068264	0.9925295907608027	0.99561245576023	0.9929952098663859	0.9957626799615824	0.9926418847551518	0.9923726938558458	0.9925784049630669	0.9924581828839197
GCF_000742755.1_ASM74275v1_genomic	0.9926781485051169	0.9925122757997247	0.9924218104290808	0.9922420436982022	0.9925524646651815	0.9923595893344073	0.9923604156760065	0.99221493387155	0.9923981311741918	0.9921956571788453	0.9920091888102076	0.9923296023891335	0.9922847521531056	0.9923681954283073	0.9925693308981932	0.9919991823268584	0.992317998624237	0.9925471765701642	0.9926687934374397	0.9928764368394688	0.9921798298201943	0.9924115670931446	0.9923550248228901	0.9924588464687144	0.992387545082444	0.9923589058087258	0.9924516566893911	0.9924146436234014	0.9922825618769527	0.9923502017774072	0.9928935603792385	0.9923852206380508	0.9923505286518213	0.9927225330377115	1.0	0.9927331301501662	0.9923147217625355	0.9922775059487042	0.992757207264513	0.9921720321082935	0.9923417451948461	0.9923702350730991	0.9922599718525608	0.9927008404847985	0.9923649221930387	0.9919789464986303	0.9919136581115129	0.9925911947788668	0.9926185313196948
GCF_000764615.1_ASM76461v1_genomic	0.9919104247996906	0.992577283623139	0.9918198302235061	0.9924546756704883	0.9917033062967254	0.9924222030207006	0.9924235917427946	0.9916582048586254	0.9928173158284815	0.9925198679424324	0.9921307309732418	0.9924144234572022	0.9923662941506591	0.9926768569463202	0.9932421656688702	0.992449799260773	0.9920607747196198	0.9928693720604804	0.9929044369897033	0.9929812538959779	0.9920671550012818	0.9918327467492476	0.9919326226313805	0.9924414817489675	0.9926711659616284	0.9925704379787308	0.9918726643343708	0.9921576330040031	0.9925325299916106	0.9919476679533777	0.9968907293514635	0.992856704011923	0.9925325131420375	0.9923754976329794	0.9927331301501662	1.0	0.9923092036596097	0.992648399742456	0.9929627492589059	0.9922549547230737	0.9919638628186911	0.9922487478236869	0.9925162388284363	0.9928891385869086	0.9925812976517778	0.9921227326495998	0.9920962865181919	0.9928693158689637	0.9927274301114182
GCF_000775375.1_ASM77537v1_genomic	0.9919130247075878	0.9923324478156837	0.9917008009803849	0.9918739396573849	0.9973790584013377	0.9995316325366577	0.9995432537592885	0.9970571639670531	0.99208967314687	0.9976186027908397	0.9971574055439142	0.9994593190215333	0.9992616410445828	0.9996838816338974	0.9973208307953834	0.992173725306754	0.9994734172791931	0.9974956513791341	0.9924457338487379	0.9927739197285219	0.9945952456197341	0.9973301139193423	0.9996735113196401	0.9974515768579714	0.9927746098973353	0.9998289636197086	0.9922317471724587	0.992163685924732	0.9993618459128158	0.9995305702048621	0.9916677411789312	0.9920329699821575	0.9976359271166818	0.995714093524885	0.9923147217625355	0.9923092036596097	1.0	0.9998057187672811	0.9928590169642283	0.9922567503731218	0.9995195531712967	0.9923667248171536	0.9993462823714332	0.9923589990878898	0.9988965439111104	0.9923771431491208	0.9922027648727135	0.9920313450592	0.9920110709347008
GCF_000775395.1_ASM77539v1_genomic	0.9917264488941697	0.9928855633457059	0.991432018535205	0.9920679296651744	0.9972365702720877	0.9998016403511302	0.9998130437068758	0.997016090810408	0.9921521886569193	0.997547413329711	0.9973067561427474	0.9996074538960292	0.9995628377329241	0.9997748047250787	0.9971585711966181	0.9923186754610289	0.9993658720649178	0.9977120374194607	0.9925412650832317	0.9928245560093091	0.994241832440719	0.9968081931234184	0.9991171582979779	0.9975672935236268	0.9928235913028447	0.9997559093014176	0.9919333621082939	0.9919826173158826	0.9996533750787967	0.9993296385475428	0.9919617716420278	0.9925529985341867	0.9976928870893405	0.9955504645509837	0.9922775059487042	0.992648399742456	0.9998057187672811	1.0	0.9929720832320167	0.9921288234035102	0.9993213938036466	0.9921650326438679	0.9995973695532372	0.9924957456203607	0.9991319194616965	0.9923266720454259	0.9919658213710184	0.9920828058550804	0.9921049802993032
GCF_000775955.1_ASM77595v1_genomic	0.9928202454318071	0.9930505703757645	0.9930087546464794	0.9928827371491389	0.9931816677377592	0.9928964129931928	0.9928974368400595	0.9930649120339714	0.9927288203877462	0.9930784709584903	0.9928280964864041	0.9929058027229676	0.9928954255482456	0.9929389318531151	0.9930833802067718	0.9926110539769013	0.9929155084323461	0.9929799119880112	0.9938667225391735	0.9932961101536256	0.9929445365515713	0.9930653894382997	0.9929329317873564	0.993081460153679	0.9931264746802403	0.9929240801283052	0.9932103836045569	0.9928821500256685	0.9927601882825924	0.9929226444918644	0.9928333134841827	0.9931847974992069	0.9930329616641065	0.9930782393557553	0.992757207264513	0.9929627492589059	0.9928590169642283	0.9929720832320167	1.0	0.9925104855687016	0.9928967370498684	0.9928982497427569	0.9928694589943354	0.9932895845961017	0.9927782633302793	0.9926368334632704	0.9927496999338461	0.993022378664303	0.9926048631033988
GCF_000784945.1_ASM78494v1_genomic	0.9922650333611087	0.9927539533420962	0.9923241843689349	0.9923622565706904	0.9925680910060931	0.9920882230744874	0.9920894400257374	0.9923696690241381	0.9922431130093685	0.992589070683818	0.9919546417436326	0.9923108296097749	0.9922289555118199	0.9921696576901106	0.992292737656522	0.9922531307820875	0.992307989283715	0.9922941644124909	0.9923053331033787	0.9927065547222292	0.9925515373986917	0.9921447757111542	0.9923550204900107	0.9923503666016723	0.9924915211560791	0.9921579895358024	0.9926106738132197	0.9925463363725355	0.9920339099493602	0.9922993243605412	0.9922446410039039	0.9921897173500331	0.9924178601516428	0.9925751926351687	0.9921720321082935	0.9922549547230737	0.9922567503731218	0.9921288234035102	0.9925104855687016	1.0	0.9922221608604755	0.992606978624208	0.992122756787323	0.9925960223545104	0.9920146741785644	0.9922239427624041	0.9922404940132973	0.9922397129570732	0.9917564017742782
GCF_000784985.1_ASM78498v1_genomic	0.9923233029669565	0.9929730285195337	0.9921391403843997	0.9920392409301908	0.9974930063904769	0.99971921326088	0.9997212126449154	0.9976613542159268	0.9919486444236988	0.9978695023719217	0.9972995449926161	0.9994943090359545	0.9997257584836576	0.9992866278945847	0.9970617779631841	0.9923573662477863	0.99974366414899	0.9972224708276318	0.992336809250601	0.992766735114792	0.9946008452365139	0.9973860111508204	0.999050492800675	0.9975631875593666	0.9927831221429757	0.9992102201432868	0.9920358620097516	0.991993902574267	0.9996046890501087	0.9999420107896749	0.9919057381876236	0.9922017967946469	0.9978632027882678	0.9955753805068264	0.9923417451948461	0.9919638628186911	0.9995195531712967	0.9993213938036466	0.9928967370498684	0.9922221608604755	1.0	0.992160057038532	0.9993945791693225	0.9925547489263077	0.9988712236554392	0.9923424334119196	0.9921149082559813	0.9920203490888585	0.9921580638822087
GCF_000785005.1_ASM78500v1_genomic	0.9923196188880483	0.9925603046855929	0.9922275361794314	0.9923737756783881	0.9924602617376472	0.9920604743239672	0.9920626621452722	0.9923300258908394	0.992180008317318	0.9926675667890014	0.9922486840448408	0.9921342730622345	0.9920169959041983	0.9920938928268083	0.9923867525709528	0.9986435870395287	0.9921154127268904	0.9922897716455908	0.9924256275508218	0.992837509615343	0.9924630982525185	0.9923458877859962	0.9920361955660637	0.9922717706526154	0.9922714587195371	0.992148336519936	0.9922138005989917	0.992309906046104	0.9920828569248415	0.9921568195350245	0.9920001818048269	0.9923341221296205	0.9926240301636159	0.9925295907608027	0.9923702350730991	0.9922487478236869	0.9923667248171536	0.9921650326438679	0.9928982497427569	0.992606978624208	0.992160057038532	1.0	0.9920431641876524	0.9929565072656268	0.9920793164943601	0.9920529158429822	0.9916794826699745	0.9923014906611306	0.9920481186729444
GCF_000807395.2_ASM80739v3_genomic	0.9918955443950676	0.9929828152428595	0.9916401791401791	0.9919627409809771	0.9973813051594758	0.9996609510540738	0.9996626920118461	0.997474862705998	0.9919039393564352	0.9978441652712622	0.9973526845319483	0.9998777257881846	0.9999256066427877	0.9996362690361	0.997040746264249	0.9923573659688598	0.9996539017488141	0.9977159644333214	0.9924753059529874	0.9927355960087264	0.9945462494409464	0.9972313366500634	0.9990859582688221	0.9978141623225478	0.9927263197952402	0.9993317962719419	0.991804910332276	0.9920050108014664	0.9997217042532214	0.9994056056560139	0.9919479293781696	0.9926061678587493	0.9978330111646739	0.99561245576023	0.9922599718525608	0.9925162388284363	0.9993462823714332	0.9995973695532372	0.9928694589943354	0.992122756787323	0.9993945791693225	0.9920431641876524	1.0	0.9924691060596318	0.9992713840283832	0.9922311971134234	0.9919164367079796	0.9920442882289869	0.9920027451546521
GCF_000813205.1_ASM81320v1_genomic	0.9925465249447851	0.9930158858773694	0.992916045047714	0.9925952433784687	0.9928475554671213	0.9925673945750052	0.992569224460055	0.9928482329322953	0.9924408643111335	0.9929029741878213	0.9923424940066493	0.9925226423213375	0.9925120071374911	0.9926170699994977	0.9927080340020014	0.9924919344436733	0.9925229776843767	0.9928692463388107	0.9930740234608623	0.9996326457537972	0.9925987342188993	0.9928698050586172	0.992601975133635	0.9929516200513461	0.9927538530641753	0.9924825588603243	0.9929729834022495	0.992692773425836	0.9924034760174603	0.9925501285768775	0.9927466945076372	0.9930416220312831	0.9927652493021348	0.9929952098663859	0.9927008404847985	0.9928891385869086	0.9923589990878898	0.9924957456203607	0.9932895845961017	0.9925960223545104	0.9925547489263077	0.9929565072656268	0.9924691060596318	1.0	0.9924301358570305	0.9924302614528484	0.9927490985778141	0.9927134554836308	0.9924494528378591
GCF_000814305.1_ASM81430v1_genomic	0.9919295748067677	0.9928866569733782	0.9921014246415986	0.991765413705219	0.9973663284019306	0.9992544606169638	0.9992557306830882	0.9973495946624579	0.9919345222833921	0.9977920505285891	0.9971288570812391	0.9991895060606173	0.9992490738850583	0.9991546359508453	0.9969925075921588	0.9921751879837294	0.9989495412179752	0.9976628089479649	0.9925282272522143	0.992748805310406	0.993777271314116	0.9971345095988866	0.9985658963195729	0.9978128377194401	0.9925956415700131	0.9988226587220674	0.9919622052630453	0.9919870801403254	0.9993413634753266	0.998897666311193	0.9918205426207056	0.9927019632487241	0.9977926632906713	0.9957626799615824	0.9923649221930387	0.9925812976517778	0.9988965439111104	0.9991319194616965	0.9927782633302793	0.9920146741785644	0.9988712236554392	0.9920793164943601	0.9992713840283832	0.9924301358570305	1.0	0.9922760394109892	0.9920879001719155	0.992042728671747	0.9918706309951442
GCF_000814805.1_ASM81480v1_genomic	0.9917353840642888	0.9924286647753018	0.9970098252742976	0.9920176280000143	0.9925037555630699	0.9922826416616118	0.9922842984296139	0.9922368270565288	0.9919832937746126	0.9924822474184612	0.9919461684158607	0.9923212811309902	0.9922531989738642	0.9922901778103628	0.9924313919891812	0.9918371236118233	0.9923218698205842	0.9923719418940237	0.9926202801933715	0.9925446509443319	0.9920408584572952	0.992414742264805	0.9922708716894846	0.9924555221418163	0.9924363454112645	0.9922197701505717	0.9924900685244558	0.9921386627233584	0.9922443860841031	0.9923375216452274	0.9920500879775753	0.9923945529738192	0.9924579071613453	0.9926418847551518	0.9919789464986303	0.9921227326495998	0.9923771431491208	0.9923266720454259	0.9926368334632704	0.9922239427624041	0.9923424334119196	0.9920529158429822	0.9922311971134234	0.9924302614528484	0.9922760394109892	1.0	0.9925757588685216	0.9920190933247764	0.9920651236402918
GCF_000968155.1_ASM96815v1_genomic	0.9920721020600154	0.9923422508358567	0.9922212629127453	0.9922436825835114	0.9922587031667022	0.9917930465410281	0.9917940563928508	0.9916516035106305	0.9923905297011812	0.9922319918913186	0.9918656067939652	0.9921166781816465	0.9919527350930815	0.9918445355619878	0.9920921569595595	0.9918527476395679	0.9920056300004716	0.9920531249011263	0.992422188897236	0.9928316112272203	0.9920858854746352	0.9917736359260785	0.9919299615457055	0.9919809981918315	0.9922657817013274	0.9919220704117879	0.9919398327613235	0.9916976753328813	0.9918917939871404	0.9921073310505869	0.9918626783348475	0.9922890707139052	0.9920729474398112	0.9923726938558458	0.9919136581115129	0.9920962865181919	0.9922027648727135	0.9919658213710184	0.9927496999338461	0.9922404940132973	0.9921149082559813	0.9916794826699745	0.9919164367079796	0.9927490985778141	0.9920879001719155	0.9925757588685216	1.0	0.9921458234113388	0.9919393831937506
GCF_000981845.1_ASM98184v1_genomic	0.9925221201260247	0.9922374817171973	0.9921919066458028	0.9921388925574702	0.992683671556907	0.9920524099840193	0.9920542480628688	0.9921582958938258	0.9927131990845326	0.9922940820364318	0.9917493859064611	0.9920453018349766	0.9919825346694408	0.9922564415497079	0.992209533799324	0.9921641245513645	0.9920303129941911	0.9920351456835247	0.9927810743159496	0.9928354636196226	0.9918430302401116	0.9921919070727516	0.9921560892656103	0.9923423939699011	0.9923908361539374	0.992185623280945	0.9925969714696361	0.9923158349407833	0.9919777977468852	0.992018922017758	0.9920757650657642	0.9924145861093878	0.9922880050288327	0.9925784049630669	0.9925911947788668	0.9928693158689637	0.9920313450592	0.9920828058550804	0.993022378664303	0.9922397129570732	0.9920203490888585	0.9923014906611306	0.9920442882289869	0.9927134554836308	0.992042728671747	0.9920190933247764	0.9921458234113388	1.0	0.9932605637372048
GCF_003432265.1_ASM343226v1_genomic	0.9924402576585073	0.9917434410285221	0.9922306895487027	0.991887394000618	0.9924976564270022	0.9919525167782144	0.9919545606688565	0.992285475786819	0.9925680846209746	0.9923637389912228	0.9916774541997748	0.992222142784699	0.9921427270560457	0.9921826965487798	0.9922855063789171	0.9918089019957703	0.992198648777286	0.9920737942786814	0.9925095208654201	0.9924748584289677	0.9919959292407223	0.9921420702570671	0.9922992698370796	0.9922672080136508	0.9920791282356595	0.9921211080713568	0.9923428971959922	0.9920945310176849	0.9918586153918847	0.9921538070460311	0.9922958702727874	0.9921299078038649	0.9923533239342724	0.9924581828839197	0.9926185313196948	0.9927274301114182	0.9920110709347008	0.9921049802993032	0.9926048631033988	0.9917564017742782	0.9921580638822087	0.9920481186729444	0.9920027451546521	0.9924494528378591	0.9918706309951442	0.9920651236402918	0.9919393831937506	0.9932605637372048	1.0
GCF_001022035.1_ASM102203v1_genomic	0.9923275154605186	0.9929417056016002	0.9920709165444541	0.9922307964902422	0.9979737695952576	0.9977936676109282	0.9977949745322178	0.9986013865250336	0.9923981259583214	0.9991114912447521	0.9987109690992322	0.9978652302449924	0.9978201859782806	0.9980230678450762	0.9986177285499392	0.9925200898135201	0.9975682092966773	0.9995838895503362	0.992865496627232	0.9930323065253852	0.9926774413100232	0.9985063322039793	0.9974884764429157	0.9991016417652541	0.9929438610012835	0.99769750532876	0.9923228772489349	0.9924686053681893	0.9979020473528835	0.9974428172961621	0.9924185658406652	0.9929503429100611	0.9990944185843751	0.9966648277536434	0.9925737647914273	0.9928248833912824	0.9977607377344385	0.9979002778249759	0.9930503958299485	0.992549841681585	0.9974250273559566	0.9922740749805442	0.9978494805019565	0.992886133348548	0.9978763983038987	0.9924702513875544	0.9923205037670815	0.9921480287512277	0.9921327813814758
GCF_001022175.1_ASM102217v1_genomic	0.9919595747074871	0.9921392866546412	0.9920390970174104	0.9921945146264176	0.9935510847174817	0.992744004799678	0.992746200888932	0.9935954355595127	0.9923269869460112	0.9940165865352898	0.9935082412677876	0.993252845225965	0.9929216522528926	0.9931906872291357	0.9938632351682318	0.9922378695461236	0.9932960621264105	0.9937338030309155	0.9922898980361844	0.9929535160531592	0.9924469935471807	0.9933221810236924	0.9932944820757157	0.9935872902879053	0.9923629437031145	0.9929038705833507	0.9924228436539563	0.9919389991004866	0.9929617152671659	0.9934193441534269	0.9919058987827857	0.9918651300285319	0.9939218690971627	0.993414517899054	0.9925119881730521	0.9918437153614634	0.9933238905533022	0.9928599364291685	0.9929830238150907	0.992344281950522	0.993431742123821	0.9918956797270124	0.9929679756773808	0.9927582539897231	0.9929996806380453	0.9922253749768638	0.9919500577033091	0.9921634307175277	0.9918818905146715
GCF_001022235.1_ASM102223v1_genomic	0.9921124421534074	0.9925543241297492	0.991894482507584	0.9920648879734876	0.9976124009620129	0.9997128451813077	0.9997144564341305	0.9977633069993075	0.9918025022436245	0.9979161501584969	0.997441782223785	0.999612855247371	0.9995851750186014	0.9999027984548307	0.9973754562202634	0.9923278655630801	0.9995926113743359	0.9977895359599073	0.9925796369038677	0.9927951434415482	0.9946964247541578	0.9977147664466368	0.9998980484444502	0.9977312700844657	0.9926143645653548	0.9997318514096751	0.9923547858106333	0.9924218035537753	0.9995932078099593	0.9995974974910107	0.9918933664171568	0.9924132892762058	0.9979107622166716	0.9958539640527856	0.9922529536089528	0.9922609266667143	0.9996143214564545	0.9995236759758378	0.992958286143805	0.9922924196602001	0.99958698487757	0.9924527038504253	0.9995877853236954	0.9926246284210541	0.9990903740066909	0.9922151244942585	0.9921366750307697	0.9920298065316406	0.9922313773047479
GCF_001307175.1_ASM130717v1_genomic	0.99232177323305	0.9919085849329936	0.9921409449196611	0.9917081958328677	0.9922982593799169	0.9919117383879346	0.9919127535968345	0.991935997417118	0.9927292899258264	0.9923822952601703	0.9918784859665906	0.9921731912442159	0.9919966024379359	0.992237961282328	0.9928791700677013	0.9918467778511261	0.9921077761477574	0.9920782763241681	0.9928171536485286	0.9929418417435057	0.9918492668574775	0.9921611666903347	0.9923189139239706	0.9923278126829156	0.9921946865303312	0.9921582804330115	0.9925162312503916	0.9923140163068072	0.99166699713754	0.9921023438111889	0.999966144486515	0.9926896763588481	0.9922849067705714	0.9927465728045138	0.9928775441139386	0.9968814371177267	0.9917462238467789	0.9921861573047819	0.9926437188437175	0.9921924416020064	0.9920929340654698	0.9922900433545389	0.9919427917022295	0.9927298775412909	0.9917345065072095	0.9921227359343825	0.9921612519196851	0.9919967656857889	0.9923084171260709
GCF_001316565.3_ASM131656v3_genomic	0.9924126131701783	0.9922564790986232	0.9920104996399541	0.9919595763809221	0.9924450071934559	0.9917492099054243	0.9917496823100497	0.9920763653744098	0.9923612059217337	0.9923047213681702	0.9917833830615181	0.9920300149701207	0.9918605032197528	0.9921730502542956	0.9922774233671949	0.9915767073168279	0.9918592342072554	0.9924936397011465	0.9924871799024215	0.9925562774840756	0.9916517235186965	0.9917891756294084	0.9916201094246615	0.9924431979858988	0.9918418413642196	0.9919958225346326	0.9920115505155029	0.9913831499109024	0.9919895487739847	0.9917465100412135	0.9923497729995352	0.9924045572258842	0.9923683636490432	0.9924043789701311	0.9925707389796642	0.9930195712211238	0.9916351508569292	0.9919134550159844	0.9927153781568114	0.9918462020499694	0.991734460234313	0.9914806321264832	0.9920640691236379	0.9925370177265846	0.9920876501457633	0.9919870944417541	0.9916333908810081	0.9934994288037776	0.9967925125011379
GCF_007833555.1_ASM783355v1_genomic	0.9921948464294083	0.9922160582628486	0.9923414012561478	0.9924451453738113	0.9924037600662071	0.991888724280095	0.9918900944591905	0.992304818436246	0.992576761486827	0.9927934029439174	0.9920059918267612	0.9922102031802297	0.992051704518515	0.9920274716660594	0.9918701766604504	0.9922215220708204	0.9922212672595461	0.9921207586066773	0.99274783541035	0.9932258149467311	0.9926998173175483	0.9921433916060132	0.9919261096150493	0.992062069505478	0.9930994966744562	0.9918892610545414	0.9924031092190704	0.9924432421776604	0.9917967245836968	0.9923457558748472	0.9918470123447816	0.9923525757546363	0.9927105810589837	0.9927022167634225	0.9926395260536507	0.9917888696448142	0.9922386744419257	0.9918721034158237	0.9932569969314414	0.9921422457591467	0.9923329988466792	0.9923024803412361	0.9919270247701243	0.993188441080046	0.9918565085831136	0.9922315115741269	0.9921389235870642	0.9923902104851622	0.9919824626477238
GCF_001455995.1_MS6671.v1_genomic	0.9917203951187368	0.992158522782794	0.9918919812000031	0.9922893318817266	0.9923679220486823	0.9922007001035206	0.992204196506866	0.9916206469636382	0.9919524144925961	0.9926482340423688	0.9921799518800483	0.992381030433278	0.9922797232569658	0.9921902242992016	0.9925384362434537	0.9996749776337701	0.9923306900794276	0.9926290547429099	0.992310314329298	0.9925806665781437	0.9920117875695251	0.9921127605696598	0.9924199839744241	0.9922945226182905	0.9921149138619024	0.9923680633878836	0.991891707108799	0.9923695933524128	0.9921557977794006	0.9923788975003772	0.9914619557009002	0.9921759503096566	0.9925770233651001	0.9924419840511233	0.992123366667119	0.9919295288689132	0.9922730523252716	0.9922755620983394	0.9926044979683308	0.9921555759344082	0.9923541920239107	0.9988199440357838	0.9922618756379055	0.9926143714748031	0.9920907959911759	0.9919377008681359	0.9916483830896573	0.991776545514418	0.9916980821417205
GCF_001456055.3_ASM145605v3_genomic	0.9923222541003901	0.992701912702305	0.9924808931484336	0.992300645895659	0.9924691801106102	0.992046288778317	0.9920474643824564	0.9924129064343079	0.9924246607339428	0.9928614215207061	0.9921029876804298	0.9923099063564058	0.992249565677047	0.9922345672282323	0.9921596514228457	0.9926145856506317	0.9923777268620624	0.9923225898045733	0.9922092231207076	0.9929382399645241	0.992675900568463	0.992267961867281	0.992195599941102	0.9922001226692251	0.9925136411218723	0.9919358901965853	0.9921996805073524	0.992233567535946	0.9919850005569778	0.9924139539460459	0.9919187141018498	0.9922126661764604	0.9927396946448299	0.9926946396566079	0.992458930433043	0.9920632004409333	0.9924631708004698	0.9920230536778796	0.9930723023179095	0.9925994072585608	0.9924137517862412	0.9925063260798782	0.9919274772907901	0.9929102086838426	0.9919338037829046	0.9923727535658408	0.9920578526446516	0.992459459289344	0.9920925995737082
GCF_001456095.3_ASM145609v3_genomic	0.9923313120504744	0.9927055671574655	0.9924908608306893	0.992283503015917	0.9924654912382577	0.9920291830973625	0.9920303634664309	0.9924333977817037	0.9924233237109003	0.9928448395246254	0.9921006041854727	0.9923099194607491	0.9922314758915074	0.9922379349378633	0.9921724999901275	0.9926292789396152	0.9923796906125795	0.9923215723109762	0.9922225813840307	0.9929211475012278	0.9926618079968907	0.9922606046592243	0.9921942977602278	0.9922167176623506	0.9924966210547098	0.9919325476553645	0.9922107413918364	0.992226858495464	0.9919873001962908	0.9923894260448517	0.9919141400439871	0.9922195147638926	0.992738584775465	0.9926626354774658	0.9924573948739445	0.9920579774663535	0.9924462924602581	0.9920222997578181	0.9930551370676468	0.9925858187131247	0.9923892466421639	0.9925261084653684	0.9919367475864425	0.9929087050563573	0.9919387593469342	0.9923740776367421	0.9920621354946918	0.9924917099310623	0.9921263331598491
GCF_001456135.1_ASM145613v1_genomic	0.9920418368710382	0.9920766016398324	0.9920218278259635	0.9921643387300554	0.9935267218760058	0.9926186077788771	0.9926205566782995	0.9935009522305878	0.9922916328092113	0.9939788719819624	0.9935952730679396	0.993133881518078	0.9928010068390728	0.9929802348008615	0.993830592825417	0.9922053359099309	0.9931617088907866	0.9936960353974154	0.9922666520615895	0.9929205341091413	0.9923032237586762	0.9932895913816859	0.9931681738959839	0.9934433432306051	0.9923302478845918	0.9927824141189678	0.9923399476921568	0.9918817603930621	0.9928276967819138	0.9932821262597876	0.9918817932388552	0.9918387882946437	0.9938855296674941	0.9933840147772378	0.9924557196177027	0.991843152837597	0.9932015157575113	0.9927214295749966	0.9929517716437717	0.9923126755709306	0.9932955415976614	0.9918771631229425	0.9928438933830057	0.9927271254202598	0.9928649839629456	0.992204989075691	0.9919398325993589	0.992114230229994	0.9918462181911976
GCF_009684575.1_ASM968457v1_genomic	0.9927375526197467	0.9927431881756678	0.9924119526905365	0.9921849717893859	0.9988152168868776	0.997224409104102	0.9972165868382076	0.9998386961729642	0.9920620164374154	0.9998542895013484	0.9981288086880038	0.9976517732425467	0.9974922228002773	0.9971161084070332	0.9982218842982672	0.9921927797390346	0.9976846535705044	0.9983645720399767	0.9924898463885222	0.9929722959862041	0.9922019760854265	0.9991163766813907	0.9973948860617358	0.9993026698557705	0.9927064213480008	0.997033315750704	0.9918982757766517	0.9923746376980926	0.9974478255189847	0.9976919466861512	0.9918098896287043	0.9921920102418346	0.9999623930665833	0.9967168610701733	0.9921975382361639	0.9915697866751259	0.9970630454829004	0.9969863139658184	0.9930698547377942	0.9923455536430743	0.9976936288698265	0.9923214839998244	0.9974243347212346	0.992843174608308	0.9972777277994633	0.9921963829611931	0.9916188572178637	0.9920965558177296	0.9922936448689057
GCF_001482345.1_ASM148234v1_genomic	0.9925051217718976	0.9925000584646075	0.9927118623032111	0.9926782257655687	0.9925265400112301	0.992156208991079	0.9921572171616291	0.9923456289223672	0.9925404185535432	0.9925835130500539	0.9919571549720865	0.9922541205886201	0.9922080843819752	0.9921083512176763	0.9923334096168027	0.9924020043732223	0.9922594613383072	0.9924037820253887	0.9927145027608051	0.9930489888853655	0.9924325941502347	0.9922783537416873	0.992299044682318	0.9924438191327865	0.9928428125272588	0.9921090132108136	0.9923897431930221	0.992333992696656	0.9920417728671488	0.9923854158927017	0.9923840241338264	0.9922942438830382	0.9925228203824895	0.9927361907869947	0.992520256910505	0.9924759679667007	0.9923644110996808	0.9921880682148317	0.9933853187111905	0.9922561212195471	0.9923872003020577	0.9925474473260044	0.9920708608441041	0.9930332242805857	0.9920584835756294	0.9925521715469666	0.9924606382462866	0.9923585094109637	0.9923864437457636
GCF_004118955.1_ASM411895v1_genomic	0.9994452780054167	0.9919358407702712	0.9923758667369459	0.9922671278555281	0.9922502874912943	0.9914607942195405	0.9914621946758397	0.9921853947201698	0.9996806155423092	0.9920427268727146	0.9915391799907273	0.9919665524490276	0.9916825939374947	0.9916270413682705	0.9919857538883987	0.9917200154051843	0.992034828374997	0.9918331310907976	0.9922008590975077	0.9926076871958495	0.9916994383337747	0.9913975093782804	0.9915139132851744	0.9917372213501284	0.9924359679253352	0.991647266104935	0.9915742483439728	0.9915547818303547	0.99153909402394	0.992046194309866	0.9920195636699687	0.99183623433156	0.9921245512185878	0.9922392287192527	0.9923051309742211	0.9919919150709876	0.9919795425292037	0.9916784055827443	0.9927894749946056	0.9920248806179134	0.9920514078204774	0.9918513991593778	0.9915861141294469	0.9923560648207659	0.9915620068836419	0.9920160691105677	0.991791273504664	0.9925532962883236	0.9924051909416933
GCF_001521895.1_ASM152189v1_genomic	0.9927073379370286	0.9921245110777918	0.9922938369798463	0.9923210475400832	0.9922172212398864	0.9915251031678823	0.9915240377378448	0.9918652642277207	0.9926320446364	0.9918403585428487	0.9916256971300652	0.9918359031994615	0.9917537829050526	0.9913111166057675	0.9926550905566263	0.9919973722533958	0.991944313504301	0.991795406648956	0.9925503359002159	0.9927910184383802	0.9919473054932539	0.9916132120901269	0.991323039684618	0.9916235748639466	0.9923827003775904	0.9916231150236645	0.9924548904611151	0.9915928159140052	0.9917398988360047	0.9919184762942932	0.9991389854866568	0.9925511419041636	0.9918170535430235	0.992351033397741	0.9924776479954533	0.996612453964749	0.9917001258770968	0.9916702761668712	0.9926913882070785	0.992301364943857	0.9919084579759294	0.9921562930474033	0.9917435054849837	0.9926550888611778	0.9920719324720552	0.9921472668818229	0.9917602472530296	0.9928395082659407	0.9926259403852672
GCF_001529935.1_ASM152993v1_genomic	0.9996332559275889	0.9921160594874706	0.9925238543578707	0.9922773497252281	0.9923646276032286	0.9918150521845903	0.9918191141017975	0.9924554255914767	0.9996787344064693	0.9920842545524533	0.9916073481313871	0.9922867928633057	0.9920043032730888	0.9919011318589874	0.9921700816955134	0.9918667796010369	0.9922435829408692	0.9921178355731459	0.9925151247499711	0.99266013979593	0.9917338041938509	0.9918056038515043	0.9921165150947563	0.9919927187138273	0.992444030900943	0.9920919771203682	0.9919987097473173	0.9918912455725408	0.9918166879230844	0.9922833475748298	0.9922620647585516	0.9921129701284377	0.9921490327029137	0.9924701361246656	0.9922666318336695	0.99225259301069	0.9922396185157942	0.992138394058095	0.9927575440521211	0.9920885001315635	0.9922882067301195	0.9921558594642806	0.9918372531835997	0.992434378270063	0.991855256612771	0.9920751365759093	0.9921219446294087	0.9925703079264248	0.9924426133786075
GCF_001530015.1_ASM153001v1_genomic	0.9929812350910029	0.9922682811099006	0.9926112657162249	0.9926127020367045	0.9924908300460176	0.9920512244701546	0.9920526793823796	0.9926906443120809	0.9924681370324263	0.9924115848651064	0.9917733779728509	0.9924405573445373	0.992161519692543	0.9921624495965841	0.9922757099970777	0.9920538712225953	0.9924083742134732	0.9922054624530887	0.9924744237588561	0.9928224796862343	0.9919961235701448	0.9920533894607151	0.9923662427737918	0.9922288943836101	0.9921719712099071	0.9923025346740343	0.9922092362355616	0.9922338295554749	0.991924304777429	0.9924155484732602	0.9927152446339195	0.992345515788928	0.9923674839632923	0.9926159557830161	0.9926931016019396	0.9923096745325138	0.9920525694064888	0.991926306154109	0.992912290859952	0.9921217518933495	0.9924166464229001	0.9922449201756847	0.9919813201515015	0.9926973087883353	0.9920123185918198	0.9919011841395585	0.9921243202319949	0.9927009238113589	0.9927200062658877
GCF_001611055.1_ASM161105v1_genomic	0.9927404401944415	0.9918852658911496	0.9920421085405031	0.9919329610148656	0.9921089702761187	0.9919409646623286	0.9919426089026716	0.9920313259329029	0.9926093704088086	0.9918390676619725	0.9914181870268075	0.992072342060281	0.992053073869201	0.9921497200602889	0.9921000473286198	0.9920366355373972	0.9920667286911422	0.9922406671751818	0.9925467397040968	0.9924981573064524	0.9920118766441801	0.9918837908669548	0.9921089513575506	0.9920340160638323	0.9920241418845089	0.9920607420671372	0.9926112081940158	0.9923095418167506	0.9918663864569148	0.9920434295616715	0.9924305749048017	0.9922626304652865	0.9919050675605092	0.9923260554669108	0.9925491484283879	0.9931582384454616	0.9918283700541312	0.9920475224450804	0.9927681591142732	0.991902591615087	0.9920411996697241	0.992040199883773	0.9920597187409457	0.9923180405262108	0.9920198146966571	0.992073177115505	0.9920895525191968	0.9939985298718055	0.9933526040042049
GCF_009497735.1_ASM949773v1_genomic	0.9919308045837055	0.992293558257172	0.9921999448210382	0.9922747030108723	0.9923455441240341	0.9921577298706638	0.9921599456856639	0.9920509090600825	0.9923207346004423	0.9927281377698624	0.992358793933354	0.9919113574083157	0.9917503178543319	0.992439973409211	0.9926933864456728	0.9988522168855538	0.9917832089718958	0.9925072534763977	0.9926122788295821	0.9927726328373891	0.9897626810520284	0.9923815635903889	0.9924453580506225	0.9927036106733854	0.9925207562033573	0.9923168513496695	0.991982510700331	0.9927218273498098	0.9916314353849212	0.9922402358912589	0.9896968965896253	0.9920060643927885	0.9926872923362284	0.9926946841516292	0.9922592719667939	0.9900046365971016	0.9922225461255657	0.9919611460439245	0.9926966458187398	0.9924641577980522	0.9922192590000208	0.9998728309197064	0.992189385440449	0.9928206056542722	0.9916071883890372	0.9920651504292707	0.9918844036458823	0.9897597080401845	0.991809332620522
GCF_009556655.1_ASM955665v1_genomic	0.9922338589493358	0.9926815097183631	0.9952263304091578	0.992297546504833	0.9923930814450898	0.9917435332498773	0.9917447314218703	0.9919157922589338	0.9924666854315961	0.9919926462251162	0.9916195517305477	0.9921657017547428	0.9921288753055393	0.991846041856823	0.9920689666992581	0.9922924849814284	0.9921683537994214	0.9920413640829308	0.992945769110936	0.9930379173127967	0.9924190591758753	0.9917866312185669	0.9920474634829592	0.9918727319403277	0.9927592671326932	0.9917955183767793	0.9922002702249397	0.9927412526815761	0.9919097401133582	0.9922537794587876	0.9921800050809182	0.9926454841914415	0.9919500077518145	0.9926808707878693	0.9924659432996689	0.9923676747442561	0.9919694298872639	0.9918406684216186	0.9930835715835273	0.9923263840591553	0.9922587241301757	0.9925881534019532	0.9919313806366811	0.9928923391773965	0.99234044804895	0.9943950056219459	0.9926573988448676	0.9925347655094573	0.9920725020661901
GCF_001611095.1_ASM161109v1_genomic	0.992759412991632	0.9918668459453195	0.9920589058742557	0.9919845503379614	0.9921245285809361	0.9919497252773813	0.9919507504658592	0.9920363830632685	0.9926317835325481	0.991853947440184	0.9914534986380596	0.992063262805109	0.9920625706440749	0.9921531125903695	0.9921444132618228	0.992024392207423	0.9920547697993515	0.9922905461034831	0.9925766982953355	0.9925396274219483	0.9920038312699798	0.991917060140897	0.9920988146030087	0.9920665791142219	0.9920090744443986	0.9920034722903922	0.992649928926594	0.992345224686671	0.9918961196461373	0.9920284905031657	0.9924571822148639	0.9922796010206103	0.9919211946608663	0.9923452340512123	0.9925469679710609	0.9931912069018376	0.9917966905748139	0.992059683358652	0.9927534477829645	0.9919015904693302	0.9920131788064448	0.9920561600176072	0.9920770887256309	0.9923445884202866	0.9920384973715697	0.9920665771803074	0.9921551485669352	0.993993389022765	0.9933821504969631
GCF_001644765.1_ASM164476v1_genomic	0.9916466809387166	0.992160186671322	0.9918874317408057	0.9922811475776742	0.992271861975816	0.9922307151975961	0.9922342090308868	0.9915407215451646	0.9919286109007552	0.9925334932662083	0.9922237094595716	0.9924071545140605	0.9923082709784558	0.9922191838890004	0.9925443853761755	0.9996884835424554	0.9923782198833644	0.9926384865881713	0.9923188007417932	0.9925761805843617	0.9919155134321187	0.9919992010451151	0.9924528516944651	0.9921908762942264	0.9920660354917735	0.9923825163602471	0.9920722735213376	0.9923486172917991	0.9921643432897672	0.9924034963900414	0.9914339802056038	0.9922093273699379	0.9924649170991828	0.9924622973057291	0.9919903672878302	0.9918956475280377	0.9922763795040669	0.9922783633847417	0.9926019490520206	0.9921477134658636	0.992378351351842	0.9988555337000953	0.9922769806738233	0.99245876518943	0.9921223120417637	0.9918931683957188	0.9916851893113924	0.9917884898262258	0.9917291054070104
GCF_001646625.1_ASM164662v1_genomic	0.9928300981720605	0.9917022849589197	0.9923995428565717	0.9923231141612895	0.9920403179253118	0.9915909340744983	0.9915921611607723	0.9921184028097196	0.9927299244583443	0.992289995146784	0.9916709938769888	0.9921006692304409	0.9919664749272685	0.9915937884946177	0.9919115343265243	0.9915193373712473	0.9920765826606002	0.9918143177743153	0.9923378636856157	0.9924428570484021	0.9922905313657295	0.9918348773880709	0.9918932401314657	0.9916361060668804	0.9921461265520944	0.9919249042632976	0.9921361154278179	0.9915889853644002	0.9915365043320807	0.9920820373311038	0.9924362022980023	0.992118825073164	0.9922901614702032	0.9924195118178775	0.9927799934083151	0.9923493180503741	0.9919792300414967	0.9918702131904901	0.9928070077068373	0.9922298609715225	0.9920867172823915	0.9918172012681881	0.9917615603711704	0.9925373011123264	0.9915540613097586	0.9920289548479584	0.9916143688291491	0.9928661907905595	0.992817775525343
[truncated: 417 more rows]
[truncated: 439 more columns]

## Sheet: P_aeruginosa
	GCF_000006765.1_ASM676v1_genomic	GCF_000014625.1_ASM1462v1_genomic	GCF_001792835.1_ASM179283v1_genomic	GCF_000026645.1_ASM2664v1_genomic	GCF_000226155.1_ASM22615v1_genomic	GCF_000271365.1_ASM27136v1_genomic	GCF_000271985.2_ASM27198v2_genomic	GCF_000284555.1_ASM28455v1_genomic	GCF_001606045.1_ASM160604v1_genomic	GCF_000359505.1_ASM35950v1_genomic	GCF_000414035.1_ASM41403v1_genomic	GCF_000473745.2_ASM47374v3_genomic	GCF_000496455.2_ASM49645v2_genomic	GCF_000496605.2_ASM49660v2_genomic	GCF_000496645.1_ASM49664v1_genomic	GCF_000504045.1_ASM50404v1_genomic	GCF_000508765.1_ASM50876v1_genomic	GCF_000510305.1_ASM51030v1_genomic	GCF_000524595.1_ASM52459v1_genomic	GCF_000568855.2_ASM56885v2_genomic	GCF_000763245.3_ASM76324v3_genomic	GCF_000816985.1_ASM81698v1_genomic	GCF_000829255.1_ASM82925v1_genomic	GCF_000829275.1_ASM82927v1_genomic	GCF_000829885.1_ASM82988v1_genomic	GCF_000981825.1_ASM98182v1_genomic	GCF_001045685.1_ASM104568v1_genomic	GCF_001077475.1_ASM107747v1_genomic	GCF_001293085.1_ASM129308v1_genomic	GCF_001447845.1_ASM144784v1_genomic	GCF_001457615.1_NCTC10332_genomic	GCF_001482325.1_ASM148232v1_genomic	GCF_001515845.2_ASM151584v2_genomic	GCF_001721805.1_ASM172180v1_genomic	GCF_001515915.2_ASM151591v2_genomic	GCF_001516005.1_ASM151600v1_genomic	GCF_001516105.1_ASM151610v1_genomic	GCF_001516165.2_ASM151616v2_genomic	GCF_008033725.1_ASM803372v1_genomic	GCF_001516185.2_ASM151618v2_genomic	GCF_001516205.2_ASM151620v2_genomic	GCF_001516225.2_ASM151622v2_genomic	GCF_001516245.2_ASM151624v2_genomic	GCF_001516265.1_ASM151626v1_genomic	GCF_001516365.2_ASM151636v2_genomic	GCF_001516305.2_ASM151630v2_genomic	GCF_001516325.2_ASM151632v2_genomic	GCF_001516345.1_ASM151634v1_genomic	GCF_001516385.1_ASM151638v1_genomic
[truncated: 252 more rows]
[truncated: 203 more columns]

[truncated: 1 more sheets: S_aureus]
