# Supplementary material for: The ESKAPE mobilome contributes to the spread of antimicrobial resistance and CRISPR-mediated conflict between mobile genetic elements
Source: Nucleic Acids Res. 2023 Jan 5;51(1):236–52. doi: 10.1093/nar/gkac1220 (PMC9841420; doi:10.1093/nar/gkac1220)
Supplement: gkac1220_Supplemental_Files [file gkac1220_supplemental_files.zip › Table_S3.xlsx]

## Sheet: MGEs_rep_prot_features_and_freq
Representative	eggNOG-max_annot_lvl	eggNOG-Description	eggNOG-Preferred_name	eggNOG-PFAMs	length_bp	gene	EC_number	COG_prokka	product	Occurrences	ICEs	ICEs_Ab	ICEs_Ef	ICEs_En	ICEs_Kp	ICEs_Pa	ICEs_Sa	Pla	Pla_Ab	Pla_Ef	Pla_En	Pla_Kp	Pla_Pa	Pla_Sa	Ph	Ph_Ab	Ph_Ef	Ph_En	Ph_Kp	Ph_Pa	Ph_Sa
I_NC_002745.2_Sa_2003028_2049520_00003	91061|Bacilli	Staphylococcal complement inhibitor SCIN	-	CompInhib_SCIN	351	scn			Staphylococcal complement inhibitor	233	138	0	0	0	0	0	138	0	0	0	0	0	0	0	95	0	0	0	0	0	95
I_NC_002745.2_Sa_2003028_2049520_00004					450	chp			Chemotaxis inhibitory protein	252	121	0	0	0	0	0	121	0	0	0	0	0	0	0	131	0	0	0	0	0	131
I_NC_002745.2_Sa_2003028_2049520_00005	91061|Bacilli	Bacterial SH3 domain	-	SH3_5	207		3.5.1.28		putative autolysin PH	44	31	0	0	0	0	0	31	0	0	0	0	0	0	0	13	0	0	0	0	0	13
I_NC_002745.2_Sa_2003028_2049520_00006	91061|Bacilli	Staphylokinase/Streptokinase family	-	Staphylokinase	492	sak			Staphylokinase	380	136	0	0	0	0	0	136	0	0	0	0	0	0	0	244	0	0	0	0	0	244
I_NC_002745.2_Sa_2003028_2049520_00007	91061|Bacilli	CHAP domain	-	CHAP,SH3_5	756				hypothetical protein	436	140	0	0	0	0	0	140	0	0	0	0	0	0	0	296	0	0	0	0	0	296
I_NC_002745.2_Sa_2003028_2049520_00008	91061|Bacilli	COG5546 Small integral membrane protein	hol	Phage_holin_1	255				hypothetical protein	457	140	0	0	0	0	0	140	0	0	0	0	0	0	0	317	0	0	0	0	0	317
I_NC_002745.2_Sa_2003028_2049520_00009	28883|Caudovirales	Staphylococcal/Streptococcal toxin, OB-fold domain	-	-	783	entE			Enterotoxin type E	50	37	0	0	0	0	0	37	0	0	0	0	0	0	0	13	0	0	0	0	0	13
I_NC_002745.2_Sa_2003028_2049520_00010					177				hypothetical protein	54	37	0	0	0	0	0	37	0	0	0	0	0	0	0	17	0	0	0	0	0	17
I_NC_002745.2_Sa_2003028_2049520_00013	91061|Bacilli	-	-	-	153				hypothetical protein	144	45	0	0	0	0	0	45	0	0	0	0	0	0	0	99	0	0	0	0	0	99
I_NC_002745.2_Sa_2003028_2049520_00019	91061|Bacilli	Phage tail tube protein	-	Big_2,Phage_TTP_1	645				hypothetical protein	364	141	0	0	0	0	0	141	0	0	0	0	0	0	0	223	0	0	0	0	0	223
I_NC_002745.2_Sa_2003028_2049520_00020	91061|Bacilli	-	-	-	408				hypothetical protein	365	141	0	0	0	0	0	141	0	0	0	0	0	0	0	224	0	0	0	0	0	224
I_NC_002745.2_Sa_2003028_2049520_00022	91061|Bacilli	Phage head-tail joining protein	-	Phage_H_T_join	363				hypothetical protein	359	141	0	0	0	0	0	141	0	0	0	0	0	0	0	218	0	0	0	0	0	218
I_NC_002745.2_Sa_2003028_2049520_00023	91061|Bacilli	-	-	Phage_connect_1	297				hypothetical protein	358	141	0	0	0	0	0	141	0	0	0	0	0	0	0	217	0	0	0	0	0	217
I_NC_002745.2_Sa_2003028_2049520_00024					285				hypothetical protein	319	129	0	0	0	0	0	129	0	0	0	0	0	0	0	190	0	0	0	0	0	190
I_NC_002745.2_Sa_2003028_2049520_00026	91061|Bacilli	Belongs to the peptidase S14 family	clpP	CLP_protease	744	clpP	3.4.21.92		ATP-dependent Clp protease proteolytic subunit	338	141	0	0	0	0	0	141	0	0	0	0	0	0	0	197	0	0	0	0	0	197
I_NC_002745.2_Sa_2003028_2049520_00027	91061|Bacilli	Phage portal protein	-	Phage_portal	1188				hypothetical protein	337	140	0	0	0	0	0	140	0	0	0	0	0	0	0	197	0	0	0	0	0	197
I_NC_002745.2_Sa_2003028_2049520_00028	10699|Siphoviridae	Phage Terminase	-	-	1662				hypothetical protein	311	141	0	0	0	0	0	141	0	0	0	0	0	0	0	170	0	0	0	0	0	170
I_NC_002745.2_Sa_2003028_2049520_00031	91061|Bacilli	Transcriptional regulator, RinA family	-	DUF722	417				hypothetical protein	372	141	0	0	0	0	0	141	0	0	0	0	0	0	0	231	0	0	0	0	0	231
I_NC_002745.2_Sa_2003028_2049520_00039	91061|Bacilli	Protein of unknwon function (DUF3310)	-	DUF3310	258				hypothetical protein	453	48	0	0	0	0	0	48	0	0	0	0	0	0	0	405	0	0	0	0	0	405
I_NC_002745.2_Sa_2003028_2049520_00042					219				hypothetical protein	394	143	0	0	0	0	0	143	0	0	0	0	0	0	0	251	0	0	0	0	0	251
I_NC_002745.2_Sa_2003028_2049520_00044	91061|Bacilli	Single-strand binding protein family	ssb	SSB	471	ssbA		COG0629	Single-stranded DNA-binding protein A	392	143	0	0	0	0	0	143	0	0	0	0	0	0	0	249	0	0	0	0	0	249
I_NC_002745.2_Sa_2003028_2049520_00045	91061|Bacilli	COG1235 Metal-dependent hydrolases of the beta-lactamase superfamily I	-	Lactamase_B_2	486				hypothetical protein	394	143	0	0	0	0	0	143	0	0	0	0	0	0	0	251	0	0	0	0	0	251
I_NC_002745.2_Sa_2003028_2049520_00046	10699|Siphoviridae	DNA metabolic process	-	-	921				hypothetical protein	84	38	0	0	0	0	0	38	0	0	0	0	0	0	0	46	0	0	0	0	0	46
I_NC_002745.2_Sa_2003028_2049520_00048					264				hypothetical protein	391	143	0	0	0	0	0	143	0	0	0	0	0	0	0	248	0	0	0	0	0	248
I_NC_002745.2_Sa_2003028_2049520_00052	91061|Bacilli	Domain of unknown function (DUF771)	-	DUF771	324				hypothetical protein	389	144	0	0	0	0	0	144	0	0	0	0	0	0	0	245	0	0	0	0	0	245
I_NC_002745.2_Sa_2003028_2049520_00053	10699|Siphoviridae	Hypothetical protein (DUF2513)	-	-	381				hypothetical protein	123	39	0	0	0	0	0	39	0	0	0	0	0	0	0	84	0	0	0	0	0	84
I_NC_002745.2_Sa_2003028_2049520_00054	91061|Bacilli	-	-	-	198				hypothetical protein	211	74	0	0	0	0	0	74	0	0	0	0	0	0	0	137	0	0	0	0	0	137
I_NC_002745.2_Sa_2003028_2049520_00056	91061|Bacilli	-	-	-	330				hypothetical protein	210	139	0	0	0	0	0	139	0	0	0	0	0	0	0	71	0	0	0	0	0	71
I_NC_002745.2_Sa_2003028_2049520_00057	91061|Bacilli	Protein of unknown function (DUF2829)	-	DUF2829	216				hypothetical protein	207	137	0	0	0	0	0	137	0	0	0	0	0	0	0	70	0	0	0	0	0	70
I_NC_002745.2_Sa_2003028_2049520_00059	91061|Bacilli	Peptidase S24-like	-	HTH_3,Peptidase_S24	714	lexA	3.4.21.88		LexA repressor	218	147	0	0	0	0	0	147	0	0	0	0	0	0	0	71	0	0	0	0	0	71
I_NC_002745.2_Sa_2003028_2049520_00060	91061|Bacilli	Exonuclease	-	RNase_T	933	dinG	3.1.-.-		3'-5' exonuclease DinG	214	143	0	0	0	0	0	143	0	0	0	0	0	0	0	71	0	0	0	0	0	71
I_NC_002745.2_Sa_2003028_2049520_00061					342				hypothetical protein	214	143	0	0	0	0	0	143	0	0	0	0	0	0	0	71	0	0	0	0	0	71
I_NC_002745.2_Sa_2003028_2049520_00062	91061|Bacilli	-	-	-	183				hypothetical protein	508	151	0	0	0	0	0	151	1	0	0	0	0	0	1	356	0	0	0	0	0	356
I_NC_002745.2_Sa_2003028_2049520_00063	91061|Bacilli	Glycosyltransferase like family 2	-	Glycos_transf_2	984	tarP	2.4.1.-		Poly(ribitol-phosphate) beta-N-acetylglucosaminyltransferase TarP	59	31	0	0	0	0	0	31	0	0	0	0	0	0	0	28	0	0	0	0	0	28
I_NC_002745.2_Sa_2003028_2049520_00064					243				hypothetical protein	60	31	0	0	0	0	0	31	0	0	0	0	0	0	0	29	0	0	0	0	0	29
I_NC_002745.2_Sa_2003028_2049520_00065	10699|Siphoviridae	Phage integrase family	-	-	1038	xerC			Tyrosine recombinase XerC	396	143	0	0	0	0	0	143	0	0	0	0	0	0	0	253	0	0	0	0	0	253
I_NC_002745.2_Sa_2057159_2072272_00002	91061|Bacilli	Staphylococcal/Streptococcal toxin, OB-fold domain	-	Stap_Strp_tox_C,Stap_Strp_toxin	801	entC3			Enterotoxin type C-3	50	23	0	0	0	0	0	23	0	0	0	0	0	0	0	27	0	0	0	0	0	27
I_NC_002745.2_Sa_2057159_2072272_00003					561				hypothetical protein	25	18	0	0	0	0	0	18	0	0	0	0	0	0	0	7	0	0	0	0	0	7
I_NC_002745.2_Sa_2057159_2072272_00004					132				hypothetical protein	17	17	0	0	0	0	0	17	0	0	0	0	0	0	0	0	0	0	0	0	0	0
I_NC_002745.2_Sa_2057159_2072272_00005					705	tst			Toxic shock syndrome toxin-1	56	36	0	0	0	0	0	36	0	0	0	0	0	0	0	20	0	0	0	0	0	20
I_NC_002745.2_Sa_2057159_2072272_00009					219				hypothetical protein	132	48	0	0	0	0	0	48	1	0	0	0	0	0	1	83	0	0	0	0	0	83
I_NC_002745.2_Sa_2057159_2072272_00012	91061|Bacilli	Putative mobile pathogenicity island	-	SAPI	642				hypothetical protein	189	66	0	0	0	0	0	66	1	0	0	0	0	0	1	122	0	0	0	0	0	122
I_NC_002745.2_Sa_2057159_2072272_00013	91061|Bacilli	-	-	-	381				hypothetical protein	46	42	0	0	0	0	0	42	0	0	0	0	0	0	0	4	0	0	0	0	0	4
I_NC_002745.2_Sa_2057159_2072272_00014	91061|Bacilli	Domain of unknown function (DUF927)	-	DUF927	1710				hypothetical protein	46	42	0	0	0	0	0	42	0	0	0	0	0	0	0	4	0	0	0	0	0	4
I_NC_002745.2_Sa_2057159_2072272_00016	91061|Bacilli	Protein of unknown function (DUF1474)	-	DUF1474	327				hypothetical protein	25	21	0	0	0	0	0	21	0	0	0	0	0	0	0	4	0	0	0	0	0	4
I_NC_002745.2_Sa_2057159_2072272_00017	91061|Bacilli	-	-	-	210				hypothetical protein	136	30	0	0	0	0	0	30	3	0	0	0	0	0	3	103	0	0	0	0	0	103
I_NC_002745.2_Sa_2057159_2072272_00019	91061|Bacilli	Helix-turn-helix domain	-	HTH_17	318				hypothetical protein	72	61	0	0	0	0	0	61	0	0	0	0	0	0	0	11	0	0	0	0	0	11
I_NC_002745.2_Sa_2057159_2072272_00020	91061|Bacilli	Helix-turn-helix XRE-family like proteins	-	HTH_3	219				hypothetical protein	52	49	0	0	0	0	0	49	0	0	0	0	0	0	0	3	0	0	0	0	0	3
I_NC_002745.2_Sa_2057159_2072272_00021	91061|Bacilli	Cro/C1-type HTH DNA-binding domain	-	HTH_26	675				hypothetical protein	52	49	0	0	0	0	0	49	0	0	0	0	0	0	0	3	0	0	0	0	0	3
I_NC_002745.2_Sa_2057159_2072272_00022	91061|Bacilli	Belongs to the 'phage' integrase family	-	Arm-DNA-bind_4,Phage_int_SAM_3,Phage_integrase	1173	xerC			Tyrosine recombinase XerC	74	61	0	0	0	0	0	61	0	0	0	0	0	0	0	13	0	0	0	0	0	13
I_NC_002745.2_Sa_34493_95162_00002					102				hypothetical protein	16	16	0	0	0	0	0	16	0	0	0	0	0	0	0	0	0	0	0	0	0	0
I_NC_002745.2_Sa_34493_95162_00003					240				hypothetical protein	65	63	0	0	0	0	0	63	0	0	0	0	0	0	0	2	0	0	0	0	0	2
I_NC_002745.2_Sa_34493_95162_00005	91061|Bacilli	Replication protein	-	Rep_1	207				hypothetical protein	59	58	0	0	0	0	0	58	1	0	0	0	0	0	1	0	0	0	0	0	0	0
I_NC_002745.2_Sa_34493_95162_00006	91061|Bacilli	Replication protein	-	Rep_1	795				hypothetical protein	57	56	0	0	0	0	0	56	1	0	0	0	0	0	1	0	0	0	0	0	0	0
I_NC_002745.2_Sa_34493_95162_00007	91061|Bacilli	Plasmid recombination enzyme	XK26_06135	Mob_Pre	1263				hypothetical protein	78	65	0	4	0	0	0	61	8	0	6	0	0	0	2	5	0	0	0	0	0	5
I_NC_002745.2_Sa_34493_95162_00008	91061|Bacilli	Glyoxalase-like domain	-	-	399	ble		COG0346	Bleomycin resistance protein	62	60	0	0	0	0	0	60	2	0	0	0	0	0	2	0	0	0	0	0	0	0
I_NC_002745.2_Sa_34493_95162_00009	91061|Bacilli	KNTase C-terminal domain	-	KNTase_C	771	knt	2.7.7.-		Kanamycin nucleotidyltransferase	71	59	0	0	0	0	0	59	9	0	0	0	0	0	9	3	0	0	0	0	0	3
I_NC_002745.2_Sa_34493_95162_00011	91061|Bacilli	synthase	-	-	168				hypothetical protein	107	67	0	0	0	0	0	67	0	0	0	0	0	0	0	40	0	0	0	0	0	40
I_NC_002745.2_Sa_34493_95162_00012					231				hypothetical protein	64	64	0	0	0	0	0	64	0	0	0	0	0	0	0	0	0	0	0	0	0	0
I_NC_002745.2_Sa_34493_95162_00013	91061|Bacilli	glycerophosphoryl diester phosphodiesterase	-	GDPD	744	ugpQ	3.1.4.46	COG0584	Glycerophosphodiester phosphodiesterase, cytoplasmic	139	99	0	0	0	0	0	99	0	0	0	0	0	0	0	40	0	0	0	0	0	40
I_NC_002745.2_Sa_34493_95162_00014	91061|Bacilli	N-terminal half of MaoC dehydratase	-	MaoC_dehydratas	429				hypothetical protein	136	99	0	0	0	0	0	99	0	0	0	0	0	0	0	37	0	0	0	0	0	37
I_NC_002745.2_Sa_34493_95162_00015	91061|Bacilli	NTF2-like N-terminal transpeptidase domain	pbpC	MecA_N,PBP_dimer,Transpeptidase	2007	mecA			PBP2a family beta-lactam-resistant peptidoglycan transpeptidase MecA	142	104	0	0	0	0	0	104	0	0	0	0	0	0	0	38	0	0	0	0	0	38
I_NC_002745.2_Sa_34493_95162_00016	91061|Bacilli	Regulatory protein BlaR1	mecR1	Peptidase_M56,Transpeptidase	1758	mecR1			beta-lactam sensor/signal transducer MecR1	63	61	0	0	0	0	0	61	0	0	0	0	0	0	0	2	0	0	0	0	0	2
I_NC_002745.2_Sa_34493_95162_00017	91061|Bacilli	Penicillinase repressor	blaI	Penicillinase_R	372	mecI			Methicillin resistance regulatory protein MecI	50	49	0	0	0	0	0	49	0	0	0	0	0	0	0	1	0	0	0	0	0	1
I_NC_002745.2_Sa_34493_95162_00020	91061|Bacilli	Metallo-beta-lactamase superfamily	yrkH	Lactamase_B,Rhodanese	939	gloB_1	3.1.2.6		Hydroxyacylglutathione hydrolase	61	61	0	0	0	0	0	61	0	0	0	0	0	0	0	0	0	0	0	0	0	0
I_NC_002745.2_Sa_34493_95162_00021	91061|Bacilli	Belongs to the sulfur carrier protein TusA family	yrkE	DrsE_2,Rhodanese,TusA	1065	glpE_2	2.8.1.1		Thiosulfate sulfurtransferase GlpE	61	61	0	0	0	0	0	61	0	0	0	0	0	0	0	0	0	0	0	0	0	0
I_NC_002745.2_Sa_34493_95162_00023	91061|Bacilli	membrane transporter protein	yrkJ	TauE	630				hypothetical protein	60	60	0	0	0	0	0	60	0	0	0	0	0	0	0	0	0	0	0	0	0	0
I_NC_002745.2_Sa_34493_95162_00025	91061|Bacilli	Belongs to the class I-like SAM-binding methyltransferase superfamily. rRNA adenine N(6)-methyltransferase family	ermA	RrnaAD	732	ermA1	2.1.1.184		rRNA adenine N-6-methyltransferase	56	53	0	1	0	0	0	52	1	0	1	0	0	0	0	2	0	1	0	0	0	1
I_NC_002745.2_Sa_34493_95162_00026	91061|Bacilli	Domain of unknown function (DUF4111)	-	DUF4111,NTP_transf_2	783	ant1	2.7.7.47		Streptomycin 3''-adenylyltransferase	53	50	0	1	0	0	0	49	1	0	1	0	0	0	0	2	0	1	0	0	0	1
I_NC_002745.2_Sa_34493_95162_00027	91061|Bacilli	similarity to EGAD 6135	-	-	378				hypothetical protein	97	80	0	1	0	0	0	79	13	0	2	0	0	0	11	4	0	1	0	0	0	3
I_NC_002745.2_Sa_34493_95162_00028	91061|Bacilli	similarity to EGAD 8390	-	Phage_integrase	1893	xerC_1			Tyrosine recombinase XerC	82	76	0	1	0	0	0	75	2	0	2	0	0	0	0	4	0	1	0	0	0	3
I_NC_002745.2_Sa_34493_95162_00029	91061|Bacilli	similarity to EGAD 7942	-	Phage_int_SAM_1,Phage_integrase	1086	xerC_2		COG4973	Tyrosine recombinase XerC	68	58	0	1	0	0	0	57	2	0	2	0	0	0	0	8	0	0	0	0	0	8
I_NC_002745.2_Sa_34493_95162_00030	91061|Bacilli	RadC-like JAB domain	-	RadC	318				hypothetical protein	61	52	0	0	0	0	0	52	0	0	0	0	0	0	0	9	0	0	0	0	0	9
I_NC_002745.2_Sa_34493_95162_00032	91061|Bacilli	Staphylococcal protein of unknown function (DUF960)	-	DUF960	312				hypothetical protein	124	102	0	0	0	0	0	102	0	0	0	0	0	0	0	22	0	0	0	0	0	22
I_NC_002745.2_Sa_34493_95162_00033	91061|Bacilli	Pfam:DUF950	-	SAUGI	351				hypothetical protein	76	63	0	0	0	0	0	63	0	0	0	0	0	0	0	13	0	0	0	0	0	13
I_NC_002745.2_Sa_34493_95162_00036	91061|Bacilli	Domain of unknown function (DUF927)	-	DUF927	1794				hypothetical protein	66	59	0	0	0	0	0	59	0	0	0	0	0	0	0	7	0	0	0	0	0	7
I_NC_002745.2_Sa_34493_95162_00037	91061|Bacilli	Domain of unknown function (DUF1413)	-	DUF1413	297				hypothetical protein	65	58	0	0	0	0	0	58	0	0	0	0	0	0	0	7	0	0	0	0	0	7
I_NC_002745.2_Sa_34493_95162_00038	91061|Bacilli	-	-	-	1047				hypothetical protein	58	53	0	0	0	0	0	53	0	0	0	0	0	0	0	5	0	0	0	0	0	5
I_NC_002745.2_Sa_34493_95162_00040	91061|Bacilli	Molecular Function DNA binding, Biological Process DNA recombination	-	HTH_21,rve	354				IS3 family transposase ISSau4	44	43	0	0	0	0	0	43	0	0	0	0	0	0	0	1	0	0	0	0	0	1
I_NC_002745.2_Sa_34493_95162_00042	91061|Bacilli	C4-dicarboxylate anaerobic carrier	-	DcuC	903				hypothetical protein	43	43	0	0	0	0	0	43	0	0	0	0	0	0	0	0	0	0	0	0	0	0
I_NC_002745.2_Sa_34493_95162_00043	91061|Bacilli	Transcriptional regulatory protein, C terminal	kdpE	Response_reg,Trans_reg_C	696	kdpE		COG0745	KDP operon transcriptional regulatory protein KdpE	43	43	0	0	0	0	0	43	0	0	0	0	0	0	0	0	0	0	0	0	0	0
I_NC_002745.2_Sa_34493_95162_00045					144				hypothetical protein	43	43	0	0	0	0	0	43	0	0	0	0	0	0	0	0	0	0	0	0	0	0
I_NC_002745.2_Sa_34493_95162_00046	91061|Bacilli	Part of the high-affinity ATP-driven potassium transport (or Kdp) system, which catalyzes the hydrolysis of ATP coupled with the electrogenic transport of potassium into the cytoplasm. This subunit binds and transports the potassium across the cytoplasmic membrane	kdpA	KdpA	1677	kdpA		COG2060	Potassium-transporting ATPase potassium-binding subunit	43	43	0	0	0	0	0	43	0	0	0	0	0	0	0	0	0	0	0	0	0	0
I_NC_002745.2_Sa_34493_95162_00047	91061|Bacilli	Part of the high-affinity ATP-driven potassium transport (or Kdp) system, which catalyzes the hydrolysis of ATP coupled with the electrogenic transport of potassium into the cytoplasm. This subunit is responsible for energy coupling to the transport system	kdpB	E1-E2_ATPase,Hydrolase	2022	kdpB	7.2.2.6	COG2216	Potassium-transporting ATPase ATP-binding subunit	43	43	0	0	0	0	0	43	0	0	0	0	0	0	0	0	0	0	0	0	0	0
I_NC_002745.2_Sa_34493_95162_00048	91061|Bacilli	Part of the high-affinity ATP-driven potassium transport (or Kdp) system, which catalyzes the hydrolysis of ATP coupled with the electrogenic transport of potassium into the cytoplasm. This subunit acts as a catalytic chaperone that increases the ATP- binding affinity of the ATP-hydrolyzing subunit KdpB by the formation of a transient KdpB KdpC ATP ternary complex	kdpC	KdpC	366	kdpC		COG2156	Potassium-transporting ATPase KdpC subunit	6	6	0	0	0	0	0	6	0	0	0	0	0	0	0	0	0	0	0	0	0	0
I_NC_002745.2_Sa_34493_95162_00049	91061|Bacilli	Domain of unknown function (DUF927)	-	DUF927	870				hypothetical protein	43	43	0	0	0	0	0	43	0	0	0	0	0	0	0	0	0	0	0	0	0	0
I_NC_002745.2_Sa_34493_95162_00050	91061|Bacilli	Domain of unknown function (DUF927)	-	DUF927	897				hypothetical protein	43	43	0	0	0	0	0	43	0	0	0	0	0	0	0	0	0	0	0	0	0	0
I_NC_002745.2_Sa_34493_95162_00051					375				hypothetical protein	43	43	0	0	0	0	0	43	0	0	0	0	0	0	0	0	0	0	0	0	0	0
I_NC_002745.2_Sa_34493_95162_00052					288				hypothetical protein	43	43	0	0	0	0	0	43	0	0	0	0	0	0	0	0	0	0	0	0	0	0
I_NC_002745.2_Sa_34493_95162_00053	91061|Bacilli	-	-	-	627				hypothetical protein	43	43	0	0	0	0	0	43	0	0	0	0	0	0	0	0	0	0	0	0	0	0
I_NC_002745.2_Sa_34493_95162_00054	91061|Bacilli	serine threonine protein kinase	-	-	1509				hypothetical protein	43	43	0	0	0	0	0	43	0	0	0	0	0	0	0	0	0	0	0	0	0	0
I_NC_002745.2_Sa_34493_95162_00055					1746				hypothetical protein	43	43	0	0	0	0	0	43	0	0	0	0	0	0	0	0	0	0	0	0	0	0
I_NC_002745.2_Sa_34493_95162_00056	91061|Bacilli	Catalyzes the synthesis of 5,6-dihydrouridine (D), a modified base found in the D-loop of most tRNAs, via the reduction of the C5-C6 double bond in target uridines	dus	Dus	336				hypothetical protein	41	41	0	0	0	0	0	41	0	0	0	0	0	0	0	0	0	0	0	0	0	0
I_NC_002745.2_Sa_34493_95162_00057	91061|Bacilli	membrane transporter protein	yrkJ	TauE	756				hypothetical protein	54	50	0	0	0	0	0	50	2	0	0	0	0	0	2	2	0	0	0	0	0	2
I_NC_002745.2_Sa_34493_95162_00059	91061|Bacilli	Belongs to the sulfur carrier protein TusA family	yrkE	DrsE_2,Rhodanese,TusA	1065	glpE_3	2.8.1.1		Thiosulfate sulfurtransferase GlpE	52	50	0	0	0	0	0	50	2	0	0	0	0	0	2	0	0	0	0	0	0	0
I_NC_002745.2_Sa_34493_95162_00060	91061|Bacilli	Rhodanese Homology Domain	baeB	Lactamase_B,Rhodanese	1335	gloB_2	3.1.2.6		Hydroxyacylglutathione hydrolase	54	50	0	0	0	0	0	50	2	0	0	0	0	0	2	2	0	0	0	0	0	2
I_NC_002745.2_Sa_34493_95162_00061	91061|Bacilli	Pyridine nucleotide-disulphide oxidoreductase	-	Pyr_redox_2	1194				hypothetical protein	34	34	0	0	0	0	0	34	0	0	0	0	0	0	0	0	0	0	0	0	0	0
I_NC_002758.2_Sa_2133592_2148702_00007	91061|Bacilli	-	-	Sigma70_r4	213				hypothetical protein	1	1	0	0	0	0	0	1	0	0	0	0	0	0	0	0	0	0	0	0	0	0
I_NC_002758.2_Sa_34494_95123_00006					90				hypothetical protein	48	44	0	0	0	0	0	44	4	0	4	0	0	0	0	0	0	0	0	0	0	0
I_NC_002758.2_Sa_34494_95123_00018					213				hypothetical protein	37	37	0	0	0	0	0	37	0	0	0	0	0	0	0	0	0	0	0	0	0	0
I_NC_002758.2_Sa_34494_95123_00020	91061|Bacilli	Rhodanese Homology Domain	baeB	Lactamase_B,Rhodanese	306	glpE_1	2.8.1.1		Thiosulfate sulfurtransferase GlpE	58	58	0	0	0	0	0	58	0	0	0	0	0	0	0	0	0	0	0	0	0	0
I_NC_002758.2_Sa_34494_95123_00036	91061|Bacilli	Recombinase zinc beta ribbon domain	-	Recombinase,Resolvase,Zn_ribbon_recom	1368				hypothetical protein	64	57	0	0	0	0	0	57	0	0	0	0	0	0	0	7	0	0	0	0	0	7
I_NC_002758.2_Sa_34494_95123_00049	91061|Bacilli	Part of the high-affinity ATP-driven potassium transport (or Kdp) system, which catalyzes the hydrolysis of ATP coupled with the electrogenic transport of potassium into the cytoplasm. This subunit acts as a catalytic chaperone that increases the ATP- binding affinity of the ATP-hydrolyzing subunit KdpB by the formation of a transient KdpB KdpC ATP ternary complex	kdpC	KdpC	558	kdpC		COG2156	Potassium-transporting ATPase KdpC subunit	37	37	0	0	0	0	0	37	0	0	0	0	0	0	0	0	0	0	0	0	0	0
I_NC_002758.2_Sa_34494_95123_00056					138				hypothetical protein	37	37	0	0	0	0	0	37	0	0	0	0	0	0	0	0	0	0	0	0	0	0
I_NC_002758.2_Sa_34494_95123_00059					153				hypothetical protein	36	36	0	0	0	0	0	36	0	0	0	0	0	0	0	0	0	0	0	0	0	0
I_NC_002758.2_Sa_34494_95123_00061	91061|Bacilli	Metal-sensitive transcriptional repressor	csoR	Trns_repr_metal	267				hypothetical protein	115	111	0	0	0	0	0	111	2	0	0	0	0	0	2	2	0	0	0	0	0	2
I_NC_002952.2_Sa_2119976_2168433_00002					375				hypothetical protein	11	11	0	0	0	0	0	11	0	0	0	0	0	0	0	0	0	0	0	0	0	0
I_NC_002952.2_Sa_2119976_2168433_00005	10699|Siphoviridae	peptidoglycan catabolic process	-	-	297		3.5.1.28		putative autolysin PH	310	103	0	0	0	0	0	103	0	0	0	0	0	0	0	207	0	0	0	0	0	207
I_NC_002952.2_Sa_2119976_2168433_00012	10699|Siphoviridae	-	-	-	153				hypothetical protein	319	100	0	0	0	0	0	100	1	0	0	0	0	0	1	218	0	0	0	0	0	218
I_NC_002952.2_Sa_2119976_2168433_00038					168				hypothetical protein	47	25	0	0	0	0	0	25	0	0	0	0	0	0	0	22	0	0	0	0	0	22
I_NC_002952.2_Sa_2119976_2168433_00041	10699|Siphoviridae	magnesium ion binding	-	-	210				hypothetical protein	22	15	0	0	0	0	0	15	0	0	0	0	0	0	0	7	0	0	0	0	0	7
I_NC_002952.2_Sa_2119976_2168433_00043	10699|Siphoviridae	calcium ion binding	-	-	510				hypothetical protein	10	9	0	0	0	0	0	9	0	0	0	0	0	0	0	1	0	0	0	0	0	1
I_NC_002952.2_Sa_2119976_2168433_00046	28883|Caudovirales	DNA metabolic process	-	-	921				hypothetical protein	310	105	0	0	0	0	0	105	0	0	0	0	0	0	0	205	0	0	0	0	0	205
I_NC_002952.2_Sa_2119976_2168433_00052					633				hypothetical protein	132	36	0	0	0	0	0	36	0	0	0	0	0	0	0	96	0	0	0	0	0	96
I_NC_002952.2_Sa_34461_104096_00049	91061|Bacilli	Part of the high-affinity ATP-driven potassium transport (or Kdp) system, which catalyzes the hydrolysis of ATP coupled with the electrogenic transport of potassium into the cytoplasm. This subunit acts as a catalytic chaperone that increases the ATP- binding affinity of the ATP-hydrolyzing subunit KdpB by the formation of a transient KdpB KdpC ATP ternary complex	kdpC	KdpC	198	kdpC_2		COG2156	Potassium-transporting ATPase KdpC subunit	4	4	0	0	0	0	0	4	0	0	0	0	0	0	0	0	0	0	0	0	0	0
I_NC_002952.2_Sa_34461_104096_00056					2121				hypothetical protein	3	2	0	0	0	0	0	2	0	0	0	0	0	0	0	1	0	0	0	0	0	1
I_NC_002952.2_Sa_34461_104096_00057	91061|Bacilli	Transposase	-	HTH_Tnp_1	282				IS3 family transposase ISEfa8	76	7	0	0	0	0	0	7	1	0	0	0	0	0	1	68	0	0	0	0	0	68
I_NC_002952.2_Sa_34461_104096_00058	91061|Bacilli	HTH-like domain	-	HTH_21,rve,rve_2	807				IS3 family transposase IS655	59	7	0	0	0	0	0	7	1	0	0	0	0	0	1	51	0	0	0	0	0	51
I_NC_002952.2_Sa_34461_104096_00059					516				hypothetical protein	3	2	0	0	0	0	0	2	0	0	0	0	0	0	0	1	0	0	0	0	0	1
I_NC_002952.2_Sa_34461_104096_00060	10239|Viruses	Helix-turn-helix domain	-	-	948			COG2826	IS30 family transposase ISSau1	44	3	0	0	0	0	0	3	0	0	0	0	0	0	0	41	0	0	0	0	0	41
I_NC_002952.2_Sa_34461_104096_00062	91061|Bacilli	AAA domain (dynein-related subfamily)	-	AAA_5,DUF3578,EVE	1701				hypothetical protein	21	21	0	0	0	0	0	21	0	0	0	0	0	0	0	0	0	0	0	0	0	0
I_NC_002952.2_Sa_34461_104096_00063	91061|Bacilli	McrBC 5-methylcytosine restriction system component	-	McrBC	1041	mcrC		COG4268	Protein McrC	18	18	0	0	0	0	0	18	0	0	0	0	0	0	0	0	0	0	0	0	0	0
I_NC_002952.2_Sa_34461_104096_00064	91061|Bacilli	-	-	-	159				hypothetical protein	20	20	0	0	0	0	0	20	0	0	0	0	0	0	0	0	0	0	0	0	0	0
I_NC_002952.2_Sa_34461_104096_00066	91061|Bacilli	DoxX-like family	-	DoxX_2	372				hypothetical protein	47	47	0	0	0	0	0	47	0	0	0	0	0	0	0	0	0	0	0	0	0	0
I_NC_002952.2_Sa_34461_104096_00068	91061|Bacilli	Belongs to the arylamine N-acetyltransferase	-	Acetyltransf_2	204				hypothetical protein	47	47	0	0	0	0	0	47	0	0	0	0	0	0	0	0	0	0	0	0	0	0
I_NC_002952.2_Sa_34461_104096_00069	91061|Bacilli	Belongs to the arylamine N-acetyltransferase	-	Acetyltransf_2	366				hypothetical protein	47	47	0	0	0	0	0	47	0	0	0	0	0	0	0	0	0	0	0	0	0	0
I_NC_002952.2_Sa_34461_104096_00070	91061|Bacilli	TetR family regulatory protein	-	TetR_N	576				hypothetical protein	47	47	0	0	0	0	0	47	0	0	0	0	0	0	0	0	0	0	0	0	0	0
I_NC_002952.2_Sa_34461_104096_00071	91061|Bacilli	Acetyltransferase (GNAT) domain	-	Acetyltransf_1	474				hypothetical protein	51	51	0	0	0	0	0	51	0	0	0	0	0	0	0	0	0	0	0	0	0	0
I_NC_002952.2_Sa_34461_104096_00072	91061|Bacilli	Catalyzes the synthesis of 5,6-dihydrouridine (D), a modified base found in the D-loop of most tRNAs, via the reduction of the C5-C6 double bond in target uridines	dus	Dus	987	dus	1.3.1.-		putative tRNA-dihydrouridine synthase	35	35	0	0	0	0	0	35	0	0	0	0	0	0	0	0	0	0	0	0	0	0
I_NC_007793.1_Sa_2082045_2127649_00036	91061|Bacilli	-	-	-	243				hypothetical protein	94	57	0	0	0	0	0	57	0	0	0	0	0	0	0	37	0	0	0	0	0	37
I_NC_007793.1_Sa_2082045_2127649_00037	10699|Siphoviridae	Protein of unknown function (DUF1024)	-	-	237				hypothetical protein	93	57	0	0	0	0	0	57	0	0	0	0	0	0	0	36	0	0	0	0	0	36
I_NC_007793.1_Sa_2082045_2127649_00050					261				hypothetical protein	74	57	0	0	0	0	0	57	0	0	0	0	0	0	0	17	0	0	0	0	0	17
I_NC_007793.1_Sa_2082045_2127649_00053					177				hypothetical protein	180	58	0	0	0	0	0	58	0	0	0	0	0	0	0	122	0	0	0	0	0	122
I_NC_007793.1_Sa_2082045_2127649_00062	2|Bacteria	Toxic component of a toxin-antitoxin (TA) module	-	PemK_toxin	756				hypothetical protein	117	60	0	0	0	0	0	60	0	0	0	0	0	0	0	57	0	0	0	0	0	57
I_NC_007795.1_Sa_1459227_1511489_00001					507				hypothetical protein	4	4	0	0	0	0	0	4	0	0	0	0	0	0	0	0	0	0	0	0	0	0
I_NC_007795.1_Sa_1459227_1511489_00002					207				hypothetical protein	96	6	0	0	0	0	0	6	0	0	0	0	0	0	0	90	0	0	0	0	0	90
I_NC_007795.1_Sa_1459227_1511489_00003	91061|Bacilli	Pfam PF07901	-	DUF1672	951				hypothetical protein	162	6	0	0	0	0	0	6	0	0	0	0	0	0	0	156	0	0	0	0	0	156
I_NC_007795.1_Sa_1459227_1511489_00004	91061|Bacilli	Pfam PF07901	-	DUF1672	918				hypothetical protein	247	14	0	0	0	0	0	14	0	0	0	0	0	0	0	233	0	0	0	0	0	233
I_NC_007795.1_Sa_1459227_1511489_00005	91061|Bacilli	this gene contains a nucleotide ambiguity which may be the result of a sequencing error	-	DUF2974	348				hypothetical protein	23	5	0	0	0	0	0	5	0	0	0	0	0	0	0	18	0	0	0	0	0	18
I_NC_007795.1_Sa_1459227_1511489_00006					837				hypothetical protein	20	5	0	0	0	0	0	5	0	0	0	0	0	0	0	15	0	0	0	0	0	15
I_NC_007795.1_Sa_1459227_1511489_00007	10699|Siphoviridae	peptidoglycan catabolic process	-	-	1455		3.5.1.28		putative autolysin PH	248	10	0	0	0	0	0	10	1	0	0	0	0	0	1	237	0	0	0	0	0	237
I_NC_007795.1_Sa_1459227_1511489_00008	91061|Bacilli	SPP1 phage holin	xhlB	Holin_SPP1	303				hypothetical protein	302	12	0	0	0	0	0	12	1	0	0	0	0	0	1	289	0	0	0	0	0	289
I_NC_007795.1_Sa_1459227_1511489_00010					165				hypothetical protein	310	9	0	0	0	0	0	9	0	0	0	0	0	0	0	301	0	0	0	0	0	301
I_NC_007795.1_Sa_1459227_1511489_00011					390				hypothetical protein	303	9	0	0	0	0	0	9	0	0	0	0	0	0	0	294	0	0	0	0	0	294
I_NC_007795.1_Sa_1459227_1511489_00012					1500				hypothetical protein	297	9	0	0	0	0	0	9	0	0	0	0	0	0	0	288	0	0	0	0	0	288
I_NC_007795.1_Sa_1459227_1511489_00013	10699|Siphoviridae	-	-	-	1911				hypothetical protein	295	9	0	0	0	0	0	9	0	0	0	0	0	0	0	286	0	0	0	0	0	286
I_NC_007795.1_Sa_1459227_1511489_00014					291				hypothetical protein	297	9	0	0	0	0	0	9	0	0	0	0	0	0	0	288	0	0	0	0	0	288
I_NC_007795.1_Sa_1459227_1511489_00016	10699|Siphoviridae	Phage tail protein	-	-	825				hypothetical protein	294	9	0	0	0	0	0	9	0	0	0	0	0	0	0	285	0	0	0	0	0	285
I_NC_007795.1_Sa_1459227_1511489_00018	91061|Bacilli	-	-	-	159				hypothetical protein	293	9	0	0	0	0	0	9	0	0	0	0	0	0	0	284	0	0	0	0	0	284
I_NC_007795.1_Sa_1459227_1511489_00019	91061|Bacilli	-	-	-	351				hypothetical protein	295	9	0	0	0	0	0	9	0	0	0	0	0	0	0	286	0	0	0	0	0	286
I_NC_007795.1_Sa_1459227_1511489_00021	91061|Bacilli	Phage tail tube protein	-	Phage_TTP_1	642				hypothetical protein	295	9	0	0	0	0	0	9	0	0	0	0	0	0	0	286	0	0	0	0	0	286
I_NC_007795.1_Sa_1459227_1511489_00022	28883|Caudovirales	-	-	-	396				hypothetical protein	295	9	0	0	0	0	0	9	0	0	0	0	0	0	0	286	0	0	0	0	0	286
I_NC_007795.1_Sa_1459227_1511489_00023	10699|Siphoviridae	-	-	-	402				hypothetical protein	292	9	0	0	0	0	0	9	0	0	0	0	0	0	0	283	0	0	0	0	0	283
I_NC_007795.1_Sa_1459227_1511489_00024	91061|Bacilli	-	-	Phage_H_T_join	333				hypothetical protein	291	9	0	0	0	0	0	9	0	0	0	0	0	0	0	282	0	0	0	0	0	282
I_NC_007795.1_Sa_1459227_1511489_00025					279				hypothetical protein	294	9	0	0	0	0	0	9	0	0	0	0	0	0	0	285	0	0	0	0	0	285
I_NC_007795.1_Sa_1459227_1511489_00027	10699|Siphoviridae	Clp protease	-	-	774	clpP	3.4.21.92		ATP-dependent Clp protease proteolytic subunit	296	9	0	0	0	0	0	9	0	0	0	0	0	0	0	287	0	0	0	0	0	287
I_NC_007795.1_Sa_1459227_1511489_00028	10699|Siphoviridae	Phage portal protein	-	-	1239				hypothetical protein	294	9	0	0	0	0	0	9	0	0	0	0	0	0	0	285	0	0	0	0	0	285
I_NC_007795.1_Sa_1459227_1511489_00029	10699|Siphoviridae	Phage Terminase	-	-	1692				hypothetical protein	288	9	0	0	0	0	0	9	0	0	0	0	0	0	0	279	0	0	0	0	0	279
I_NC_007795.1_Sa_1459227_1511489_00030	10699|Siphoviridae	Phage terminase, small subunit	-	-	306				hypothetical protein	297	9	0	0	0	0	0	9	0	0	0	0	0	0	0	288	0	0	0	0	0	288
I_NC_007795.1_Sa_1459227_1511489_00032	91061|Bacilli	Transcriptional regulator, RinA family	-	DUF722	438				hypothetical protein	285	9	0	0	0	0	0	9	0	0	0	0	0	0	0	276	0	0	0	0	0	276
I_NC_007795.1_Sa_1459227_1511489_00033	10699|Siphoviridae	helicase activity	-	-	1368				hypothetical protein	276	7	0	0	0	0	0	7	0	0	0	0	0	0	0	269	0	0	0	0	0	269
I_NC_007795.1_Sa_1459227_1511489_00034	10699|Siphoviridae	hydrolase activity, acting on ester bonds	-	-	291				hypothetical protein	280	8	0	0	0	0	0	8	0	0	0	0	0	0	0	272	0	0	0	0	0	272
I_NC_007795.1_Sa_1459227_1511489_00036					261				hypothetical protein	1	1	0	0	0	0	0	1	0	0	0	0	0	0	0	0	0	0	0	0	0	0
I_NC_007795.1_Sa_1459227_1511489_00038					201				hypothetical protein	291	9	0	0	0	0	0	9	0	0	0	0	0	0	0	282	0	0	0	0	0	282
I_NC_007795.1_Sa_1459227_1511489_00044	10699|Siphoviridae	-	-	-	309				hypothetical protein	163	7	0	0	0	0	0	7	0	0	0	0	0	0	0	156	0	0	0	0	0	156
I_NC_007795.1_Sa_1459227_1511489_00045	91061|Bacilli	YopX protein	-	YopX	348				hypothetical protein	212	9	0	0	0	0	0	9	0	0	0	0	0	0	0	203	0	0	0	0	0	203
I_NC_007795.1_Sa_1459227_1511489_00049					201				hypothetical protein	183	7	0	0	0	0	0	7	0	0	0	0	0	0	0	176	0	0	0	0	0	176
I_NC_007795.1_Sa_1459227_1511489_00052	10699|Siphoviridae	Protein of unknown function (DUF3113)	-	-	186				hypothetical protein	236	8	0	0	0	0	0	8	0	0	0	0	0	0	0	228	0	0	0	0	0	228
I_NC_007795.1_Sa_1459227_1511489_00054	10699|Siphoviridae	Protein of unknown function (DUF2815)	-	-	558				hypothetical protein	249	7	0	0	0	0	0	7	0	0	0	0	0	0	0	242	0	0	0	0	0	242
I_NC_007795.1_Sa_1459227_1511489_00056					363				hypothetical protein	268	8	0	0	0	0	0	8	0	0	0	0	0	0	0	260	0	0	0	0	0	260
I_NC_007795.1_Sa_1459227_1511489_00057					324				hypothetical protein	183	7	0	0	0	0	0	7	0	0	0	0	0	0	0	176	0	0	0	0	0	176
I_NC_007795.1_Sa_1459227_1511489_00058	91061|Bacilli	-	-	-	264				hypothetical protein	313	9	0	0	0	0	0	9	1	0	0	0	0	0	1	303	0	0	0	0	0	303
I_NC_007795.1_Sa_1459227_1511489_00059					216				hypothetical protein	128	7	0	0	0	0	0	7	0	0	0	0	0	0	0	121	0	0	0	0	0	121
I_NC_007795.1_Sa_1459227_1511489_00060					366				hypothetical protein	153	7	0	0	0	0	0	7	0	0	0	0	0	0	0	146	0	0	0	0	0	146
I_NC_007795.1_Sa_1459227_1511489_00061					246				hypothetical protein	153	7	0	0	0	0	0	7	0	0	0	0	0	0	0	146	0	0	0	0	0	146
I_NC_007795.1_Sa_1459227_1511489_00067					126				hypothetical protein	319	9	0	0	0	0	0	9	1	0	0	0	0	0	1	309	0	0	0	0	0	309
I_NC_007795.1_Sa_1459227_1511489_00068	10699|Siphoviridae	-	-	-	615				hypothetical protein	311	8	0	0	0	0	0	8	1	0	0	0	0	0	1	302	0	0	0	0	0	302
I_NC_007795.1_Sa_1459227_1511489_00069	10699|Siphoviridae	Phage integrase family	-	-	1206	xerC			Tyrosine recombinase XerC	228	8	0	0	0	0	0	8	0	0	0	0	0	0	0	220	0	0	0	0	0	220
I_NC_007795.1_Sa_1459227_1511489_00070	91061|Bacilli	this gene contains a nucleotide ambiguity which may be the result of a sequencing error	-	DUF2974	2046				hypothetical protein	126	7	0	0	0	0	0	7	0	0	0	0	0	0	0	119	0	0	0	0	0	119
I_NC_008463.1_Pa_2678196_2721213_00001	28216|Betaproteobacteria	PFAM conjugation TrbI family protein	-	TrbI	1272				hypothetical protein	52	52	0	0	0	0	52	0	0	0	0	0	0	0	0	0	0	0	0	0	0	0
I_NC_008463.1_Pa_2678196_2721213_00009	1236|Gammaproteobacteria	Conjugal transfer protein TrbC	trbC	TrbC	393				hypothetical protein	184	176	0	0	9	0	167	0	7	0	0	6	0	1	0	1	0	0	0	0	1	0
I_NC_008463.1_Pa_2678196_2721213_00015					306				hypothetical protein	19	19	0	0	0	0	19	0	0	0	0	0	0	0	0	0	0	0	0	0	0	0
I_NC_008463.1_Pa_2678196_2721213_00016	135614|Xanthomonadales	-	-	-	669				hypothetical protein	19	19	0	0	0	0	19	0	0	0	0	0	0	0	0	0	0	0	0	0	0	0
I_NC_008463.1_Pa_2678196_2721213_00017	206389|Rhodocyclales	HupE / UreJ protein	-	HupE_UreJ_2	693				hypothetical protein	19	19	0	0	0	0	19	0	0	0	0	0	0	0	0	0	0	0	0	0	0	0
I_NC_008463.1_Pa_2678196_2721213_00019	1236|Gammaproteobacteria	Barrel-sandwich domain of CusB or HlyD membrane-fusion	czcB	Biotin_lipoyl_2,HlyD_3,HlyD_D23	1230				hypothetical protein	45	45	0	0	0	0	45	0	0	0	0	0	0	0	0	0	0	0	0	0	0	0
I_NC_008463.1_Pa_2678196_2721213_00020	1236|Gammaproteobacteria	Outer membrane efflux protein	helC	OEP	1248	czcC			Cobalt-zinc-cadmium resistance protein CzcC	47	47	0	0	0	0	47	0	0	0	0	0	0	0	0	0	0	0	0	0	0	0
I_NC_008463.1_Pa_2678196_2721213_00021	1236|Gammaproteobacteria	Peptidase M56, BlaR1	-	Peptidase_M48,Peptidase_M56	996	htpX	3.4.24.-		Protease HtpX	47	47	0	0	0	0	47	0	0	0	0	0	0	0	0	0	0	0	0	0	0	0
I_NC_008463.1_Pa_2678196_2721213_00023	1236|Gammaproteobacteria	Type IV secretory pathway, protease TraF	-	Peptidase_S26	576				hypothetical protein	21	21	0	0	0	0	21	0	0	0	0	0	0	0	0	0	0	0	0	0	0	0
I_NC_008463.1_Pa_2678196_2721213_00026	28216|Betaproteobacteria	Cobyrinic acid ac-diamide synthase	-	AAA_31	639	soj	3.6.-.-	COG1192	Chromosome-partitioning ATPase Soj	192	184	0	0	9	0	175	0	7	0	0	6	0	1	0	1	0	0	0	0	1	0
I_NC_008463.1_Pa_2678196_2721213_00027	28216|Betaproteobacteria	Replication initiator protein A	-	RPA	858				hypothetical protein	186	179	0	0	9	0	170	0	5	0	0	4	0	1	0	2	0	0	0	0	2	0
I_NC_008463.1_Pa_2678196_2721213_00033	28216|Betaproteobacteria	-	-	-	210				hypothetical protein	68	68	0	0	1	0	67	0	0	0	0	0	0	0	0	0	0	0	0	0	0	0
I_NC_008463.1_Pa_2678196_2721213_00036	28216|Betaproteobacteria	-	-	-	279				hypothetical protein	55	55	0	0	0	0	55	0	0	0	0	0	0	0	0	0	0	0	0	0	0	0
I_NC_008463.1_Pa_2678196_2721213_00037	28216|Betaproteobacteria	Protein of unknown function (DUF2958)	-	DUF2958	351				hypothetical protein	71	71	0	0	0	0	71	0	0	0	0	0	0	0	0	0	0	0	0	0	0	0
I_NC_008463.1_Pa_2678196_2721213_00038	135614|Xanthomonadales	Major Facilitator Superfamily	-	MFS_1	1311				hypothetical protein	63	61	0	0	0	0	61	0	2	0	0	0	2	0	0	0	0	0	0	0	0	0
I_NC_008463.1_Pa_5251580_5358660_00001	1236|Gammaproteobacteria	Cellulose biosynthesis protein BcsQ	-	AAA_31	609				hypothetical protein	107	107	0	0	0	0	107	0	0	0	0	0	0	0	0	0	0	0	0	0	0	0
I_NC_008463.1_Pa_5251580_5358660_00004					150				hypothetical protein	3	2	0	0	0	0	2	0	0	0	0	0	0	0	0	1	0	0	0	0	1	0
I_NC_008463.1_Pa_5251580_5358660_00005	1236|Gammaproteobacteria	-	-	-	687				hypothetical protein	46	45	0	0	0	0	45	0	0	0	0	0	0	0	0	1	0	0	0	0	1	0
I_NC_008463.1_Pa_5251580_5358660_00007	1236|Gammaproteobacteria	HNH endonuclease	-	HNH_3	708				hypothetical protein	108	104	0	0	0	0	104	0	1	0	0	0	0	1	0	3	0	0	0	0	3	0
I_NC_008463.1_Pa_5251580_5358660_00010					186				hypothetical protein	141	126	0	0	0	0	126	0	1	0	0	0	0	1	0	14	0	0	0	0	14	0
I_NC_008463.1_Pa_5251580_5358660_00011	1236|Gammaproteobacteria	-	-	-	528				hypothetical protein	140	125	0	0	0	0	125	0	1	0	0	0	0	1	0	14	0	0	0	0	14	0
I_NC_008463.1_Pa_5251580_5358660_00014	28216|Betaproteobacteria	-	-	-	234				hypothetical protein	140	125	0	0	0	0	125	0	1	0	0	0	0	1	0	14	0	0	0	0	14	0
I_NC_008463.1_Pa_5251580_5358660_00017	1236|Gammaproteobacteria	transcriptional regulators	-	Arg_repressor,ParBc	1734				hypothetical protein	140	125	0	0	0	0	125	0	1	0	0	0	0	1	0	14	0	0	0	0	14	0
I_NC_008463.1_Pa_5251580_5358660_00018	1236|Gammaproteobacteria	Protein of unknown function (DUF2857)	-	DUF2857	768				hypothetical protein	141	126	0	0	0	0	126	0	1	0	0	0	0	1	0	14	0	0	0	0	14	0
I_NC_008463.1_Pa_5251580_5358660_00021					240				hypothetical protein	18	14	0	0	0	0	14	0	0	0	0	0	0	0	0	4	0	0	0	0	4	0
I_NC_008463.1_Pa_5251580_5358660_00025					195				hypothetical protein	35	35	0	0	0	0	35	0	0	0	0	0	0	0	0	0	0	0	0	0	0	0
I_NC_008463.1_Pa_5251580_5358660_00026					234				hypothetical protein	3	3	0	0	0	0	3	0	0	0	0	0	0	0	0	0	0	0	0	0	0	0
I_NC_008463.1_Pa_5251580_5358660_00027	1236|Gammaproteobacteria	Releases the supercoiling and torsional tension of DNA, which is introduced during the DNA replication and transcription, by transiently cleaving and rejoining one strand of the DNA duplex. Introduces a single-strand break via transesterification at a target site in duplex DNA. The scissile phosphodiester is attacked by the catalytic tyrosine of the enzyme, resulting in the formation of a DNA-(5'…	-	Topoisom_bac,Toprim,zf-C4_Topoisom	1926	topA	5.6.2.1	COG0550	DNA topoisomerase 1	150	126	0	0	0	0	126	0	1	0	0	0	0	1	0	23	0	0	0	0	23	0
I_NC_008463.1_Pa_5251580_5358660_00028	1224|Proteobacteria	-	-	-	471				hypothetical protein	19	19	0	0	0	0	19	0	0	0	0	0	0	0	0	0	0	0	0	0	0	0
I_NC_008463.1_Pa_5251580_5358660_00031	1236|Gammaproteobacteria	Integrating conjugative element protein PilL	pilL	TcpQ	183				hypothetical protein	13	11	0	0	0	0	11	0	0	0	0	0	0	0	0	2	0	0	0	0	2	0
I_NC_008463.1_Pa_5251580_5358660_00032	1236|Gammaproteobacteria	Colicin pore forming domain	-	Colicin,Pyocin_S	1497				hypothetical protein	20	16	0	0	0	0	16	0	0	0	0	0	0	0	0	4	0	0	0	0	4	0
I_NC_008463.1_Pa_5251580_5358660_00033	1236|Gammaproteobacteria	Integrating conjugative element protein PilL	-	-	1125				hypothetical protein	156	127	0	0	0	0	127	0	1	0	0	0	0	1	0	28	0	0	0	0	28	0
I_NC_008463.1_Pa_5251580_5358660_00034	1236|Gammaproteobacteria	Bacterial type II and III secretion system protein	pilN	Secretin,Secretin_N_2	1710				hypothetical protein	156	127	0	0	0	0	127	0	1	0	0	0	0	1	0	28	0	0	0	0	28	0
I_NC_008463.1_Pa_5251580_5358660_00035	1236|Gammaproteobacteria	Pilin accessory protein (PilO)	pilO	PAP_PilO	1326				hypothetical protein	157	128	0	0	0	0	128	0	1	0	0	0	0	1	0	28	0	0	0	0	28	0
I_NC_008463.1_Pa_5251580_5358660_00036	1236|Gammaproteobacteria	-	-	-	534				hypothetical protein	157	128	0	0	0	0	128	0	1	0	0	0	0	1	0	28	0	0	0	0	28	0
I_NC_008463.1_Pa_5251580_5358660_00037	1236|Gammaproteobacteria	Type II/IV secretion system protein	pilQ	T2SSE	1581				hypothetical protein	156	128	0	0	0	0	128	0	1	0	0	0	0	1	0	27	0	0	0	0	27	0
I_NC_008463.1_Pa_5251580_5358660_00039	1236|Gammaproteobacteria	PilS N terminal	-	N_methyl,PilS	531				hypothetical protein	155	128	0	0	0	0	128	0	1	0	0	0	0	1	0	26	0	0	0	0	26	0
I_NC_008463.1_Pa_5251580_5358660_00040	1236|Gammaproteobacteria	Type II/IV secretion system protein	-	T2SSE	942	pilT		COG2805	Twitching mobility protein	155	128	0	0	0	0	128	0	1	0	0	0	0	1	0	26	0	0	0	0	26	0
I_NC_008463.1_Pa_5251580_5358660_00041	1236|Gammaproteobacteria	Bacterial shufflon protein, N-terminal constant region	pilV	Shufflon_N	1329				hypothetical protein	78	66	0	0	0	0	66	0	0	0	0	0	0	0	0	12	0	0	0	0	12	0
I_NC_008463.1_Pa_5251580_5358660_00042	1224|Proteobacteria	PilM	-	PilM	438				hypothetical protein	157	128	0	0	0	0	128	0	1	0	0	0	0	1	0	28	0	0	0	0	28	0
I_NC_008463.1_Pa_5251580_5358660_00043	1236|Gammaproteobacteria	-	-	-	567				hypothetical protein	53	42	0	0	0	0	42	0	1	0	0	0	0	1	0	10	0	0	0	0	10	0
I_NC_008463.1_Pa_5251580_5358660_00045					135				hypothetical protein	94	72	0	0	0	0	72	0	1	0	0	0	0	1	0	21	0	0	0	0	21	0
I_NC_008463.1_Pa_5251580_5358660_00047					159				hypothetical protein	145	119	0	0	0	0	119	0	1	0	0	0	0	1	0	25	0	0	0	0	25	0
I_NC_008463.1_Pa_5251580_5358660_00050	1236|Gammaproteobacteria	ABC transporter substrate-binding protein	-	-	708				hypothetical protein	110	88	0	0	0	0	88	0	1	0	0	0	0	1	0	21	0	0	0	0	21	0
I_NC_008463.1_Pa_5251580_5358660_00054	135614|Xanthomonadales	-	-	-	363				hypothetical protein	158	131	0	0	0	0	131	0	1	0	0	0	0	1	0	26	0	0	0	0	26	0
I_NC_008463.1_Pa_5251580_5358660_00056	1236|Gammaproteobacteria	-	-	-	606				hypothetical protein	154	128	0	0	0	0	128	0	1	0	0	0	0	1	0	25	0	0	0	0	25	0
I_NC_008463.1_Pa_5251580_5358660_00059					1227				hypothetical protein	9	7	0	0	0	0	7	0	0	0	0	0	0	0	0	2	0	0	0	0	2	0
I_NC_008463.1_Pa_5251580_5358660_00060	1236|Gammaproteobacteria	Transposase	-	HTH_Tnp_1	267				hypothetical protein	6	3	0	0	0	0	3	0	1	0	0	0	0	1	0	2	0	0	0	0	2	0
I_NC_008463.1_Pa_5251580_5358660_00061	1236|Gammaproteobacteria	Transposase	-	TnpB_IS66	336				hypothetical protein	57	43	0	0	0	0	43	0	5	0	0	0	0	5	0	9	0	0	0	0	9	0
I_NC_008463.1_Pa_5251580_5358660_00062	1236|Gammaproteobacteria	Transposase	-	DDE_Tnp_IS66,DDE_Tnp_IS66_C,LZ_Tnp_IS66,zf-IS66	1536				IS66 family transposase ISPpu14	11	3	0	0	0	0	3	0	4	0	0	0	0	4	0	4	0	0	0	0	4	0
I_NC_008463.1_Pa_5251580_5358660_00063	28216|Betaproteobacteria	Domain of unknown function (DUF4440)	-	DUF4440	360				hypothetical protein	7	7	0	0	0	0	7	0	0	0	0	0	0	0	0	0	0	0	0	0	0	0
I_NC_008463.1_Pa_5251580_5358660_00066					363				hypothetical protein	28	28	0	0	0	0	28	0	0	0	0	0	0	0	0	0	0	0	0	0	0	0
I_NC_008463.1_Pa_5251580_5358660_00069	1236|Gammaproteobacteria	COG0741 Soluble lytic murein transglycosylase and related regulatory proteins (some contain LysM invasin domains)	-	SLT	582				hypothetical protein	174	151	0	0	0	0	151	0	1	0	0	0	0	1	0	22	0	0	0	0	22	0
I_NC_008463.1_Pa_5251580_5358660_00070	1236|Gammaproteobacteria	Protein of unknown function (DUF2859)	-	DUF2859	501				hypothetical protein	174	151	0	0	0	0	151	0	1	0	0	0	0	1	0	22	0	0	0	0	22	0
I_NC_008463.1_Pa_5251580_5358660_00072	1236|Gammaproteobacteria	Conjugal transfer protein TraG	traD	TraG-D_C,TrwB_AAD_bind	2235				hypothetical protein	173	151	0	0	0	0	151	0	1	0	0	0	0	1	0	21	0	0	0	0	21	0
I_NC_008463.1_Pa_5251580_5358660_00077					330				hypothetical protein	1	1	0	0	0	0	1	0	0	0	0	0	0	0	0	0	0	0	0	0	0	0
I_NC_008463.1_Pa_5251580_5358660_00078	1236|Gammaproteobacteria	PapC N-terminal domain	stbC	PapC_C,PapC_N,Usher	2277	fimD		COG3188	Outer membrane usher protein FimD	2	2	0	0	0	0	2	0	0	0	0	0	0	0	0	0	0	0	0	0	0	0
I_NC_008463.1_Pa_5251580_5358660_00087	1236|Gammaproteobacteria	-	-	-	1110				hypothetical protein	133	119	0	0	0	0	119	0	1	0	0	0	0	1	0	13	0	0	0	0	13	0
I_NC_008463.1_Pa_5251580_5358660_00088	1236|Gammaproteobacteria	Protein of unknown function (DUF2845)	-	DUF2845	312				hypothetical protein	94	94	0	0	0	0	94	0	0	0	0	0	0	0	0	0	0	0	0	0	0	0
I_NC_008463.1_Pa_5251580_5358660_00089	1236|Gammaproteobacteria	-	-	-	306				hypothetical protein	143	128	0	0	0	0	128	0	1	0	0	0	0	1	0	14	0	0	0	0	14	0
I_NC_008463.1_Pa_5251580_5358660_00091	1236|Gammaproteobacteria	Protein of unknown function (DUF3262)	-	DUF3262	240				hypothetical protein	144	143	0	0	0	0	143	0	1	0	0	0	0	1	0	0	0	0	0	0	0	0
I_NC_008463.1_Pa_5251580_5358660_00092	1236|Gammaproteobacteria	Protein of unknown function (DUF2976)	-	DUF2976	357				hypothetical protein	163	153	0	0	0	0	153	0	1	0	0	0	0	1	0	9	0	0	0	0	9	0
I_NC_008463.1_Pa_5251580_5358660_00093	1236|Gammaproteobacteria	Protein of unknown function (DUF3487)	-	DUF3487	387				hypothetical protein	163	153	0	0	0	0	153	0	1	0	0	0	0	1	0	9	0	0	0	0	9	0
I_NC_008463.1_Pa_5251580_5358660_00094	1236|Gammaproteobacteria	Integrating conjugative element protein	-	DUF2895	660				hypothetical protein	162	153	0	0	0	0	153	0	1	0	0	0	0	1	0	8	0	0	0	0	8	0
I_NC_008463.1_Pa_5251580_5358660_00096	1236|Gammaproteobacteria	Integrating conjugative element protein	-	-	1506				hypothetical protein	158	153	0	0	0	0	153	0	1	0	0	0	0	1	0	4	0	0	0	0	4	0
I_NC_008463.1_Pa_5251580_5358660_00097	1236|Gammaproteobacteria	Conjugal transfer protein	-	-	444				hypothetical protein	155	153	0	0	0	0	153	0	1	0	0	0	0	1	0	1	0	0	0	0	1	0
I_NC_008463.1_Pa_5251580_5358660_00099	1236|Gammaproteobacteria	-	-	-	285				hypothetical protein	153	152	0	0	0	0	152	0	1	0	0	0	0	1	0	0	0	0	0	0	0	0
I_NC_008463.1_Pa_5251580_5358660_00101					219				hypothetical protein	122	112	0	0	0	0	112	0	0	0	0	0	0	0	0	10	0	0	0	0	10	0
I_NC_008463.1_Pa_5251580_5358660_00116	1236|Gammaproteobacteria	Belongs to the 'phage' integrase family	-	Phage_integrase	921	xerC			Tyrosine recombinase XerC	1	1	0	0	0	0	1	0	0	0	0	0	0	0	0	0	0	0	0	0	0	0
I_NC_009648.1_Kp_5126174_5170557_00002	1236|Gammaproteobacteria	-	ymfE	-	696				hypothetical protein	3	1	0	0	0	1	0	0	0	0	0	0	0	0	0	2	0	0	1	1	0	0
I_NC_009648.1_Kp_5126174_5170557_00003	1236|Gammaproteobacteria	Tellurite resistance protein TehB	ymfD	Methyltransf_12	666				hypothetical protein	3	1	0	0	0	1	0	0	0	0	0	0	0	0	0	2	0	0	1	1	0	0
I_NC_009648.1_Kp_5126174_5170557_00004					171				hypothetical protein	1	1	0	0	0	1	0	0	0	0	0	0	0	0	0	0	0	0	0	0	0	0
I_NC_009648.1_Kp_5126174_5170557_00005	1236|Gammaproteobacteria	-	-	-	900				hypothetical protein	1	1	0	0	0	1	0	0	0	0	0	0	0	0	0	0	0	0	0	0	0	0
I_NC_009648.1_Kp_5126174_5170557_00006	1236|Gammaproteobacteria	Helix-turn-helix domain	hipB	HTH_3	267				hypothetical protein	1	1	0	0	0	1	0	0	0	0	0	0	0	0	0	0	0	0	0	0	0	0
I_NC_009648.1_Kp_5126174_5170557_00007	1236|Gammaproteobacteria	Pfam:HipA_N	hipA	Couple_hipA,HipA_C	516	hipA	2.7.11.1	COG3550	Serine/threonine-protein kinase toxin HipA	1	1	0	0	0	1	0	0	0	0	0	0	0	0	0	0	0	0	0	0	0	0
I_NC_009648.1_Kp_5126174_5170557_00011					801				hypothetical protein	1	1	0	0	0	1	0	0	0	0	0	0	0	0	0	0	0	0	0	0	0	0
I_NC_009648.1_Kp_5126174_5170557_00012					420				hypothetical protein	1	1	0	0	0	1	0	0	0	0	0	0	0	0	0	0	0	0	0	0	0	0
I_NC_009648.1_Kp_5126174_5170557_00013					1077				hypothetical protein	1	1	0	0	0	1	0	0	0	0	0	0	0	0	0	0	0	0	0	0	0	0
I_NC_009648.1_Kp_5126174_5170557_00014					288				hypothetical protein	1	1	0	0	0	1	0	0	0	0	0	0	0	0	0	0	0	0	0	0	0	0
I_NC_009648.1_Kp_5126174_5170557_00015	1236|Gammaproteobacteria	Helix-turn-helix domain	-	HTH_36	873				hypothetical protein	21	20	0	0	0	20	0	0	0	0	0	0	0	0	0	1	0	0	0	1	0	0
I_NC_009648.1_Kp_5126174_5170557_00016	1236|Gammaproteobacteria	Protein of unknown function (DUF2857)	-	DUF2857	558				hypothetical protein	21	20	0	0	0	20	0	0	0	0	0	0	0	0	0	1	0	0	0	1	0	0
I_NC_009648.1_Kp_5126174_5170557_00018	1224|Proteobacteria	Transcriptional regulator	-	Phage_AlpA	195				hypothetical protein	22	21	0	0	1	20	0	0	0	0	0	0	0	0	0	1	0	0	0	1	0	0
I_NC_009648.1_Kp_5126174_5170557_00019	1236|Gammaproteobacteria	LysM domain	-	-	891				hypothetical protein	22	21	0	0	1	20	0	0	0	0	0	0	0	0	0	1	0	0	0	1	0	0
I_NC_009648.1_Kp_5126174_5170557_00020	1236|Gammaproteobacteria	HNH endonuclease	-	HNH_2	780				hypothetical protein	22	21	0	0	1	20	0	0	0	0	0	0	0	0	0	1	0	0	0	1	0	0
I_NC_009648.1_Kp_5126174_5170557_00021	1236|Gammaproteobacteria	Methyl-transferase	-	DNA_methylase	1053	ydiO	2.1.1.37	COG0270	putative BsuMI modification methylase subunit YdiO	20	19	0	0	0	19	0	0	0	0	0	0	0	0	0	1	0	0	0	1	0	0
I_NC_009648.1_Kp_5126174_5170557_00023	28216|Betaproteobacteria	Pfam:Methyltransf_26	-	-	4071				hypothetical protein	1	1	0	0	0	1	0	0	0	0	0	0	0	0	0	0	0	0	0	0	0	0
I_NC_009648.1_Kp_5126174_5170557_00027					141				hypothetical protein	1	1	0	0	0	1	0	0	0	0	0	0	0	0	0	0	0	0	0	0	0	0
I_NC_009648.1_Kp_5126174_5170557_00028	1236|Gammaproteobacteria	Transcriptional regulator	-	AbiEi_4	621				hypothetical protein	1	1	0	0	0	1	0	0	0	0	0	0	0	0	0	0	0	0	0	0	0	0
I_NC_009648.1_Kp_5126174_5170557_00029	1236|Gammaproteobacteria	Nucleotidyl transferase AbiEii toxin, Type IV TA system	-	AbiEii	1089				hypothetical protein	1	1	0	0	0	1	0	0	0	0	0	0	0	0	0	0	0	0	0	0	0	0
I_NC_009648.1_Kp_5126174_5170557_00031	1236|Gammaproteobacteria	COG3209 Rhs family protein	-	T6SS_HCP	1134				hypothetical protein	1	1	0	0	0	1	0	0	0	0	0	0	0	0	0	0	0	0	0	0	0	0
I_NC_009648.1_Kp_5126174_5170557_00032	1236|Gammaproteobacteria	HNH endonuclease	-	HNH_2	537				hypothetical protein	1	1	0	0	0	1	0	0	0	0	0	0	0	0	0	0	0	0	0	0	0	0
I_NC_009648.1_Kp_5126174_5170557_00033					1158				hypothetical protein	1	1	0	0	0	1	0	0	0	0	0	0	0	0	0	0	0	0	0	0	0	0
I_NC_009648.1_Kp_5126174_5170557_00034	1236|Gammaproteobacteria	COG2801 Transposase and inactivated derivatives	insF	HTH_21,rve,rve_2	258				IS3 family transposase ISSty2	1	1	0	0	0	1	0	0	0	0	0	0	0	0	0	0	0	0	0	0	0	0
I_NC_009648.1_Kp_5126174_5170557_00036	1236|Gammaproteobacteria	-	-	-	471				hypothetical protein	2	1	0	0	0	1	0	0	0	0	0	0	0	0	0	1	0	0	0	1	0	0
I_NC_009648.1_Kp_5126174_5170557_00037	1236|Gammaproteobacteria	-	-	-	231				hypothetical protein	1	1	0	0	0	1	0	0	0	0	0	0	0	0	0	0	0	0	0	0	0	0
I_NC_009648.1_Kp_5126174_5170557_00038					126				hypothetical protein	12	12	0	0	0	12	0	0	0	0	0	0	0	0	0	0	0	0	0	0	0	0
I_NC_009648.1_Kp_5126174_5170557_00039	1236|Gammaproteobacteria	HNH endonuclease	-	HNH_2	870				hypothetical protein	29	17	0	0	0	17	0	0	0	0	0	0	0	0	0	12	0	0	0	12	0	0
I_NC_011770.1_Pa_2796936_2907406_00002	135614|Xanthomonadales	LysR substrate binding domain	-	LysR_substrate	642				hypothetical protein	8	8	0	0	0	0	8	0	0	0	0	0	0	0	0	0	0	0	0	0	0	0
I_NC_011770.1_Pa_2796936_2907406_00003	28216|Betaproteobacteria	Helix-turn-helix XRE-family like proteins	-	HTH_3,HTH_31	309				hypothetical protein	8	8	0	0	0	0	8	0	0	0	0	0	0	0	0	0	0	0	0	0	0	0
I_NC_011770.1_Pa_2796936_2907406_00004	28216|Betaproteobacteria	Transcriptional regulator	-	HTH_1,LysR_substrate	894	hcaR			Hca operon transcriptional activator HcaR	7	7	0	0	0	0	7	0	0	0	0	0	0	0	0	0	0	0	0	0	0	0
I_NC_011770.1_Pa_2796936_2907406_00005	28216|Betaproteobacteria	PFAM Glyoxalase bleomycin resistance protein dioxygenase	hppD	Glyoxalase,Glyoxalase_5	666	hpd	1.13.11.27		4-hydroxyphenylpyruvate dioxygenase	6	6	0	0	0	0	6	0	0	0	0	0	0	0	0	0	0	0	0	0	0	0
I_NC_011770.1_Pa_2796936_2907406_00006	28216|Betaproteobacteria	Heavy-metal-associated domain	-	HMA	195				hypothetical protein	14	14	0	0	0	0	14	0	0	0	0	0	0	0	0	0	0	0	0	0	0	0
I_NC_011770.1_Pa_2796936_2907406_00008	1236|Gammaproteobacteria	Glutaredoxin	grxC	Glutaredoxin,MauE	273				hypothetical protein	4	4	0	0	0	0	4	0	0	0	0	0	0	0	0	0	0	0	0	0	0	0
I_NC_011770.1_Pa_2796936_2907406_00009	28216|Betaproteobacteria	Ferredoxin, 2Fe-2S type, ISC system	fdx	Fer2	339	fdx		COG0633	2Fe-2S ferredoxin	14	14	0	0	0	0	14	0	0	0	0	0	0	0	0	0	0	0	0	0	0	0
I_NC_011770.1_Pa_2796936_2907406_00010	28216|Betaproteobacteria	helix_turn_helix, mercury resistance	cueR	MerR,MerR-DNA-bind,MerR_1	480	hmrR			HTH-type transcriptional regulator HmrR	14	14	0	0	0	0	14	0	0	0	0	0	0	0	0	0	0	0	0	0	0	0
I_NC_011770.1_Pa_2796936_2907406_00011	28216|Betaproteobacteria	heavy metal translocating P-type ATPase	-	E1-E2_ATPase,HMA,Hydrolase	2526	actP	7.2.2.9		Copper-transporting P-type ATPase	18	17	0	0	2	1	14	0	1	0	0	0	1	0	0	0	0	0	0	0	0	0
I_NC_011770.1_Pa_2796936_2907406_00012	28216|Betaproteobacteria	helix_turn_helix, Arsenical Resistance Operon Repressor	-	HTH_5	357	czrA		COG0640	HTH-type transcriptional repressor CzrA	16	14	0	0	0	0	14	0	2	0	0	0	2	0	0	0	0	0	0	0	0	0
I_NC_011770.1_Pa_2796936_2907406_00013	28216|Betaproteobacteria	PFAM FAD-dependent pyridine nucleotide-disulphide oxidoreductase	odhL	Pyr_redox_2,Pyr_redox_dim	1428		1.8.1.4	COG1249	Dihydrolipoyl dehydrogenase	7	7	0	0	0	0	7	0	0	0	0	0	0	0	0	0	0	0	0	0	0	0
I_NC_011770.1_Pa_2796936_2907406_00014	28216|Betaproteobacteria	-	-	-	399				hypothetical protein	7	7	0	0	0	0	7	0	0	0	0	0	0	0	0	0	0	0	0	0	0	0
I_NC_011770.1_Pa_2796936_2907406_00015	28216|Betaproteobacteria	Belongs to the resistance-nodulation-cell division (RND) (TC 2.A.6) family	-	ACR_tran	3147	czcA			Cobalt-zinc-cadmium resistance protein CzcA	7	7	0	0	0	0	7	0	0	0	0	0	0	0	0	0	0	0	0	0	0	0
I_NC_011770.1_Pa_2796936_2907406_00016	28216|Betaproteobacteria	HlyD family secretion protein	-	HlyD_3,HlyD_D23	1116	mdtA_1			Multidrug resistance protein MdtA	7	7	0	0	0	0	7	0	0	0	0	0	0	0	0	0	0	0	0	0	0	0
I_NC_011770.1_Pa_2796936_2907406_00017	28216|Betaproteobacteria	Outer membrane efflux protein	-	OEP	1329				hypothetical protein	6	6	0	0	0	0	6	0	0	0	0	0	0	0	0	0	0	0	0	0	0	0
I_NC_011770.1_Pa_2796936_2907406_00018	28216|Betaproteobacteria	Metal-sensitive transcriptional repressor	-	Trns_repr_metal	411				hypothetical protein	4	4	0	0	0	0	4	0	0	0	0	0	0	0	0	0	0	0	0	0	0	0
I_NC_011770.1_Pa_2796936_2907406_00021	28216|Betaproteobacteria	PFAM regulatory protein, ArsR	-	HTH_5	378				hypothetical protein	16	14	0	0	0	0	14	0	2	0	0	0	2	0	0	0	0	0	0	0	0	0
I_NC_011770.1_Pa_2796936_2907406_00022	28216|Betaproteobacteria	Domain of unknown function (DUF4148)	-	DUF4148	570				hypothetical protein	7	7	0	0	0	0	7	0	0	0	0	0	0	0	0	0	0	0	0	0	0	0
I_NC_011770.1_Pa_2796936_2907406_00024	28216|Betaproteobacteria	heavy metal translocating P-type ATPase	-	E1-E2_ATPase,HMA,Hydrolase	2190	zntA	3.6.3.3		Zinc/cadmium/lead-transporting P-type ATPase	7	7	0	0	0	0	7	0	0	0	0	0	0	0	0	0	0	0	0	0	0	0
I_NC_011770.1_Pa_2796936_2907406_00028	28216|Betaproteobacteria	TIGRFAM RND efflux system, outer membrane lipoprotein, NodT	cusC	OEP	1506	oprM		COG1538	Outer membrane protein OprM	14	14	0	0	0	0	14	0	0	0	0	0	0	0	0	0	0	0	0	0	0	0
I_NC_011770.1_Pa_2796936_2907406_00029	28216|Betaproteobacteria	MerR, DNA binding	-	MerR_1	387	cueR		COG0789	HTH-type transcriptional regulator CueR	6	6	0	0	0	0	6	0	0	0	0	0	0	0	0	0	0	0	0	0	0	0
I_NC_011770.1_Pa_2796936_2907406_00031	28216|Betaproteobacteria	Resistance to Hg(2 ) in bacteria appears to be governed by a specialized system which includes mercuric reductase. MerA protein is responsible for volatilizing mercury as Hg(0)	-	Pyr_redox_2,Pyr_redox_dim,SNARE_assoc	1455	merA_1	1.16.1.1		Mercuric reductase	4	4	0	0	0	0	4	0	0	0	0	0	0	0	0	0	0	0	0	0	0	0
I_NC_011770.1_Pa_2796936_2907406_00033	2|Bacteria	Protein of unknown function (DUF1706)	M1-431	DUF1706	393				hypothetical protein	3	3	0	0	0	0	3	0	0	0	0	0	0	0	0	0	0	0	0	0	0	0
I_NC_011770.1_Pa_2796936_2907406_00034	1224|Proteobacteria	SnoaL-like polyketide cyclase	-	SnoaL	543				hypothetical protein	6	6	0	0	0	0	6	0	0	0	0	0	0	0	0	0	0	0	0	0	0	0
I_NC_011770.1_Pa_2796936_2907406_00035	28216|Betaproteobacteria	SMART regulatory protein GntR HTH	-	FCD,GntR	696	nanR			HTH-type transcriptional repressor NanR	5	5	0	0	0	0	5	0	0	0	0	0	0	0	0	0	0	0	0	0	0	0
I_NC_011770.1_Pa_2796936_2907406_00039	135614|Xanthomonadales	Belongs to the KdsA family	kdsA	DAHP_synth_1	873	kdsA	2.5.1.55	COG2877	2-dehydro-3-deoxyphosphooctonate aldolase	7	7	0	0	0	0	7	0	0	0	0	0	0	0	0	0	0	0	0	0	0	0
I_NC_011770.1_Pa_2796936_2907406_00040	135614|Xanthomonadales	Putative helicase	-	TraI_2,TraI_2_C	1872				hypothetical protein	7	7	0	0	0	0	7	0	0	0	0	0	0	0	0	0	0	0	0	0	0	0
I_NC_011770.1_Pa_2796936_2907406_00041	135614|Xanthomonadales	viral genome integration into host DNA	-	-	627				hypothetical protein	108	108	0	0	1	8	99	0	0	0	0	0	0	0	0	0	0	0	0	0	0	0
I_NC_011770.1_Pa_2796936_2907406_00045	28216|Betaproteobacteria	-	-	-	372				hypothetical protein	26	26	0	0	1	0	25	0	0	0	0	0	0	0	0	0	0	0	0	0	0	0
I_NC_011770.1_Pa_2796936_2907406_00048	28216|Betaproteobacteria	Protein of unknown function (DUF1525)	-	DUF1525	447				hypothetical protein	142	141	0	0	1	7	133	0	0	0	0	0	0	0	0	1	0	0	0	1	0	0
I_NC_011770.1_Pa_2796936_2907406_00049	135614|Xanthomonadales	RadC-like JAB domain	-	RadC	495				hypothetical protein	23	23	0	0	1	0	22	0	0	0	0	0	0	0	0	0	0	0	0	0	0	0
I_NC_011770.1_Pa_2796936_2907406_00050	28216|Betaproteobacteria	Protein-disulfide isomerase	-	Thioredoxin_4	786				hypothetical protein	123	122	0	0	1	7	114	0	0	0	0	0	0	0	0	1	0	0	0	1	0	0
I_NC_011770.1_Pa_2796936_2907406_00055	28216|Betaproteobacteria	Protein of unknown function (DUF2895)	-	DUF2895	693				hypothetical protein	158	157	0	0	1	7	149	0	0	0	0	0	0	0	0	1	0	0	0	1	0	0
I_NC_011770.1_Pa_2796936_2907406_00057	28216|Betaproteobacteria	Protein of unknown function (DUF2976)	-	DUF2976	360				hypothetical protein	155	154	0	0	1	7	146	0	0	0	0	0	0	0	0	1	0	0	0	1	0	0
I_NC_011770.1_Pa_2796936_2907406_00058	1236|Gammaproteobacteria	Protein of unknown function (DUF3262)	-	DUF3262	234				hypothetical protein	151	150	0	0	1	7	142	0	0	0	0	0	0	0	0	1	0	0	0	1	0	0
I_NC_011770.1_Pa_2796936_2907406_00060	28216|Betaproteobacteria	Excisionase	-	HTH_17	471				hypothetical protein	63	63	0	0	0	0	63	0	0	0	0	0	0	0	0	0	0	0	0	0	0	0
I_NC_011770.1_Pa_2796936_2907406_00062	28216|Betaproteobacteria	ATPase associated with various cellular activities, AAA_5	-	AAA	915	ftsH	3.4.24.-		ATP-dependent zinc metalloprotease FtsH	63	63	0	0	0	0	63	0	0	0	0	0	0	0	0	0	0	0	0	0	0	0
I_NC_011770.1_Pa_2796936_2907406_00063	28216|Betaproteobacteria	-	-	-	471				hypothetical protein	63	63	0	0	0	0	63	0	0	0	0	0	0	0	0	0	0	0	0	0	0	0
I_NC_011770.1_Pa_2796936_2907406_00064	28216|Betaproteobacteria	-	-	-	501				hypothetical protein	60	60	0	0	0	0	60	0	0	0	0	0	0	0	0	0	0	0	0	0	0	0
I_NC_011770.1_Pa_2796936_2907406_00065	28216|Betaproteobacteria	Nucleotidyltransferase domain	-	NTP_transf_2	903				hypothetical protein	62	62	0	0	0	0	62	0	0	0	0	0	0	0	0	0	0	0	0	0	0	0
I_NC_011770.1_Pa_2796936_2907406_00066	28216|Betaproteobacteria	-	-	-	726				hypothetical protein	62	62	0	0	0	0	62	0	0	0	0	0	0	0	0	0	0	0	0	0	0	0
I_NC_011770.1_Pa_2796936_2907406_00067	28216|Betaproteobacteria	AAA domain	-	AAA_23,SMC_N	2625				hypothetical protein	62	62	0	0	0	0	62	0	0	0	0	0	0	0	0	0	0	0	0	0	0	0
I_NC_011770.1_Pa_2796936_2907406_00072	28216|Betaproteobacteria	Integrating conjugative element protein	-	-	738				hypothetical protein	148	147	0	0	1	7	139	0	0	0	0	0	0	0	0	1	0	0	0	1	0	0
I_NC_011770.1_Pa_2796936_2907406_00076	28216|Betaproteobacteria	-	-	-	306				hypothetical protein	69	68	0	0	0	7	61	0	0	0	0	0	0	0	0	1	0	0	0	1	0	0
I_NC_011770.1_Pa_2796936_2907406_00077	28216|Betaproteobacteria	-	-	-	321				hypothetical protein	105	103	0	0	0	7	96	0	0	0	0	0	0	0	0	2	0	0	0	1	1	0
I_NC_011770.1_Pa_2796936_2907406_00080	28216|Betaproteobacteria	-	-	-	261				hypothetical protein	70	68	0	0	0	7	61	0	0	0	0	0	0	0	0	2	0	0	0	1	1	0
I_NC_011770.1_Pa_2796936_2907406_00084	28216|Betaproteobacteria	Domain of unknown function (DUF932)	-	DUF932	828				hypothetical protein	38	37	0	0	0	0	37	0	0	0	0	0	0	0	0	1	0	0	0	0	1	0
I_NC_011770.1_Pa_2796936_2907406_00086	1236|Gammaproteobacteria	-	-	-	765				hypothetical protein	26	26	0	0	0	0	26	0	0	0	0	0	0	0	0	0	0	0	0	0	0	0
I_NC_011770.1_Pa_2796936_2907406_00087	28216|Betaproteobacteria	Protein of unknown function (DUF3085)	-	DUF3085	261				hypothetical protein	26	26	0	0	0	0	26	0	0	0	0	0	0	0	0	0	0	0	0	0	0	0
I_NC_011770.1_Pa_2796936_2907406_00088	28216|Betaproteobacteria	Transposase Tn3 family protein	-	DDE_Tnp_Tn3,DUF4158	642				hypothetical protein	26	26	0	0	0	0	26	0	0	0	0	0	0	0	0	0	0	0	0	0	0	0
I_NC_011770.1_Pa_2796936_2907406_00089	28216|Betaproteobacteria	Resistance to Hg(2 ) in bacteria appears to be governed by a specialized system which includes mercuric reductase. MerA protein is responsible for volatilizing mercury as Hg(0)	merA	HMA,Pyr_redox_2,Pyr_redox_dim,SNARE_assoc	1689	merA_2	1.16.1.1		Mercuric reductase	29	27	0	0	0	0	27	0	2	0	0	1	1	0	0	0	0	0	0	0	0	0
I_NC_011770.1_Pa_2796936_2907406_00093					189				hypothetical protein	23	23	0	0	0	0	23	0	0	0	0	0	0	0	0	0	0	0	0	0	0	0
I_NC_011770.1_Pa_2796936_2907406_00094	28216|Betaproteobacteria	-	-	-	825				hypothetical protein	148	147	0	0	1	7	139	0	0	0	0	0	0	0	0	1	0	0	0	1	0	0
I_NC_011770.1_Pa_2796936_2907406_00095	28216|Betaproteobacteria	-	-	-	279				hypothetical protein	153	152	0	0	1	7	144	0	0	0	0	0	0	0	0	1	0	0	0	1	0	0
I_NC_011770.1_Pa_2796936_2907406_00098	28216|Betaproteobacteria	-	-	-	393				hypothetical protein	152	150	0	0	1	7	142	0	0	0	0	0	0	0	0	2	0	0	0	1	1	0
I_NC_011770.1_Pa_2796936_2907406_00100	28216|Betaproteobacteria	This protein specifically catalyzes the removal of signal peptides from prolipoproteins	lspA	Peptidase_A8	501	lspA	3.4.23.36	COG0597	Lipoprotein signal peptidase	64	64	0	0	0	0	64	0	0	0	0	0	0	0	0	0	0	0	0	0	0	0
I_NC_011770.1_Pa_2796936_2907406_00102	28216|Betaproteobacteria	MerR, DNA binding	-	MerR,MerR-DNA-bind,MerR_1	399	zntR		COG0789	HTH-type transcriptional regulator ZntR	65	64	0	0	0	0	64	0	0	0	0	0	0	0	0	1	0	0	0	0	1	0
I_NC_011770.1_Pa_2796936_2907406_00103	28216|Betaproteobacteria	Cation efflux family	-	Cation_efflux	636				hypothetical protein	64	63	0	0	0	0	63	0	0	0	0	0	0	0	0	1	0	0	0	0	1	0
I_NC_011770.1_Pa_2796936_2907406_00105	28216|Betaproteobacteria	Single-stranded DNA-binding protein	-	SSB	441				Single-stranded DNA-binding protein	153	150	0	0	1	7	142	0	0	0	0	0	0	0	0	3	0	0	0	1	2	0
I_NC_011770.1_Pa_2796936_2907406_00109	28216|Betaproteobacteria	Protein of unknown function (DUF2857)	-	DUF2857	561				hypothetical protein	152	150	0	0	1	7	142	0	0	0	0	0	0	0	0	2	0	0	0	1	1	0
I_NC_011770.1_Pa_2796936_2907406_00112	28216|Betaproteobacteria	ATPases involved in chromosome partitioning	-	AAA_31	876	soj	3.6.-.-	COG1192	Sporulation initiation inhibitor protein Soj	188	186	0	0	1	7	178	0	0	0	0	0	0	0	0	2	0	0	0	1	1	0
I_NC_011770.1_Pa_2796936_2907406_00113	28216|Betaproteobacteria	PFAM Prophage CP4-57 regulatory	-	Phage_AlpA	213				hypothetical protein	152	150	0	0	1	7	142	0	0	0	0	0	0	0	0	2	0	0	0	1	1	0
I_NC_011770.1_Pa_2796936_2907406_00114	28216|Betaproteobacteria	-	-	-	747				hypothetical protein	70	69	0	0	0	0	69	0	0	0	0	0	0	0	0	1	0	0	0	0	1	0
I_NC_012731.1_Kp_3395997_3471637_00002	1236|Gammaproteobacteria	chorismate binding enzyme	-	Chorismate_bind	1305	mbtI	5.4.99.5	COG0147	Salicylate synthase	271	265	0	0	4	261	0	0	5	0	0	0	5	0	0	1	0	0	0	1	0	0
I_NC_012731.1_Kp_3395997_3471637_00003	1236|Gammaproteobacteria	Major Facilitator Superfamily	ybtX	MFS_1	1281	ampG		COG0477	Anhydromuropeptide permease	271	265	0	0	4	261	0	0	5	0	0	0	5	0	0	1	0	0	0	1	0	0
I_NC_012731.1_Kp_3395997_3471637_00004	1236|Gammaproteobacteria	ABC transporter transmembrane region	-	ABC_membrane,ABC_tran	1803		3.6.3.-	COG1132	Putative multidrug export ATP-binding/permease protein	270	264	0	0	4	260	0	0	5	0	0	0	5	0	0	1	0	0	0	1	0	0
I_NC_012731.1_Kp_3395997_3471637_00005	1236|Gammaproteobacteria	ABC transporter transmembrane region	irtA	ABC_membrane,ABC_tran	1803	btuD	7.6.2.8		Vitamin B12 import ATP-binding protein BtuD	270	264	0	0	4	260	0	0	5	0	0	0	5	0	0	1	0	0	0	1	0	0
I_NC_012731.1_Kp_3395997_3471637_00007	1236|Gammaproteobacteria	protein Irp2 TR Q9Z399 (EMBL AL031866) (2041 aa) fasta scores E() 0	irp2	AMP-binding,AMP-binding_C,Condensation,KAsynt_C_assoc,KR,Ketoacyl-synt_C,Methyltransf_12,Methyltransf_23,PP-binding,Thioesterase,ketoacyl-synt	6108	dltA	6.2.1.54		D-alanine--D-alanyl carrier protein ligase	262	257	0	0	4	253	0	0	5	0	0	0	5	0	0	0	0	0	0	0	0	0
I_NC_012731.1_Kp_3395997_3471637_00008	1236|Gammaproteobacteria	PKS_KR	irp1	AMP-binding,AMP-binding_C,Acyl_transf_1,Condensation,KAsynt_C_assoc,KR,Ketoacyl-synt_C,Methyltransf_12,PP-binding,Thioesterase,ketoacyl-synt	9492	COQ5	2.1.1.163		2-methoxy-6-polyprenyl-1,4-benzoquinol methylase, mitochondrial	266	261	0	0	4	257	0	0	5	0	0	0	5	0	0	0	0	0	0	0	0	0
I_NC_012731.1_Kp_3395997_3471637_00010	1236|Gammaproteobacteria	Thioesterase domain	irp4	Thioesterase	804	pikAV	3.1.2.-		Thioesterase PikA5	271	266	0	0	4	262	0	0	5	0	0	0	5	0	0	0	0	0	0	0	0	0
I_NC_012731.1_Kp_3395997_3471637_00011	1236|Gammaproteobacteria	AMP-binding enzyme C-terminal domain	irp5	AMP-binding,AMP-binding_C,Chorismate_bind	1578	dhbE	6.3.2.-	COG1021	2,3-dihydroxybenzoate-AMP ligase	270	265	0	0	4	261	0	0	5	0	0	0	5	0	0	0	0	0	0	0	0	0
I_NC_012731.1_Kp_3395997_3471637_00013	1236|Gammaproteobacteria	LysM domain	-	-	927				hypothetical protein	258	257	0	0	4	253	0	0	1	0	0	0	1	0	0	0	0	0	0	0	0	0
I_NC_012731.1_Kp_3395997_3471637_00016	1236|Gammaproteobacteria	Protein of unknown function (DUF2857)	-	DUF2857	582				hypothetical protein	265	265	0	0	4	261	0	0	0	0	0	0	0	0	0	0	0	0	0	0	0	0
I_NC_012731.1_Kp_3395997_3471637_00017	1236|Gammaproteobacteria	Phage conjugal plasmid C-4 type zinc finger protein, TraR family	-	zf-dskA_traR	210				hypothetical protein	243	242	0	0	4	238	0	0	1	0	0	0	1	0	0	0	0	0	0	0	0	0
I_NC_012731.1_Kp_3395997_3471637_00018	1236|Gammaproteobacteria	ATP-binding protein, IstB SW ISTB_ECOLI (P15026) (265 aa) fasta scores E() 0, 47.4 id in 249 aa. Also almost identical to Yersinia pestis and Escherichia coli	-	IstB_IS21	612				Insertion sequence IS5376 putative ATP-binding protein	4	4	0	0	0	4	0	0	0	0	0	0	0	0	0	0	0	0	0	0	0	0
I_NC_012731.1_Kp_3395997_3471637_00020					381				hypothetical protein	5	4	0	0	0	4	0	0	1	0	0	0	1	0	0	0	0	0	0	0	0	0
I_NC_012731.1_Kp_3395997_3471637_00023					246				hypothetical protein	9	4	0	0	0	4	0	0	5	0	0	0	5	0	0	0	0	0	0	0	0	0
I_NC_012731.1_Kp_3395997_3471637_00024	1236|Gammaproteobacteria	This protein is involved in the initial step of iron uptake by binding ferrienterobactin (Fe-ENT), an iron chelatin siderophore that allows E.coli to extract iron from the environment. FepA also acts as a receptor for colicins B and D	pfeA	Plug,TonB_dep_Rec	2175	pfeA		COG4771	Ferric enterobactin receptor	52	6	0	0	1	5	0	0	46	0	0	0	46	0	0	0	0	0	0	0	0	0
I_NC_012731.1_Kp_3395997_3471637_00027	1236|Gammaproteobacteria	Domain of unknown function (DUF3327)	iroD	DUF3327,Esterase	1230	fes		COG2382	Enterochelin esterase	52	6	0	0	1	5	0	0	46	0	0	0	46	0	0	0	0	0	0	0	0	0
I_NC_012731.1_Kp_3395997_3471637_00028					222				hypothetical protein	65	5	0	0	0	5	0	0	60	0	0	0	60	0	0	0	0	0	0	0	0	0
I_NC_012731.1_Kp_3395997_3471637_00029	1236|Gammaproteobacteria	EamA-like transporter family	pagO	EamA	915				hypothetical protein	59	5	0	0	0	5	0	0	54	0	0	0	54	0	0	0	0	0	0	0	0	0
I_NC_012731.1_Kp_3395997_3471637_00032	1236|Gammaproteobacteria	Escherichia coli O157 H7 ortholog z1925	-	Methyltransf_12	654				hypothetical protein	122	6	0	0	0	6	0	0	116	0	0	0	116	0	0	0	0	0	0	0	0	0
I_NC_012731.1_Kp_3395997_3471637_00033					102				hypothetical protein	4	4	0	0	0	4	0	0	0	0	0	0	0	0	0	0	0	0	0	0	0	0
I_NC_012731.1_Kp_3395997_3471637_00034	1236|Gammaproteobacteria	-	-	-	234				hypothetical protein	261	261	0	0	4	257	0	0	0	0	0	0	0	0	0	0	0	0	0	0	0	0
I_NC_012731.1_Kp_3395997_3471637_00037	1236|Gammaproteobacteria	CagE, TrbE, VirB family, component of type IV transporter system	lvhB4	CagE_TrbE_VirB,VirB3	2739	virB4			Type IV secretion system protein virB4	204	201	0	0	4	197	0	0	3	0	0	0	3	0	0	0	0	0	0	0	0	0
I_NC_012731.1_Kp_3395997_3471637_00039	1236|Gammaproteobacteria	-	-	-	228				hypothetical protein	117	115	0	0	4	111	0	0	2	0	0	0	2	0	0	0	0	0	0	0	0	0
I_NC_012731.1_Kp_3395997_3471637_00040	1236|Gammaproteobacteria	TrbL/VirB6 plasmid conjugal transfer protein	triE	TrbL	1080				hypothetical protein	202	199	0	0	4	195	0	0	3	0	0	0	3	0	0	0	0	0	0	0	0	0
I_NC_012731.1_Kp_3395997_3471637_00041	1236|Gammaproteobacteria	-	-	-	138				hypothetical protein	268	265	0	0	4	261	0	0	3	0	0	0	3	0	0	0	0	0	0	0	0	0
I_NC_012731.1_Kp_3395997_3471637_00042	1236|Gammaproteobacteria	VirB8 protein	triG	VirB8	684	ptlE		COG3736	Type IV secretion system protein PtlE	269	266	0	0	4	262	0	0	3	0	0	0	3	0	0	0	0	0	0	0	0	0
I_NC_012731.1_Kp_3395997_3471637_00043	1236|Gammaproteobacteria	Conjugal transfer protein	virB9	CagX	906	virB9			Type IV secretion system protein virB9	262	259	0	0	4	255	0	0	3	0	0	0	3	0	0	0	0	0	0	0	0	0
I_NC_012731.1_Kp_3395997_3471637_00045	1236|Gammaproteobacteria	Type II/IV secretion system protein	virB11	T2SSE	1026				Type IV secretion system protein VirB11	266	264	0	0	4	260	0	0	2	0	0	0	2	0	0	0	0	0	0	0	0	0
I_NC_012731.1_Kp_3395997_3471637_00048	1236|Gammaproteobacteria	-	-	-	306				hypothetical protein	266	263	0	0	4	259	0	0	3	0	0	0	3	0	0	0	0	0	0	0	0	0
I_NC_012731.1_Kp_3395997_3471637_00049	1236|Gammaproteobacteria	Type IV secretory system Conjugative DNA transfer	-	T4SS-DNA_transf,TraG-D_C,TrwB_AAD_bind	1860				hypothetical protein	239	239	0	0	8	231	0	0	0	0	0	0	0	0	0	0	0	0	0	0	0	0
I_NC_012731.1_Kp_3395997_3471637_00050	1236|Gammaproteobacteria	Transcriptional regulator	mobC	-	747				hypothetical protein	239	239	0	0	8	231	0	0	0	0	0	0	0	0	0	0	0	0	0	0	0	0
I_NC_012731.1_Kp_3395997_3471637_00051	1236|Gammaproteobacteria	Domain of unknown function (DUF1738)	traC	DUF1738,DUF3560,Toprim_4	948	traC	2.7.7.-		DNA primase TraC	242	240	0	0	8	232	0	0	0	0	0	0	0	0	0	2	0	0	0	2	0	0
I_NC_012731.1_Kp_3395997_3471637_00052					816				hypothetical protein	4	4	0	0	0	4	0	0	0	0	0	0	0	0	0	0	0	0	0	0	0	0
I_NC_012731.1_Kp_3395997_3471637_00053	1236|Gammaproteobacteria	-	-	-	348				hypothetical protein	4	4	0	0	0	4	0	0	0	0	0	0	0	0	0	0	0	0	0	0	0	0
I_NC_012731.1_Kp_3395997_3471637_00054	1236|Gammaproteobacteria	uBA THIF-type NAD FAD binding	-	Prok-JAB,ThiF	1371				hypothetical protein	5	4	0	0	0	4	0	0	1	0	0	1	0	0	0	0	0	0	0	0	0	0
I_NC_012731.1_Kp_3395997_3471637_00055	1236|Gammaproteobacteria	Prokaryotic E2 family E	-	Multi_ubiq,Prok-E2_E	1089				hypothetical protein	5	4	0	0	0	4	0	0	1	0	0	1	0	0	0	0	0	0	0	0	0	0
I_NC_012731.1_Kp_3395997_3471637_00056	1236|Gammaproteobacteria	Transcriptional regulator	-	HTH_24	549				hypothetical protein	5	4	0	0	0	4	0	0	1	0	0	1	0	0	0	0	0	0	0	0	0	0
I_NC_012731.1_Kp_3395997_3471637_00057	1236|Gammaproteobacteria	Histidine kinase-like ATPases	-	-	1104				hypothetical protein	5	4	0	0	0	4	0	0	1	0	0	1	0	0	0	0	0	0	0	0	0	0
I_NC_012731.1_Kp_566263_652824_00001	1236|Gammaproteobacteria	Belongs to the 'phage' integrase family	intB	Arm-DNA-bind_3,Phage_integrase	1533				hypothetical protein	31	31	0	0	2	29	0	0	0	0	0	0	0	0	0	0	0	0	0	0	0	0
I_NC_012731.1_Kp_566263_652824_00002	204457|Sphingomonadales	Restriction endonuclease	-	Mrr_cat	1434				hypothetical protein	19	19	0	0	0	19	0	0	0	0	0	0	0	0	0	0	0	0	0	0	0	0
I_NC_012731.1_Kp_566263_652824_00003	1236|Gammaproteobacteria	helicase	-	UvrD-helicase,UvrD_C	1674	rep	3.6.4.12		ATP-dependent DNA helicase Rep	18	18	0	0	0	18	0	0	0	0	0	0	0	0	0	0	0	0	0	0	0	0
I_NC_012731.1_Kp_566263_652824_00004	1236|Gammaproteobacteria	AAA ATPase domain	-	AAA_15	990				hypothetical protein	18	18	0	0	0	18	0	0	0	0	0	0	0	0	0	0	0	0	0	0	0	0
I_NC_012731.1_Kp_566263_652824_00005	1236|Gammaproteobacteria	AAA ATPase domain	-	AAA_15	1032				hypothetical protein	19	19	0	0	0	19	0	0	0	0	0	0	0	0	0	0	0	0	0	0	0	0
I_NC_012731.1_Kp_566263_652824_00006					987				hypothetical protein	18	18	0	0	0	18	0	0	0	0	0	0	0	0	0	0	0	0	0	0	0	0
I_NC_012731.1_Kp_566263_652824_00007	1236|Gammaproteobacteria	Adenylyltransferase that mediates the addition of adenosine 5'-monophosphate (AMP) to specific residues of target proteins	-	Fic,Fic_N	372			COG3177	putative protein	19	19	0	0	0	19	0	0	0	0	0	0	0	0	0	0	0	0	0	0	0	0
I_NC_012731.1_Kp_566263_652824_00008	1236|Gammaproteobacteria	-	-	-	267				hypothetical protein	63	54	0	0	2	52	0	0	0	0	0	0	0	0	0	9	0	0	0	9	0	0
I_NC_012731.1_Kp_566263_652824_00010	1224|Proteobacteria	Evidence 4 Homologs of previously reported genes of	-	DUF2384	726				hypothetical protein	19	19	0	0	0	19	0	0	0	0	0	0	0	0	0	0	0	0	0	0	0	0
I_NC_012731.1_Kp_566263_652824_00011					708				hypothetical protein	19	19	0	0	0	19	0	0	0	0	0	0	0	0	0	0	0	0	0	0	0	0
I_NC_012731.1_Kp_566263_652824_00012	1236|Gammaproteobacteria	-	-	-	372				hypothetical protein	30	30	0	0	2	28	0	0	0	0	0	0	0	0	0	0	0	0	0	0	0	0
I_NC_012731.1_Kp_566263_652824_00013	1236|Gammaproteobacteria	Antirestriction protein	traC	DUF1738,Toprim_4	906	traC	2.7.7.-		DNA primase TraC	29	29	0	0	2	27	0	0	0	0	0	0	0	0	0	0	0	0	0	0	0	0
I_NC_012731.1_Kp_566263_652824_00014	1236|Gammaproteobacteria	-	-	-	291				hypothetical protein	30	30	0	0	2	28	0	0	0	0	0	0	0	0	0	0	0	0	0	0	0	0
I_NC_012731.1_Kp_566263_652824_00015					663				hypothetical protein	18	18	0	0	0	18	0	0	0	0	0	0	0	0	0	0	0	0	0	0	0	0
I_NC_012731.1_Kp_566263_652824_00016	1236|Gammaproteobacteria	TraG-like protein, N-terminal region	-	TraG_N	1503				hypothetical protein	22	22	0	0	2	20	0	0	0	0	0	0	0	0	0	0	0	0	0	0	0	0
I_NC_012731.1_Kp_566263_652824_00018	1236|Gammaproteobacteria	TraU protein	-	TraU	933				hypothetical protein	22	22	0	0	2	20	0	0	0	0	0	0	0	0	0	0	0	0	0	0	0	0
I_NC_012731.1_Kp_566263_652824_00019	1236|Gammaproteobacteria	Phage integrase family	-	Phage_integrase	591				ISKra4 family transposase ISCep1	21	21	0	0	2	19	0	0	0	0	0	0	0	0	0	0	0	0	0	0	0	0
I_NC_012731.1_Kp_566263_652824_00020	1236|Gammaproteobacteria	P pilus assembly protein, pilin FimA	-	Fimbrial	513	ycbV		COG3539	putative fimbrial-like protein YcbV	22	22	0	0	2	20	0	0	0	0	0	0	0	0	0	0	0	0	0	0	0	0
I_NC_012731.1_Kp_566263_652824_00021	1236|Gammaproteobacteria	Pili assembly chaperone PapD, C-terminal domain	-	PapD_C,PapD_N	681	lpfB			putative fimbrial chaperone LpfB	22	22	0	0	2	20	0	0	0	0	0	0	0	0	0	0	0	0	0	0	0	0
I_NC_012731.1_Kp_566263_652824_00022	1236|Gammaproteobacteria	PapC C-terminal domain	-	PapC_C,PapC_N,Usher	2487	elfC		COG3188	putative outer membrane usher protein ElfC	10	10	0	0	2	8	0	0	0	0	0	0	0	0	0	0	0	0	0	0	0	0
I_NC_012731.1_Kp_566263_652824_00023	1236|Gammaproteobacteria	Protein involved in cell adhesion	-	Fimbrial	954	mrkD			Fimbria adhesin protein	21	21	0	0	1	20	0	0	0	0	0	0	0	0	0	0	0	0	0	0	0	0
I_NC_012731.1_Kp_566263_652824_00024	1236|Gammaproteobacteria	-	-	-	1041				hypothetical protein	21	21	0	0	1	20	0	0	0	0	0	0	0	0	0	0	0	0	0	0	0	0
I_NC_012731.1_Kp_566263_652824_00025	1236|Gammaproteobacteria	Oxidoreductase family, NAD-binding Rossmann fold	-	GFO_IDH_MocA	1017	iolG	1.1.1.18	COG0673	Myo-inositol 2-dehydrogenase	34	22	0	0	2	20	0	0	0	0	0	0	0	0	0	12	0	0	0	12	0	0
I_NC_012731.1_Kp_566263_652824_00027	2|Bacteria	PTS system glucitol sorbitol-specific IIA component	srlB	PTSIIA_gutA	375	srlB		COG3731	PTS system glucitol/sorbitol-specific EIIA component	35	23	0	0	3	20	0	0	0	0	0	0	0	0	0	12	0	0	0	12	0	0
I_NC_012731.1_Kp_566263_652824_00028	1236|Gammaproteobacteria	PTS system enzyme II sorbitol-specific factor	-	EII-GUT	522	srlA		COG3730	PTS system glucitol/sorbitol-specific EIIC component	34	22	0	0	2	20	0	0	0	0	0	0	0	0	0	12	0	0	0	12	0	0
I_NC_012731.1_Kp_566263_652824_00030	1224|Proteobacteria	Helix-turn-helix XRE-family like proteins	-	HTH_3,HTH_31	231				hypothetical protein	20	20	0	0	0	20	0	0	0	0	0	0	0	0	0	0	0	0	0	0	0	0
I_NC_012731.1_Kp_566263_652824_00031	1236|Gammaproteobacteria	Helix-turn-helix domain	-	HTH_19,HTH_3	228				hypothetical protein	20	20	0	0	0	20	0	0	0	0	0	0	0	0	0	0	0	0	0	0	0	0
I_NC_012731.1_Kp_566263_652824_00032	1236|Gammaproteobacteria	Reverse transcriptase (RNA-dependent DNA polymerase)	-	RVT_1	1278				hypothetical protein	16	16	0	0	0	16	0	0	0	0	0	0	0	0	0	0	0	0	0	0	0	0
I_NC_012731.1_Kp_566263_652824_00033					156				hypothetical protein	18	18	0	0	0	18	0	0	0	0	0	0	0	0	0	0	0	0	0	0	0	0
I_NC_012731.1_Kp_566263_652824_00034	1236|Gammaproteobacteria	F pilus assembly Type-IV secretion system for plasmid transfer	-	DUF87,TraC_F_IV	2631				hypothetical protein	20	20	0	0	2	18	0	0	0	0	0	0	0	0	0	0	0	0	0	0	0	0
I_NC_012731.1_Kp_566263_652824_00035	1236|Gammaproteobacteria	-	-	-	360				hypothetical protein	21	21	0	0	2	19	0	0	0	0	0	0	0	0	0	0	0	0	0	0	0	0
I_NC_012731.1_Kp_566263_652824_00036	1236|Gammaproteobacteria	Phage shock protein A	-	TrbI	1296				hypothetical protein	19	19	0	0	2	17	0	0	0	0	0	0	0	0	0	0	0	0	0	0	0	0
I_NC_012731.1_Kp_566263_652824_00037	1236|Gammaproteobacteria	Protein of unknown function (DUF3438)	-	DUF3438	768				hypothetical protein	21	21	0	0	2	19	0	0	0	0	0	0	0	0	0	0	0	0	0	0	0	0
I_NC_012731.1_Kp_566263_652824_00038	1236|Gammaproteobacteria	Protein of unknown function (DUF2895)	-	DUF2895	660				hypothetical protein	21	21	0	0	2	19	0	0	0	0	0	0	0	0	0	0	0	0	0	0	0	0
I_NC_012731.1_Kp_566263_652824_00039	1236|Gammaproteobacteria	Protein of unknown function (DUF3487)	-	DUF3487	354				hypothetical protein	21	21	0	0	2	19	0	0	0	0	0	0	0	0	0	0	0	0	0	0	0	0
I_NC_012731.1_Kp_566263_652824_00040	1236|Gammaproteobacteria	Protein of unknown function (DUF2976)	-	DUF2976	318				hypothetical protein	21	21	0	0	2	19	0	0	0	0	0	0	0	0	0	0	0	0	0	0	0	0
I_NC_012731.1_Kp_566263_652824_00041	1236|Gammaproteobacteria	Protein of unknown function (DUF3262)	-	DUF3262	234				hypothetical protein	21	21	0	0	2	19	0	0	0	0	0	0	0	0	0	0	0	0	0	0	0	0
I_NC_012731.1_Kp_566263_652824_00042	1236|Gammaproteobacteria	-	-	-	1587				hypothetical protein	19	19	0	0	0	19	0	0	0	0	0	0	0	0	0	0	0	0	0	0	0	0
I_NC_012731.1_Kp_566263_652824_00043	135624|Aeromonadales	AAA domain	-	AAA_11,AAA_12	4956	recD2	3.6.4.12		ATP-dependent RecD-like DNA helicase	18	18	0	0	0	18	0	0	0	0	0	0	0	0	0	0	0	0	0	0	0	0
I_NC_012731.1_Kp_566263_652824_00044	1236|Gammaproteobacteria	Domain of unknown function (DUF4400)	-	DUF4400	633				hypothetical protein	20	20	0	0	1	19	0	0	0	0	0	0	0	0	0	0	0	0	0	0	0	0
I_NC_012731.1_Kp_566263_652824_00045	1236|Gammaproteobacteria	AAA-like domain	traD	TraG-D_C,TrwB_AAD_bind	2019				hypothetical protein	20	20	0	0	1	19	0	0	0	0	0	0	0	0	0	0	0	0	0	0	0	0
I_NC_012731.1_Kp_566263_652824_00046	1236|Gammaproteobacteria	Transglycosylase SLT domain	-	SLT	519				hypothetical protein	20	20	0	0	1	19	0	0	0	0	0	0	0	0	0	0	0	0	0	0	0	0
I_NC_012731.1_Kp_566263_652824_00047	1236|Gammaproteobacteria	Integrating conjugative element protein	-	-	675				hypothetical protein	20	20	0	0	1	19	0	0	0	0	0	0	0	0	0	0	0	0	0	0	0	0
I_NC_012731.1_Kp_566263_652824_00048	1236|Gammaproteobacteria	domain, Protein	-	-	660				hypothetical protein	19	19	0	0	1	18	0	0	0	0	0	0	0	0	0	0	0	0	0	0	0	0
I_NC_012731.1_Kp_566263_652824_00050	1236|Gammaproteobacteria	Protein of unknown function (DUF3577)	-	DUF3577	444				hypothetical protein	20	20	0	0	1	19	0	0	0	0	0	0	0	0	0	0	0	0	0	0	0	0
I_NC_012731.1_Kp_566263_652824_00051	1236|Gammaproteobacteria	Hsp20/alpha crystallin family	ibp	HSP20	468	ibpB		COG0071	Small heat shock protein IbpB	21	20	0	0	1	19	0	0	0	0	0	0	0	0	0	1	0	0	0	1	0	0
I_NC_012731.1_Kp_566263_652824_00054	1236|Gammaproteobacteria	Protein of unknown function (DUF3158)	-	DUF3158	426				hypothetical protein	20	19	0	0	0	19	0	0	0	0	0	0	0	0	0	1	0	0	0	1	0	0
I_NC_012731.1_Kp_566263_652824_00055					612				hypothetical protein	20	19	0	0	0	19	0	0	0	0	0	0	0	0	0	1	0	0	0	1	0	0
I_NC_012731.1_Kp_566263_652824_00058	1236|Gammaproteobacteria	transcriptional regulators	-	ParBc	1251				hypothetical protein	21	20	0	0	0	20	0	0	0	0	0	0	0	0	0	1	0	0	0	1	0	0
I_NC_012731.1_Kp_566263_652824_00063	1236|Gammaproteobacteria	Transcription regulator that activates transcription by stimulating RNA polymerase (RNAP) recycling in case of stress conditions such as supercoiled DNA or high salt concentrations. Probably acts by releasing the RNAP, when it is trapped or immobilized on tightly supercoiled DNA. Does not activate transcription on linear DNA. Probably not involved in DNA repair	-	Helicase_C,SNF2_N	3141	rapA	3.6.4.-		RNA polymerase-associated protein RapA	19	19	0	0	0	19	0	0	0	0	0	0	0	0	0	0	0	0	0	0	0	0
I_NC_012731.1_Kp_566263_652824_00064	135624|Aeromonadales	Type II restriction enzyme, methylase subunits	-	-	4032				hypothetical protein	16	16	0	0	0	16	0	0	0	0	0	0	0	0	0	0	0	0	0	0	0	0
I_NC_012731.1_Kp_566263_652824_00065	1236|Gammaproteobacteria	Helicase conserved C-terminal domain	-	Helicase_C	3999				hypothetical protein	16	16	0	0	0	16	0	0	0	0	0	0	0	0	0	0	0	0	0	0	0	0
I_NC_012731.1_Kp_566263_652824_00066	28216|Betaproteobacteria	Domain of unknown function (DUF1998)	-	DUF1998	1872				hypothetical protein	19	19	0	0	0	19	0	0	0	0	0	0	0	0	0	0	0	0	0	0	0	0
I_NC_012731.1_Kp_566263_652824_00067	1236|Gammaproteobacteria	PLD-like domain	-	PLDc_2	762	clsB	2.7.8.-		Cardiolipin synthase B	19	19	0	0	0	19	0	0	0	0	0	0	0	0	0	0	0	0	0	0	0	0
I_NC_012731.1_Kp_566263_652824_00068					177				hypothetical protein	18	18	0	0	0	18	0	0	0	0	0	0	0	0	0	0	0	0	0	0	0	0
I_NC_012731.1_Kp_566263_652824_00069	1236|Gammaproteobacteria	Transposase	-	HTH_Tnp_1	252				hypothetical protein	20	19	0	0	0	19	0	0	0	0	0	0	0	0	0	1	0	0	0	1	0	0
I_NC_012731.1_Kp_566263_652824_00070					264				hypothetical protein	55	45	0	0	1	44	0	0	0	0	0	0	0	0	0	10	0	0	0	10	0	0
I_NC_012731.1_Kp_566263_652824_00072					123				hypothetical protein	40	36	0	0	0	36	0	0	0	0	0	0	0	0	0	4	0	0	0	4	0	0
I_NC_012731.1_Kp_566263_652824_00073					114				hypothetical protein	41	34	0	0	0	34	0	0	0	0	0	0	0	0	0	7	0	0	0	7	0	0
I_NC_012731.1_Kp_566263_652824_00076	1224|Proteobacteria	glycosyl transferase family	-	Glyco_trans_4_4,Glyco_transf_4,Glycos_transf_1,Glycos_transf_2	2223				hypothetical protein	44	42	0	0	0	42	0	0	1	0	0	0	1	0	0	1	0	0	0	1	0	0
I_NC_012731.1_Kp_566263_652824_00077	1236|Gammaproteobacteria	Polysaccharide pyruvyl transferase	-	PS_pyruv_trans	810				hypothetical protein	44	42	0	0	0	42	0	0	1	0	0	0	1	0	0	1	0	0	0	1	0	0
I_NC_012731.1_Kp_566263_652824_00078	1236|Gammaproteobacteria	transposase	-	Transposase_mut	375				IS256 family transposase ISSod4	11	10	0	0	0	10	0	0	0	0	0	0	0	0	0	1	0	0	0	1	0	0
I_NC_013450.1_Sa_1746451_1761197_00001	91061|Bacilli	transposase and inactivated derivatives, IS30 family	-	-	513			COG2826	IS30 family transposase ISSau5	1	1	0	0	0	0	0	1	0	0	0	0	0	0	0	0	0	0	0	0	0	0
I_NC_013450.1_Sa_1746451_1761197_00003	91061|Bacilli	-	-	-	594				hypothetical protein	4	4	0	0	0	0	0	4	0	0	0	0	0	0	0	0	0	0	0	0	0	0
I_NC_013450.1_Sa_1746451_1761197_00006					234				hypothetical protein	1	1	0	0	0	0	0	1	0	0	0	0	0	0	0	0	0	0	0	0	0	0
I_NC_013450.1_Sa_1746451_1761197_00007					168				hypothetical protein	7	7	0	0	0	0	0	7	0	0	0	0	0	0	0	0	0	0	0	0	0	0
I_NC_013450.1_Sa_1746451_1761197_00008	91061|Bacilli	COG1674 DNA segregation ATPase FtsK SpoIIIE and related proteins	-	ABC_tran,DUF87,FtsK_SpoIIIE,TrwB_AAD_bind	1362				hypothetical protein	18	15	0	0	0	0	0	15	0	0	0	0	0	0	0	3	0	0	0	0	0	3
I_NC_013450.1_Sa_1746451_1761197_00012	91061|Bacilli	AAA-like domain	yddE	AAA_10	2496				hypothetical protein	18	15	0	0	0	0	0	15	0	0	0	0	0	0	0	3	0	0	0	0	0	3
I_NC_013450.1_Sa_1746451_1761197_00018	91061|Bacilli	Bacterial protein of unknown function (DUF961)	-	DUF961	336				hypothetical protein	7	7	0	0	0	0	0	7	0	0	0	0	0	0	0	0	0	0	0	0	0	0
I_NC_013450.1_Sa_1746451_1761197_00019					306				hypothetical protein	7	7	0	0	0	0	0	7	0	0	0	0	0	0	0	0	0	0	0	0	0	0
I_NC_014121.1_En_1322757_1386233_00004	1236|Gammaproteobacteria	Phage integrase family	-	Phage_integrase	1164	xerD			Tyrosine recombinase XerD	139	27	0	0	11	16	0	0	0	0	0	0	0	0	0	112	0	0	5	107	0	0
I_NC_014121.1_En_1322757_1386233_00005	1236|Gammaproteobacteria	Protein of unknown function (DUF550)	-	DUF550	327				hypothetical protein	17	5	0	0	5	0	0	0	0	0	0	0	0	0	0	12	0	0	12	0	0	0
I_NC_014121.1_En_1322757_1386233_00007	1236|Gammaproteobacteria	Protein of unknown function (DUF2591)	-	DUF2591	339				hypothetical protein	3	2	0	0	2	0	0	0	0	0	0	0	0	0	0	1	0	0	1	0	0	0
I_NC_014121.1_En_1322757_1386233_00009	10744|Podoviridae	HNH endonuclease	-	-	597				hypothetical protein	7	3	0	0	3	0	0	0	0	0	0	0	0	0	0	4	0	0	4	0	0	0
I_NC_014121.1_En_1322757_1386233_00011	1236|Gammaproteobacteria	-	-	-	465				hypothetical protein	4	2	0	0	2	0	0	0	0	0	0	0	0	0	0	2	0	0	2	0	0	0
I_NC_014121.1_En_1322757_1386233_00013	1236|Gammaproteobacteria	RecT family	-	RecT	846				hypothetical protein	274	23	0	0	7	16	0	0	0	0	0	0	0	0	0	251	0	0	15	236	0	0
I_NC_014121.1_En_1322757_1386233_00014	1236|Gammaproteobacteria	-	-	-	285				hypothetical protein	53	17	0	0	17	0	0	0	0	0	0	0	0	0	0	36	0	0	36	0	0	0
I_NC_014121.1_En_1322757_1386233_00015	1236|Gammaproteobacteria	-	-	-	207	kilR			Killing protein KilR	18	9	0	0	9	0	0	0	0	0	0	0	0	0	0	9	0	0	9	0	0	0
I_NC_014121.1_En_1322757_1386233_00017	1236|Gammaproteobacteria	-	-	-	357				hypothetical protein	5	2	0	0	2	0	0	0	0	0	0	0	0	0	0	3	0	0	3	0	0	0
I_NC_014121.1_En_1322757_1386233_00018					231				hypothetical protein	8	4	0	0	4	0	0	0	0	0	0	0	0	0	0	4	0	0	4	0	0	0
I_NC_014121.1_En_1322757_1386233_00019					297				hypothetical protein	3	3	0	0	3	0	0	0	0	0	0	0	0	0	0	0	0	0	0	0	0	0
I_NC_014121.1_En_1322757_1386233_00020	1236|Gammaproteobacteria	Peptidase S24-like	-	Peptidase_S24	771	prtR		COG2932	HTH-type transcriptional regulator PrtR	4	4	0	0	4	0	0	0	0	0	0	0	0	0	0	0	0	0	0	0	0	0
I_NC_014121.1_En_1322757_1386233_00021	1236|Gammaproteobacteria	Putative antitoxin of bacterial toxin-antitoxin system, YdaS/YdaT	-	YdaS_antitoxin	234				hypothetical protein	40	6	0	0	5	1	0	0	0	0	0	0	0	0	0	34	0	0	3	31	0	0
I_NC_014121.1_En_1322757_1386233_00022	1236|Gammaproteobacteria	Putative bacterial toxin ydaT	-	YdaT_toxin	546				hypothetical protein	21	9	0	0	9	0	0	0	0	0	0	0	0	0	0	12	0	0	12	0	0	0
I_NC_014121.1_En_1322757_1386233_00024	1236|Gammaproteobacteria	Bacteriophage replication protein O	-	Phage_rep_O	1086				hypothetical protein	9	4	0	0	4	0	0	0	0	0	0	0	0	0	0	5	0	0	5	0	0	0
I_NC_014121.1_En_1322757_1386233_00025	1236|Gammaproteobacteria	it exhibits DNA-dependent ATPase activity and contains distinct active sites for ATP binding, DNA binding, and interaction with DnaC protein, primase, and other prepriming proteins	-	DnaB,DnaB_C	1374	dnaB	3.6.4.12	COG0305	Replicative DNA helicase	31	6	0	0	6	0	0	0	0	0	0	0	0	0	0	25	0	0	14	11	0	0
I_NC_014121.1_En_1322757_1386233_00028	28883|Caudovirales	-	-	-	231				hypothetical protein	34	3	0	0	3	0	0	0	29	0	0	0	29	0	0	2	0	0	2	0	0	0
I_NC_014121.1_En_1322757_1386233_00033					222				hypothetical protein	3	3	0	0	3	0	0	0	0	0	0	0	0	0	0	0	0	0	0	0	0	0
I_NC_014121.1_En_1322757_1386233_00034	1236|Gammaproteobacteria	NinB protein	ninB	NinB	450				hypothetical protein	29	11	0	0	11	0	0	0	0	0	0	0	0	0	0	18	0	0	18	0	0	0
I_NC_014121.1_En_1322757_1386233_00035	1236|Gammaproteobacteria	Bacteriophage Lambda NinG protein	-	NinG	633				hypothetical protein	7	4	0	0	4	0	0	0	0	0	0	0	0	0	0	3	0	0	3	0	0	0
I_NC_014121.1_En_1322757_1386233_00038	1236|Gammaproteobacteria	HNH endonuclease	-	AP2,HNH_3	486				hypothetical protein	4	3	0	0	3	0	0	0	0	0	0	0	0	0	0	1	0	0	1	0	0	0
I_NC_014121.1_En_1322757_1386233_00042	1236|Gammaproteobacteria	Bacteriophage P21 holin S	essD	Phage_holin_2_1	225				hypothetical protein	48	8	0	0	5	3	0	0	0	0	0	0	0	0	0	40	0	0	18	22	0	0
I_NC_014121.1_En_1322757_1386233_00046	1236|Gammaproteobacteria	-	-	-	219				hypothetical protein	58	21	0	0	21	0	0	0	0	0	0	0	0	0	0	37	0	0	37	0	0	0
I_NC_014121.1_En_1322757_1386233_00047					180				hypothetical protein	9	2	0	0	2	0	0	0	0	0	0	0	0	0	0	7	0	0	7	0	0	0
I_NC_014121.1_En_1322757_1386233_00051					189				hypothetical protein	4	2	0	0	2	0	0	0	0	0	0	0	0	0	0	2	0	0	2	0	0	0
I_NC_014121.1_En_1322757_1386233_00053	1236|Gammaproteobacteria	Phage Mu protein F like protein	-	Phage_Mu_F	927				hypothetical protein	24	11	0	0	11	0	0	0	0	0	0	0	0	0	0	13	0	0	9	4	0	0
I_NC_014121.1_En_1322757_1386233_00054	1236|Gammaproteobacteria	protein conserved in bacteria	-	DUF2213	1323				hypothetical protein	29	13	0	0	13	0	0	0	0	0	0	0	0	0	0	16	0	0	12	4	0	0
I_NC_014121.1_En_1322757_1386233_00056	1236|Gammaproteobacteria	Linocin_M18 bacteriocin protein	-	-	1077				hypothetical protein	27	12	0	0	12	0	0	0	0	0	0	0	0	0	0	15	0	0	11	4	0	0
I_NC_014121.1_En_1322757_1386233_00057	1236|Gammaproteobacteria	-	-	-	294				hypothetical protein	27	12	0	0	12	0	0	0	0	0	0	0	0	0	0	15	0	0	11	4	0	0
I_NC_014121.1_En_1322757_1386233_00061					189				hypothetical protein	5	3	0	0	3	0	0	0	0	0	0	0	0	0	0	2	0	0	2	0	0	0
I_NC_014121.1_En_1322757_1386233_00063	1236|Gammaproteobacteria	-	-	-	384				hypothetical protein	18	7	0	0	7	0	0	0	0	0	0	0	0	0	0	11	0	0	11	0	0	0
I_NC_014121.1_En_1322757_1386233_00064	1236|Gammaproteobacteria	domain, Protein	-	Big_2,Ig_3,Phage_tail_2	756				hypothetical protein	18	7	0	0	7	0	0	0	0	0	0	0	0	0	0	11	0	0	11	0	0	0
I_NC_014121.1_En_1322757_1386233_00065	1236|Gammaproteobacteria	-	-	-	744				hypothetical protein	20	7	0	0	7	0	0	0	0	0	0	0	0	0	0	13	0	0	13	0	0	0
I_NC_014121.1_En_1322757_1386233_00067	1236|Gammaproteobacteria	tape measure protein	-	Phage_HK97_TLTM	2301				hypothetical protein	3	2	0	0	2	0	0	0	0	0	0	0	0	0	0	1	0	0	1	0	0	0
I_NC_014121.1_En_1322757_1386233_00068	1236|Gammaproteobacteria	-	-	-	498				hypothetical protein	55	19	0	0	19	0	0	0	0	0	0	0	0	0	0	36	0	0	36	0	0	0
I_NC_014121.1_En_1322757_1386233_00075	1236|Gammaproteobacteria	GtrA-like protein	-	GtrA	387				hypothetical protein	1	1	0	0	1	0	0	0	0	0	0	0	0	0	0	0	0	0	0	0	0	0
I_NC_014121.1_En_1322757_1386233_00078	1236|Gammaproteobacteria	YedD-like protein	yedD	YedD	414				hypothetical protein	18	4	0	0	4	0	0	0	0	0	0	0	0	0	0	14	0	0	14	0	0	0
I_NC_014121.1_En_1322757_1386233_00080	1236|Gammaproteobacteria	it directly binds FlhC, thus inhibiting the binding of the FlhC FlhD complex to class 2 promoters, resulting in decreased expression of class 2 flagellar operons. As a chaperone, effects FliD transition to the membrane by preventing its premature polymerization, and by directing it to the export apparatus	fliT	FliT	375	fliT			Flagellar protein FliT	1	1	0	0	1	0	0	0	0	0	0	0	0	0	0	0	0	0	0	0	0	0
I_NC_014121.1_En_1322757_1386233_00081	1236|Gammaproteobacteria	flagellar protein FliS	fliS	FliS	411	fliS		COG1516	Flagellar secretion chaperone FliS	1	1	0	0	1	0	0	0	0	0	0	0	0	0	0	0	0	0	0	0	0	0
I_NC_014121.1_En_1322757_1386233_00082	1236|Gammaproteobacteria	Required for morphogenesis and for the elongation of the flagellar filament by facilitating polymerization of the flagellin monomers at the tip of growing filament. Forms a capping structure, which prevents flagellin subunits (transported through the central channel of the flagellum) from leaking out without polymerization at the distal end	fliD	Flagellin_IN,FliD_C,FliD_N	1452	fliD		COG1345	Flagellar hook-associated protein 2	1	1	0	0	1	0	0	0	0	0	0	0	0	0	0	0	0	0	0	0	0	0
I_NC_014121.1_En_1322757_1386233_00083	1236|Gammaproteobacteria	Flagellin is the subunit protein which polymerizes to form the filaments of bacterial flagella	fliC	Flagellin_C,Flagellin_N	837	hag		COG1344	Flagellin	1	1	0	0	1	0	0	0	0	0	0	0	0	0	0	0	0	0	0	0	0	0
I_NC_014121.1_En_1322757_1386233_00084	1236|Gammaproteobacteria	-	-	-	1419				hypothetical protein	1	1	0	0	1	0	0	0	0	0	0	0	0	0	0	0	0	0	0	0	0	0
I_NC_014121.1_En_1322757_1386233_00085	1236|Gammaproteobacteria	Predicted methyltransferase regulatory domain	-	Glyco_transf_41,MethyTransf_Reg,Methyltransf_12,Methyltransf_25,TPR_1,TPR_11,TPR_16,TPR_2,TPR_8	3336	bepA	3.4.-.-		Beta-barrel assembly-enhancing protease	1	1	0	0	1	0	0	0	0	0	0	0	0	0	0	0	0	0	0	0	0	0
I_NC_014121.1_En_1322757_1386233_00086	1236|Gammaproteobacteria	Belongs to the DegT DnrJ EryC1 family	vioA	DegT_DnrJ_EryC1	1155	vioA	2.6.1.33		dTDP-4-amino-4,6-dideoxy-D-glucose transaminase	1	1	0	0	1	0	0	0	0	0	0	0	0	0	0	0	0	0	0	0	0	0
I_NC_014121.1_En_1322757_1386233_00087	1236|Gammaproteobacteria	WbqC-like protein family	-	WbqC	699				putative protein	1	1	0	0	1	0	0	0	0	0	0	0	0	0	0	0	0	0	0	0	0	0
I_NC_014121.1_En_1322757_1386233_00088	1236|Gammaproteobacteria	beta-fructofuranosidase activity	-	-	963				putative protein	1	1	0	0	1	0	0	0	0	0	0	0	0	0	0	0	0	0	0	0	0	0
I_NC_014121.1_En_1322757_1386233_00089	1236|Gammaproteobacteria	beta-fructofuranosidase activity	-	-	966				putative protein	1	1	0	0	1	0	0	0	0	0	0	0	0	0	0	0	0	0	0	0	0	0
I_NC_014121.1_En_1322757_1386233_00090	1236|Gammaproteobacteria	Acetyltransferase (GNAT) domain	-	Acetyltransf_1	453	mshD	2.3.1.189		Mycothiol acetyltransferase	1	1	0	0	1	0	0	0	0	0	0	0	0	0	0	0	0	0	0	0	0	0
I_NC_014121.1_En_1322757_1386233_00091	1236|Gammaproteobacteria	Nodulation protein S (NodS)	-	Methyltransf_23	738	COQ3	2.1.1.222		Ubiquinone biosynthesis O-methyltransferase, mitochondrial	1	1	0	0	1	0	0	0	0	0	0	0	0	0	0	0	0	0	0	0	0	0
I_NC_014121.1_En_386456_525014_00001	1236|Gammaproteobacteria	Fimbrial protein	-	Fimbrial	477	pmfA			Major fimbrial subunit	2	2	0	0	2	0	0	0	0	0	0	0	0	0	0	0	0	0	0	0	0	0
I_NC_014121.1_En_386456_525014_00002	1236|Gammaproteobacteria	PFAM Fimbrial biogenesis outer membrane usher protein	pmfC	PapC_C,PapC_N,Usher	2418	papC		COG3188	Outer membrane usher protein PapC	2	2	0	0	2	0	0	0	0	0	0	0	0	0	0	0	0	0	0	0	0	0
I_NC_014121.1_En_386456_525014_00008	1236|Gammaproteobacteria	Thiol disulfide interchange protein	dsbA_1	DSBA,Thioredoxin_4	618	dsbA		COG0526	Thiol:disulfide interchange protein DsbA	2	2	0	0	2	0	0	0	0	0	0	0	0	0	0	0	0	0	0	0	0	0
I_NC_014121.1_En_386456_525014_00029	1224|Proteobacteria	Belongs to the 'phage' integrase family	-	Arm-DNA-bind_3,Phage_int_SAM_3,Phage_int_SAM_5,Phage_integrase	1197	intS		COG0582	Prophage integrase IntS	6	4	0	0	4	0	0	0	0	0	0	0	0	0	0	2	0	0	2	0	0	0
I_NC_014121.1_En_386456_525014_00030					588				hypothetical protein	5	3	0	0	3	0	0	0	0	0	0	0	0	0	0	2	0	0	2	0	0	0
I_NC_014121.1_En_386456_525014_00032	1236|Gammaproteobacteria	Cobyrinic acid ac-diamide synthase	-	AAA_31	885				hypothetical protein	4	4	0	0	2	2	0	0	0	0	0	0	0	0	0	0	0	0	0	0	0	0
I_NC_014121.1_En_386456_525014_00034	1236|Gammaproteobacteria	transcriptional regulators	-	ParBc	1707				hypothetical protein	4	4	0	0	2	2	0	0	0	0	0	0	0	0	0	0	0	0	0	0	0	0
I_NC_014121.1_En_386456_525014_00035	1236|Gammaproteobacteria	Prokaryotic dksA/traR C4-type zinc finger	-	zf-dskA_traR	258	traR			Protein TraR	4	4	0	0	2	2	0	0	0	0	0	0	0	0	0	0	0	0	0	0	0	0
I_NC_014121.1_En_386456_525014_00036	1236|Gammaproteobacteria	Protein of unknown function (DUF2786)	-	DUF2786	744				hypothetical protein	4	4	0	0	2	2	0	0	0	0	0	0	0	0	0	0	0	0	0	0	0	0
I_NC_014121.1_En_386456_525014_00037	1236|Gammaproteobacteria	Protein of unknown function (DUF2857)	-	DUF2857	600				hypothetical protein	8	8	0	0	6	2	0	0	0	0	0	0	0	0	0	0	0	0	0	0	0	0
I_NC_014121.1_En_386456_525014_00038	1236|Gammaproteobacteria	-	-	-	231				hypothetical protein	8	8	0	0	6	2	0	0	0	0	0	0	0	0	0	0	0	0	0	0	0	0
I_NC_014121.1_En_386456_525014_00040	1236|Gammaproteobacteria	Integrating conjugative element protein	-	DUF1845	723				hypothetical protein	4	4	0	0	2	2	0	0	0	0	0	0	0	0	0	0	0	0	0	0	0	0
I_NC_014121.1_En_386456_525014_00042	1236|Gammaproteobacteria	Protein of unknown function (DUF3577)	-	DUF3577	492				hypothetical protein	8	8	0	0	6	2	0	0	0	0	0	0	0	0	0	0	0	0	0	0	0	0
I_NC_014121.1_En_386456_525014_00044	1236|Gammaproteobacteria	Protein of unknown function (DUF1778)	-	DUF1778	285				hypothetical protein	5	4	0	0	2	2	0	0	1	0	0	0	1	0	0	0	0	0	0	0	0	0
I_NC_014121.1_En_386456_525014_00045	1236|Gammaproteobacteria	histone acetyltransferase HPA2 and related acetyltransferases	-	Acetyltransf_10,Acetyltransf_7	483				hypothetical protein	4	4	0	0	2	2	0	0	0	0	0	0	0	0	0	0	0	0	0	0	0	0
I_NC_014121.1_En_386456_525014_00046	1236|Gammaproteobacteria	Integrating conjugative element protein PilL	pilL	TcpQ	1287				hypothetical protein	4	4	0	0	2	2	0	0	0	0	0	0	0	0	0	0	0	0	0	0	0	0
I_NC_014121.1_En_386456_525014_00047	1236|Gammaproteobacteria	PilM	-	PilM	444				hypothetical protein	4	4	0	0	2	2	0	0	0	0	0	0	0	0	0	0	0	0	0	0	0	0
I_NC_014121.1_En_386456_525014_00048	1236|Gammaproteobacteria	Bacterial type II and III secretion system protein	-	Secretin,Secretin_N_2	1710				hypothetical protein	8	8	0	0	6	2	0	0	0	0	0	0	0	0	0	0	0	0	0	0	0	0
I_NC_014121.1_En_386456_525014_00049	1236|Gammaproteobacteria	Pilin accessory protein (PilO)	pilO	PAP_PilO	1281				hypothetical protein	4	4	0	0	2	2	0	0	0	0	0	0	0	0	0	0	0	0	0	0	0	0
I_NC_014121.1_En_386456_525014_00050	1236|Gammaproteobacteria	-	pilP	-	498				hypothetical protein	8	8	0	0	6	2	0	0	0	0	0	0	0	0	0	0	0	0	0	0	0	0
I_NC_014121.1_En_386456_525014_00051	1236|Gammaproteobacteria	Type II secretory pathway, ATPase PulE Tfp pilus assembly pathway, ATPase PilB	pilQ	T2SSE	1575				hypothetical protein	8	8	0	0	6	2	0	0	0	0	0	0	0	0	0	0	0	0	0	0	0	0
I_NC_014121.1_En_386456_525014_00052	1236|Gammaproteobacteria	Type II secretion system (T2SS), protein F	pilR	T2SSF	1116				hypothetical protein	8	8	0	0	6	2	0	0	0	0	0	0	0	0	0	0	0	0	0	0	0	0
I_NC_014121.1_En_386456_525014_00053	1236|Gammaproteobacteria	PilS N terminal	pilS	PilS	597				hypothetical protein	8	8	0	0	6	2	0	0	0	0	0	0	0	0	0	0	0	0	0	0	0	0
I_NC_014121.1_En_386456_525014_00054	1236|Gammaproteobacteria	Transglycosylase SLT domain	pilT	SLT	480				hypothetical protein	8	8	0	0	6	2	0	0	0	0	0	0	0	0	0	0	0	0	0	0	0	0
I_NC_014121.1_En_386456_525014_00055	1236|Gammaproteobacteria	Type IV leader peptidase family	pilU	Peptidase_A24	657				hypothetical protein	4	4	0	0	2	2	0	0	0	0	0	0	0	0	0	0	0	0	0	0	0	0
I_NC_014121.1_En_386456_525014_00057	1236|Gammaproteobacteria	Belongs to the 'phage' integrase family	rci	Phage_integrase	1209	xerC_1			Tyrosine recombinase XerC	4	4	0	0	2	2	0	0	0	0	0	0	0	0	0	0	0	0	0	0	0	0
I_NC_014121.1_En_386456_525014_00058	2|Bacteria	-	-	-	858				hypothetical protein	3	3	0	0	1	2	0	0	0	0	0	0	0	0	0	0	0	0	0	0	0	0
I_NC_014121.1_En_386456_525014_00059	1236|Gammaproteobacteria	Integrating conjugative element protein	-	-	717				hypothetical protein	4	4	0	0	2	2	0	0	0	0	0	0	0	0	0	0	0	0	0	0	0	0
I_NC_014121.1_En_386456_525014_00060	1236|Gammaproteobacteria	Soluble lytic murein transglycosylase and related regulatory proteins (some contain LysM invasin domains)	-	SLT	612				hypothetical protein	4	4	0	0	2	2	0	0	0	0	0	0	0	0	0	0	0	0	0	0	0	0
I_NC_014121.1_En_386456_525014_00061	1236|Gammaproteobacteria	Protein of unknown function (DUF2859)	-	DUF2859	531				hypothetical protein	4	4	0	0	2	2	0	0	0	0	0	0	0	0	0	0	0	0	0	0	0	0
I_NC_014121.1_En_386456_525014_00062	1236|Gammaproteobacteria	restriction endonuclease	-	Mrr_cat	645				hypothetical protein	4	4	0	0	2	2	0	0	0	0	0	0	0	0	0	0	0	0	0	0	0	0
I_NC_014121.1_En_386456_525014_00063	1236|Gammaproteobacteria	-	-	-	375				hypothetical protein	4	4	0	0	2	2	0	0	0	0	0	0	0	0	0	0	0	0	0	0	0	0
I_NC_014121.1_En_386456_525014_00064	1236|Gammaproteobacteria	-	-	-	777				hypothetical protein	4	4	0	0	2	2	0	0	0	0	0	0	0	0	0	0	0	0	0	0	0	0
I_NC_014121.1_En_386456_525014_00065	1236|Gammaproteobacteria	Conjugal transfer protein TraG	traD	DUF87,TraG-D_C,TrwB_AAD_bind	2118				hypothetical protein	7	7	0	0	5	2	0	0	0	0	0	0	0	0	0	0	0	0	0	0	0	0
I_NC_014121.1_En_386456_525014_00067	1236|Gammaproteobacteria	Plasmid protein of unknown function (Plasmid_RAQPRD)	-	Plasmid_RAQPRD	318				hypothetical protein	7	7	0	0	5	2	0	0	0	0	0	0	0	0	0	0	0	0	0	0	0	0
I_NC_014121.1_En_386456_525014_00068	1236|Gammaproteobacteria	Protein of unknown function (DUF3262)	-	DUF3262	246				hypothetical protein	7	7	0	0	5	2	0	0	0	0	0	0	0	0	0	0	0	0	0	0	0	0
I_NC_014121.1_En_386456_525014_00069	1236|Gammaproteobacteria	Protein of unknown function (DUF2976)	-	DUF2976	366				hypothetical protein	4	4	0	0	2	2	0	0	0	0	0	0	0	0	0	0	0	0	0	0	0	0
I_NC_014121.1_En_386456_525014_00070	1236|Gammaproteobacteria	Protein of unknown function (DUF3487)	-	DUF3487	375				hypothetical protein	7	7	0	0	5	2	0	0	0	0	0	0	0	0	0	0	0	0	0	0	0	0
I_NC_014121.1_En_386456_525014_00073	1236|Gammaproteobacteria	Phage shock protein A	-	TrbI	1524				hypothetical protein	4	4	0	0	2	2	0	0	0	0	0	0	0	0	0	0	0	0	0	0	0	0
I_NC_014121.1_En_386456_525014_00074	1236|Gammaproteobacteria	Conjugal transfer protein	-	-	450				hypothetical protein	7	7	0	0	5	2	0	0	0	0	0	0	0	0	0	0	0	0	0	0	0	0
I_NC_014121.1_En_386456_525014_00075	1236|Gammaproteobacteria	type IV secretory pathway, VirB4 components	-	DUF87,TraC_F_IV	2799				hypothetical protein	7	7	0	0	5	2	0	0	0	0	0	0	0	0	0	0	0	0	0	0	0	0
I_NC_014121.1_En_386456_525014_00076	1236|Gammaproteobacteria	-	-	-	405				hypothetical protein	4	4	0	0	2	2	0	0	0	0	0	0	0	0	0	0	0	0	0	0	0	0
I_NC_014121.1_En_386456_525014_00077	1236|Gammaproteobacteria	PerC transcriptional activator	-	PerC	234				hypothetical protein	4	4	0	0	2	2	0	0	0	0	0	0	0	0	0	0	0	0	0	0	0	0
I_NC_014121.1_En_386456_525014_00078	1236|Gammaproteobacteria	DNA mismatch repair	-	HATPase_c_3	2427				hypothetical protein	4	4	0	0	2	2	0	0	0	0	0	0	0	0	0	0	0	0	0	0	0	0
I_NC_014121.1_En_386456_525014_00079	1236|Gammaproteobacteria	Protein of unknown function (DUF1525)	-	DUF1525	408				hypothetical protein	4	4	0	0	2	2	0	0	0	0	0	0	0	0	0	0	0	0	0	0	0	0
I_NC_014121.1_En_386456_525014_00081	1236|Gammaproteobacteria	Evidence 3 Function proposed based on presence of conserved amino acid motif, structural feature or limited homology	-	-	1425				hypothetical protein	7	7	0	0	5	2	0	0	0	0	0	0	0	0	0	0	0	0	0	0	0	0
I_NC_014121.1_En_386456_525014_00082	1236|Gammaproteobacteria	-	-	-	339				hypothetical protein	4	4	0	0	2	2	0	0	0	0	0	0	0	0	0	0	0	0	0	0	0	0
I_NC_014121.1_En_386456_525014_00084	1236|Gammaproteobacteria	-	-	-	291				hypothetical protein	4	4	0	0	2	2	0	0	0	0	0	0	0	0	0	0	0	0	0	0	0	0
I_NC_014121.1_En_386456_525014_00086					369				hypothetical protein	4	4	0	0	2	2	0	0	0	0	0	0	0	0	0	0	0	0	0	0	0	0
I_NC_014121.1_En_386456_525014_00087					324				hypothetical protein	4	4	0	0	2	2	0	0	0	0	0	0	0	0	0	0	0	0	0	0	0	0
I_NC_014121.1_En_386456_525014_00090	1236|Gammaproteobacteria	Helix-turn-helix domain	-	HTH_Tnp_1	312				hypothetical protein	12	3	0	0	3	0	0	0	9	0	0	9	0	0	0	0	0	0	0	0	0	0
I_NC_014121.1_En_386456_525014_00093	1236|Gammaproteobacteria	Low molecular weight phosphatase family	-	LMWPc	510	arsC_1	1.20.4.4		Arsenate reductase	7	4	0	0	2	2	0	0	3	0	0	2	1	0	0	0	0	0	0	0	0	0
I_NC_014121.1_En_386456_525014_00094	1236|Gammaproteobacteria	Arsenate reductase and related	arsC	ArsC	429	arsC_2	1.20.4.1		Arsenate reductase	273	19	0	0	15	4	0	0	254	0	0	42	212	0	0	0	0	0	0	0	0	0
I_NC_014121.1_En_386456_525014_00098	1236|Gammaproteobacteria	Belongs to the low molecular weight phosphotyrosine protein phosphatase family	-	LMWPc	480	arsC_3	1.20.4.4	COG0394	Arsenate reductase	7	4	0	0	2	2	0	0	3	0	0	2	1	0	0	0	0	0	0	0	0	0
I_NC_014121.1_En_386456_525014_00099	1236|Gammaproteobacteria	helix_turn_helix, Arsenical Resistance Operon Repressor	arsR	HTH_5,LMWPc	354				hypothetical protein	7	4	0	0	2	2	0	0	3	0	0	2	1	0	0	0	0	0	0	0	0	0
I_NC_014121.1_En_386456_525014_00100	1236|Gammaproteobacteria	Belongs to the sigma-70 factor family. ECF subfamily	-	Sigma70_r2,Sigma70_r4_2	216				hypothetical protein	4	4	0	0	2	2	0	0	0	0	0	0	0	0	0	0	0	0	0	0	0	0
I_NC_014121.1_En_386456_525014_00101	1236|Gammaproteobacteria	Belongs to the sigma-70 factor family. ECF subfamily	-	Sigma70_r2,Sigma70_r4_2	543	sigE		COG1595	ECF RNA polymerase sigma factor SigE	5	4	0	0	2	2	0	0	1	0	0	1	0	0	0	0	0	0	0	0	0	0
I_NC_014121.1_En_386456_525014_00102	1236|Gammaproteobacteria	-	-	-	117				hypothetical protein	4	4	0	0	2	2	0	0	0	0	0	0	0	0	0	0	0	0	0	0	0	0
I_NC_014121.1_En_386456_525014_00103	1236|Gammaproteobacteria	permease	-	ArsP_1	1002				hypothetical protein	7	4	0	0	2	2	0	0	3	0	0	2	1	0	0	0	0	0	0	0	0	0
I_NC_014121.1_En_386456_525014_00104	1236|Gammaproteobacteria	redox-active disulfide protein 2	-	DUF2892,Thioredoxin_3	231				hypothetical protein	7	4	0	0	2	2	0	0	3	0	0	2	1	0	0	0	0	0	0	0	0	0
I_NC_014121.1_En_386456_525014_00105	1236|Gammaproteobacteria	-	-	-	204				hypothetical protein	4	4	0	0	2	2	0	0	0	0	0	0	0	0	0	0	0	0	0	0	0	0
I_NC_014121.1_En_386456_525014_00106	1236|Gammaproteobacteria	Universal stress protein	-	Usp	846				hypothetical protein	8	4	0	0	2	2	0	0	4	0	0	2	2	0	0	0	0	0	0	0	0	0
I_NC_014121.1_En_386456_525014_00108	1236|Gammaproteobacteria	-	ynfN	-	228				hypothetical protein	4	4	0	0	2	2	0	0	0	0	0	0	0	0	0	0	0	0	0	0	0	0
I_NC_014121.1_En_386456_525014_00109	1236|Gammaproteobacteria	Belongs to the UPF0251 family	-	DUF134	321				hypothetical protein	10	6	0	0	4	2	0	0	3	0	0	1	2	0	0	1	0	0	1	0	0	0
I_NC_014121.1_En_386456_525014_00110	1236|Gammaproteobacteria	Dinitrogenase iron-molybdenum cofactor	-	Nitro_FeMo-Co	462				hypothetical protein	10	6	0	0	4	2	0	0	3	0	0	1	2	0	0	1	0	0	1	0	0	0
I_NC_014121.1_En_386456_525014_00112	1236|Gammaproteobacteria	Transposase IS3 IS911 family protein	-	HTH_Tnp_1	273				IS3 family transposase ISCfr6	1	1	0	0	1	0	0	0	0	0	0	0	0	0	0	0	0	0	0	0	0	0
I_NC_014121.1_En_386456_525014_00113	2|Bacteria	3-hydroxyoctanoyl-[acyl-carrier-protein] dehydratase activity	-	Acyl_transf_1,KAsynt_C_assoc,KR,Ketoacyl-synt_C,PP-binding,PS-DH,ketoacyl-synt	438				hypothetical protein	10	6	0	0	4	2	0	0	3	0	0	1	2	0	0	1	0	0	1	0	0	0
I_NC_014121.1_En_386456_525014_00114	1236|Gammaproteobacteria	Belongs to the Dps family	dps	Ferritin	477			COG0783	putative protein	10	6	0	0	4	2	0	0	3	0	0	1	2	0	0	1	0	0	1	0	0	0
I_NC_014121.1_En_386456_525014_00115	1236|Gammaproteobacteria	transcriptional regulator	bigR	HTH_5	351	bigR		COG0640	Biofilm growth-associated repressor	10	6	0	0	4	2	0	0	3	0	0	1	2	0	0	1	0	0	1	0	0	0
I_NC_014121.1_En_386456_525014_00116	1236|Gammaproteobacteria	Pyridine nucleotide-disulphide oxidoreductase, dimerisation domain	cdr	Pyr_redox_2,Pyr_redox_dim,Rhodanese	1659	cdr	1.8.1.14		Coenzyme A disulfide reductase	7	4	0	0	2	2	0	0	2	0	0	1	1	0	0	1	0	0	1	0	0	0
I_NC_014121.1_En_386456_525014_00117	1236|Gammaproteobacteria	) H( ) antiporter that extrudes sodium in exchange for external protons	nhaA	Na_H_antiport_1	1158	nhaA		COG3004	Na(+)/H(+) antiporter NhaA	4	4	0	0	2	2	0	0	0	0	0	0	0	0	0	0	0	0	0	0	0	0
I_NC_014121.1_En_386456_525014_00118					138				hypothetical protein	4	4	0	0	2	2	0	0	0	0	0	0	0	0	0	0	0	0	0	0	0	0
I_NC_014121.1_En_386456_525014_00119	1236|Gammaproteobacteria	Inorganic pyrophosphatase	ppaC	DHH,DHHA2	909	ppaC	3.6.1.1	COG1227	putative manganese-dependent inorganic pyrophosphatase	4	4	0	0	2	2	0	0	0	0	0	0	0	0	0	0	0	0	0	0	0	0
I_NC_014121.1_En_386456_525014_00120	1236|Gammaproteobacteria	response to stress	-	Usp	426				hypothetical protein	5	4	0	0	2	2	0	0	1	0	0	1	0	0	0	0	0	0	0	0	0	0
I_NC_014121.1_En_386456_525014_00121	1236|Gammaproteobacteria	Catalyzes the reversible conversion of 2- phosphoglycerate into phosphoenolpyruvate. It is essential for the degradation of carbohydrates via glycolysis	-	Enolase_C,Enolase_N	1290	eno	4.2.1.11	COG0148	Enolase	5	4	0	0	2	2	0	0	1	0	0	1	0	0	0	0	0	0	0	0	0	0
I_NC_014121.1_En_386456_525014_00122	1236|Gammaproteobacteria	Important for reducing fluoride concentration in the cell, thus reducing its toxicity	crcB	CRCB	375	crcB		COG0239	Putative fluoride ion transporter CrcB	5	4	0	0	2	2	0	0	1	0	0	1	0	0	0	0	0	0	0	0	0	0
I_NC_014121.1_En_386456_525014_00123	1236|Gammaproteobacteria	universal stress protein	-	Usp	420				hypothetical protein	4	4	0	0	2	2	0	0	0	0	0	0	0	0	0	0	0	0	0	0	0	0
I_NC_014121.1_En_386456_525014_00124	1236|Gammaproteobacteria	ATPase domain of DNA mismatch repair MUTS family	-	MutS_V	1539	mutS			DNA mismatch repair protein MutS	4	4	0	0	2	2	0	0	0	0	0	0	0	0	0	0	0	0	0	0	0	0
I_NC_014121.1_En_386456_525014_00125	1236|Gammaproteobacteria	ATPase domain of DNA mismatch repair MUTS family	-	MutS_V	1509	mutS2	3.1.-.-		Endonuclease MutS2	4	4	0	0	2	2	0	0	0	0	0	0	0	0	0	0	0	0	0	0	0	0
I_NC_014121.1_En_386456_525014_00128					450				hypothetical protein	4	4	0	0	2	2	0	0	0	0	0	0	0	0	0	0	0	0	0	0	0	0
I_NC_014121.1_En_386456_525014_00129					240				hypothetical protein	4	4	0	0	2	2	0	0	0	0	0	0	0	0	0	0	0	0	0	0	0	0
I_NC_014121.1_En_386456_525014_00130					117				hypothetical protein	4	4	0	0	2	2	0	0	0	0	0	0	0	0	0	0	0	0	0	0	0	0
I_NC_014121.1_En_386456_525014_00131	1236|Gammaproteobacteria	Belongs to the 'phage' integrase family	-	Integrase_1,Phage_int_SAM_2	885				hypothetical protein	4	4	0	0	2	2	0	0	0	0	0	0	0	0	0	0	0	0	0	0	0	0
I_NC_014121.1_En_386456_525014_00132					444				hypothetical protein	4	4	0	0	2	2	0	0	0	0	0	0	0	0	0	0	0	0	0	0	0	0
I_NC_014121.1_En_386456_525014_00133	1236|Gammaproteobacteria	-	-	-	390				hypothetical protein	4	4	0	0	2	2	0	0	0	0	0	0	0	0	0	0	0	0	0	0	0	0
I_NC_014121.1_En_386456_525014_00134	1236|Gammaproteobacteria	-	-	-	363				hypothetical protein	1	1	0	0	1	0	0	0	0	0	0	0	0	0	0	0	0	0	0	0	0	0
I_NC_014121.1_En_386456_525014_00135	1236|Gammaproteobacteria	-	-	-	306				hypothetical protein	4	4	0	0	2	2	0	0	0	0	0	0	0	0	0	0	0	0	0	0	0	0
I_NC_014121.1_En_386456_525014_00136	1236|Gammaproteobacteria	-	-	-	438				hypothetical protein	4	4	0	0	2	2	0	0	0	0	0	0	0	0	0	0	0	0	0	0	0	0
I_NC_014121.1_En_386456_525014_00137	1236|Gammaproteobacteria	-	-	DUF3085	612				hypothetical protein	4	4	0	0	2	2	0	0	0	0	0	0	0	0	0	0	0	0	0	0	0	0
I_NC_014121.1_En_386456_525014_00138	1236|Gammaproteobacteria	Antirestriction protein	traC	DUF1738,Toprim_4	984	traC	2.7.7.-		DNA primase TraC	4	4	0	0	2	2	0	0	0	0	0	0	0	0	0	0	0	0	0	0	0	0
I_NC_014121.1_En_386456_525014_00139	1236|Gammaproteobacteria	Evidence 4 Homologs of previously reported genes of	-	DUF1281	951				hypothetical protein	4	4	0	0	2	2	0	0	0	0	0	0	0	0	0	0	0	0	0	0	0	0
I_NC_014121.1_En_386456_525014_00140	1236|Gammaproteobacteria	Evidence 4 Homologs of previously reported genes of	-	N6_Mtase	687				hypothetical protein	8	8	0	0	6	2	0	0	0	0	0	0	0	0	0	0	0	0	0	0	0	0
I_NC_014121.1_En_386456_525014_00142					168				hypothetical protein	4	4	0	0	2	2	0	0	0	0	0	0	0	0	0	0	0	0	0	0	0	0
I_NC_014121.1_En_386456_525014_00144	1236|Gammaproteobacteria	Transposase	-	HTH_Tnp_1	396				IS3 family transposase ISEcl1	237	9	0	0	6	3	0	0	199	0	0	15	184	0	0	29	0	0	18	11	0	0
I_NC_014121.1_En_386456_525014_00147	1236|Gammaproteobacteria	ROK family	-	-	825				hypothetical protein	4	4	0	0	2	2	0	0	0	0	0	0	0	0	0	0	0	0	0	0	0	0
I_NC_014121.1_En_386456_525014_00148	2|Bacteria	phosphatase homologous to the C-terminal domain of histone macroH2A1	CP_0387	Macro	480				hypothetical protein	4	4	0	0	2	2	0	0	0	0	0	0	0	0	0	0	0	0	0	0	0	0
I_NC_014121.1_En_386456_525014_00149	2|Bacteria	extracellular polysaccharide biosynthetic process	-	Wzz	654				hypothetical protein	4	4	0	0	2	2	0	0	0	0	0	0	0	0	0	0	0	0	0	0	0	0
I_NC_014121.1_En_386456_525014_00150	1236|Gammaproteobacteria	-	-	-	537				hypothetical protein	4	4	0	0	2	2	0	0	0	0	0	0	0	0	0	0	0	0	0	0	0	0
I_NC_014121.1_En_386456_525014_00151	1236|Gammaproteobacteria	F plasmid transfer operon, TraF, protein	-	TraF_2	1218				hypothetical protein	8	8	0	0	6	2	0	0	0	0	0	0	0	0	0	0	0	0	0	0	0	0
I_NC_014121.1_En_386456_525014_00152	1236|Gammaproteobacteria	-	-	-	990				hypothetical protein	4	4	0	0	2	2	0	0	0	0	0	0	0	0	0	0	0	0	0	0	0	0
I_NC_014121.1_En_386456_525014_00154	1236|Gammaproteobacteria	relaxase	-	TraI_2,TraI_2_C	1578				hypothetical protein	4	4	0	0	2	2	0	0	0	0	0	0	0	0	0	0	0	0	0	0	0	0
I_NC_014121.1_En_386456_525014_00155	1236|Gammaproteobacteria	Belongs to the 'phage' integrase family	-	Phage_int_SAM_1,Phage_int_SAM_4,Phage_int_SAM_5,Phage_integrase	966	xerC_2			Tyrosine recombinase XerC	3	3	0	0	1	2	0	0	0	0	0	0	0	0	0	0	0	0	0	0	0	0
I_NC_016514.1_En_3580584_3618415_00004	1236|Gammaproteobacteria	RepB plasmid partitioning protein	repB	ParBc,RepB	897				hypothetical protein	11	10	0	0	7	3	0	0	0	0	0	0	0	0	0	1	0	0	1	0	0	0
I_NC_016514.1_En_3580584_3618415_00006	1236|Gammaproteobacteria	RES	-	RES	1026				hypothetical protein	14	14	0	0	4	10	0	0	0	0	0	0	0	0	0	0	0	0	0	0	0	0
I_NC_016514.1_En_3580584_3618415_00009					219				hypothetical protein	1	1	0	0	1	0	0	0	0	0	0	0	0	0	0	0	0	0	0	0	0	0
I_NC_016514.1_En_3580584_3618415_00010					258				hypothetical protein	1	1	0	0	1	0	0	0	0	0	0	0	0	0	0	0	0	0	0	0	0	0
I_NC_016514.1_En_3580584_3618415_00019					234				hypothetical protein	1	1	0	0	1	0	0	0	0	0	0	0	0	0	0	0	0	0	0	0	0	0
I_NC_016514.1_En_3580584_3618415_00026	1236|Gammaproteobacteria	-	-	-	237				hypothetical protein	1	1	0	0	1	0	0	0	0	0	0	0	0	0	0	0	0	0	0	0	0	0
I_NC_016514.1_En_3580584_3618415_00027	1236|Gammaproteobacteria	-	-	-	168				hypothetical protein	1	1	0	0	1	0	0	0	0	0	0	0	0	0	0	0	0	0	0	0	0	0
I_NC_016514.1_En_3580584_3618415_00028	1236|Gammaproteobacteria	-	-	-	441				hypothetical protein	1	1	0	0	1	0	0	0	0	0	0	0	0	0	0	0	0	0	0	0	0	0
I_NC_016514.1_En_3580584_3618415_00029	1236|Gammaproteobacteria	-	-	-	357				hypothetical protein	14	8	0	0	8	0	0	0	0	0	0	0	0	0	0	6	0	0	6	0	0	0
I_NC_016514.1_En_3580584_3618415_00033	1236|Gammaproteobacteria	Belongs to the sigma-70 factor family. ECF subfamily	-	Sigma70_r2,Sigma70_r4_2	531	ecfG			ECF RNA polymerase sigma factor EcfG	11	7	0	0	7	0	0	0	0	0	0	0	0	0	0	4	0	0	4	0	0	0
I_NC_016514.1_En_3580584_3618415_00034	1236|Gammaproteobacteria	Tetratricopeptide repeat	-	TPR_16,TPR_2	528				hypothetical protein	8	7	0	0	7	0	0	0	0	0	0	0	0	0	0	1	0	0	1	0	0	0
I_NC_016845.1_Kp_3433717_3495427_00031	1236|Gammaproteobacteria	TrbM	kikA	TrbM	303				hypothetical protein	146	146	0	0	0	146	0	0	0	0	0	0	0	0	0	0	0	0	0	0	0	0
I_NC_016845.1_Kp_3433717_3495427_00036	1236|Gammaproteobacteria	Restriction endonuclease	-	Mrr_cat	996				hypothetical protein	112	112	0	0	0	110	2	0	0	0	0	0	0	0	0	0	0	0	0	0	0	0
I_NC_016845.1_Kp_3433717_3495427_00037	1236|Gammaproteobacteria	-	-	-	1089				hypothetical protein	112	112	0	0	0	110	2	0	0	0	0	0	0	0	0	0	0	0	0	0	0	0
I_NC_016845.1_Kp_3433717_3495427_00038	206389|Rhodocyclales	-	-	-	495				hypothetical protein	112	112	0	0	0	110	2	0	0	0	0	0	0	0	0	0	0	0	0	0	0	0
I_NC_016845.1_Kp_3433717_3495427_00040	1236|Gammaproteobacteria	Domain of unknown function (DUF4917)	-	DUF4917	1020				hypothetical protein	108	108	0	0	0	107	1	0	0	0	0	0	0	0	0	0	0	0	0	0	0	0
I_NC_016845.1_Kp_3433717_3495427_00041					2247				hypothetical protein	105	105	0	0	0	105	0	0	0	0	0	0	0	0	0	0	0	0	0	0	0	0
I_NC_017162.1_Ab_1610444_1662416_00002	1236|Gammaproteobacteria	-	-	Haem_oxygenas_2	870				hypothetical protein	36	34	34	0	0	0	0	0	0	0	0	0	0	0	0	2	2	0	0	0	0	0
I_NC_017162.1_Ab_1610444_1662416_00003	1236|Gammaproteobacteria	Belongs to the 'phage' integrase family	-	Arm-DNA-bind_3,Phage_integrase	1263				hypothetical protein	35	33	33	0	0	0	0	0	0	0	0	0	0	0	0	2	2	0	0	0	0	0
I_NC_017162.1_Ab_1610444_1662416_00004	1236|Gammaproteobacteria	Pfam:DUF955	-	HTH_3,HTH_31,Peptidase_M78	1083				hypothetical protein	19	14	14	0	0	0	0	0	5	5	0	0	0	0	0	0	0	0	0	0	0	0
I_NC_017162.1_Ab_1610444_1662416_00005	1236|Gammaproteobacteria	-	-	-	612				hypothetical protein	19	14	14	0	0	0	0	0	5	5	0	0	0	0	0	0	0	0	0	0	0	0
I_NC_017162.1_Ab_1610444_1662416_00006	1236|Gammaproteobacteria	-	-	-	270				hypothetical protein	43	40	40	0	0	0	0	0	0	0	0	0	0	0	0	3	3	0	0	0	0	0
I_NC_017162.1_Ab_1610444_1662416_00008	470.IX87_00275|-	-	-	-	963				hypothetical protein	25	19	19	0	0	0	0	0	0	0	0	0	0	0	0	6	6	0	0	0	0	0
I_NC_017162.1_Ab_1610444_1662416_00013					504				hypothetical protein	175	29	29	0	0	0	0	0	2	2	0	0	0	0	0	144	144	0	0	0	0	0
I_NC_017162.1_Ab_1610444_1662416_00017	1236|Gammaproteobacteria	DNA-binding transcriptional regulator Cro	-	P22_Cro	252				hypothetical protein	77	16	16	0	0	0	0	0	0	0	0	0	0	0	0	61	61	0	0	0	0	0
I_NC_017162.1_Ab_1610444_1662416_00020	1236|Gammaproteobacteria	-	-	-	300				hypothetical protein	35	8	8	0	0	0	0	0	0	0	0	0	0	0	0	27	27	0	0	0	0	0
I_NC_017162.1_Ab_1610444_1662416_00021	2|Bacteria	-	-	DUF1376,HTH_36,Phage_rep_O	882				hypothetical protein	142	10	10	0	0	0	0	0	0	0	0	0	0	0	0	132	132	0	0	0	0	0
I_NC_017162.1_Ab_1610444_1662416_00022	1236|Gammaproteobacteria	-	-	-	801				hypothetical protein	138	10	10	0	0	0	0	0	1	1	0	0	0	0	0	127	127	0	0	0	0	0
I_NC_017162.1_Ab_1610444_1662416_00023					135				hypothetical protein	117	47	47	0	0	0	0	0	0	0	0	0	0	0	0	70	70	0	0	0	0	0
I_NC_017162.1_Ab_1610444_1662416_00024					441				hypothetical protein	145	57	57	0	0	0	0	0	0	0	0	0	0	0	0	88	88	0	0	0	0	0
I_NC_017162.1_Ab_1610444_1662416_00025					285				hypothetical protein	3	2	2	0	0	0	0	0	0	0	0	0	0	0	0	1	1	0	0	0	0	0
I_NC_017162.1_Ab_1610444_1662416_00026	470.IX87_06030|-	-	-	-	225				hypothetical protein	107	24	24	0	0	0	0	0	0	0	0	0	0	0	0	83	83	0	0	0	0	0
I_NC_017162.1_Ab_1610444_1662416_00028	1236|Gammaproteobacteria	-	-	-	753				hypothetical protein	68	17	17	0	0	0	0	0	0	0	0	0	0	0	0	51	51	0	0	0	0	0
I_NC_017162.1_Ab_1610444_1662416_00032	1236|Gammaproteobacteria	Uncharacterized conserved protein (DUF2280)	-	DUF2280	471				hypothetical protein	176	40	40	0	0	0	0	0	1	1	0	0	0	0	0	135	135	0	0	0	0	0
I_NC_017162.1_Ab_1610444_1662416_00033	1236|Gammaproteobacteria	Terminase RNaseH-like domain	-	Terminase_6C	1428				hypothetical protein	195	42	42	0	0	0	0	0	1	1	0	0	0	0	0	152	152	0	0	0	0	0
I_NC_017162.1_Ab_1610444_1662416_00034	28883|Caudovirales	Domain of unknown function (DUF4055)	-	-	1071				hypothetical protein	1	1	1	0	0	0	0	0	0	0	0	0	0	0	0	0	0	0	0	0	0	0
I_NC_017162.1_Ab_1610444_1662416_00035	1236|Gammaproteobacteria	Domain of unknown function (DUF4055)	-	DUF4055	411				hypothetical protein	1	1	1	0	0	0	0	0	0	0	0	0	0	0	0	0	0	0	0	0	0	0
I_NC_017162.1_Ab_1610444_1662416_00037					429				hypothetical protein	167	46	46	0	0	0	0	0	1	1	0	0	0	0	0	120	120	0	0	0	0	0
I_NC_017162.1_Ab_1610444_1662416_00039	1236|Gammaproteobacteria	-	-	-	192				hypothetical protein	165	34	34	0	0	0	0	0	1	1	0	0	0	0	0	130	130	0	0	0	0	0
I_NC_017162.1_Ab_1610444_1662416_00040	28883|Caudovirales	-	-	-	768				hypothetical protein	195	44	44	0	0	0	0	0	1	1	0	0	0	0	0	150	150	0	0	0	0	0
I_NC_017162.1_Ab_1610444_1662416_00041	28883|Caudovirales	-	-	-	957				hypothetical protein	196	44	44	0	0	0	0	0	1	1	0	0	0	0	0	151	151	0	0	0	0	0
I_NC_017162.1_Ab_1610444_1662416_00042	1236|Gammaproteobacteria	-	-	Ish1	666				hypothetical protein	180	38	38	0	0	0	0	0	1	1	0	0	0	0	0	141	141	0	0	0	0	0
I_NC_017162.1_Ab_1610444_1662416_00043	1236|Gammaproteobacteria	-	-	-	390				hypothetical protein	200	43	43	0	0	0	0	0	1	1	0	0	0	0	0	156	156	0	0	0	0	0
I_NC_017162.1_Ab_1610444_1662416_00048	1236|Gammaproteobacteria	-	-	-	219				hypothetical protein	267	50	50	0	0	0	0	0	1	1	0	0	0	0	0	216	216	0	0	0	0	0
I_NC_017162.1_Ab_1610444_1662416_00049	1236|Gammaproteobacteria	-	-	-	522				hypothetical protein	153	17	17	0	0	0	0	0	1	1	0	0	0	0	0	135	135	0	0	0	0	0
I_NC_017162.1_Ab_1610444_1662416_00050	1236|Gammaproteobacteria	-	-	-	354				hypothetical protein	356	64	64	0	0	0	0	0	2	2	0	0	0	0	0	290	290	0	0	0	0	0
I_NC_017162.1_Ab_1610444_1662416_00051	1236|Gammaproteobacteria	-	-	-	1356				hypothetical protein	58	5	5	0	0	0	0	0	0	0	0	0	0	0	0	53	53	0	0	0	0	0
I_NC_017162.1_Ab_1610444_1662416_00054	1236|Gammaproteobacteria	HicA toxin of bacterial toxin-antitoxin,	-	HicA_toxin	183				hypothetical protein	120	28	28	0	0	0	0	0	0	0	0	0	0	0	0	92	92	0	0	0	0	0
I_NC_017162.1_Ab_1610444_1662416_00056	1236|Gammaproteobacteria	-	ydcA	-	177				hypothetical protein	17	15	15	0	0	0	0	0	2	2	0	0	0	0	0	0	0	0	0	0	0	0
I_NC_017162.1_Ab_1610444_1662416_00057	1236|Gammaproteobacteria	Protein of unknown function (DUF4236)	-	DUF4236	324				hypothetical protein	79	17	17	0	0	0	0	0	0	0	0	0	0	0	0	62	62	0	0	0	0	0
I_NC_017162.1_Ab_1610444_1662416_00058	1236|Gammaproteobacteria	-	-	-	795				hypothetical protein	30	6	6	0	0	0	0	0	0	0	0	0	0	0	0	24	24	0	0	0	0	0
I_NC_017162.1_Ab_1610444_1662416_00059					240				hypothetical protein	32	6	6	0	0	0	0	0	0	0	0	0	0	0	0	26	26	0	0	0	0	0
I_NC_017162.1_Ab_1610444_1662416_00060					156				hypothetical protein	32	6	6	0	0	0	0	0	0	0	0	0	0	0	0	26	26	0	0	0	0	0
I_NC_017162.1_Ab_1610444_1662416_00061	1236|Gammaproteobacteria	KilA-N	-	HTH_39,KilA-N	993				hypothetical protein	57	7	7	0	0	0	0	0	0	0	0	0	0	0	0	50	50	0	0	0	0	0
I_NC_017162.1_Ab_1610444_1662416_00063					765				hypothetical protein	55	21	21	0	0	0	0	0	0	0	0	0	0	0	0	34	34	0	0	0	0	0
I_NC_017162.1_Ab_1610444_1662416_00064					393				hypothetical protein	54	22	22	0	0	0	0	0	0	0	0	0	0	0	0	32	32	0	0	0	0	0
I_NC_017162.1_Ab_1610444_1662416_00065	1236|Gammaproteobacteria	-	-	-	399				hypothetical protein	325	61	61	0	0	0	0	0	2	2	0	0	0	0	0	262	262	0	0	0	0	0
I_NC_017162.1_Ab_1610444_1662416_00067	1236|Gammaproteobacteria	-	-	-	363				hypothetical protein	134	37	37	0	0	0	0	0	1	1	0	0	0	0	0	96	96	0	0	0	0	0
I_NC_017162.1_Ab_1610444_1662416_00070					573				hypothetical protein	29	12	12	0	0	0	0	0	0	0	0	0	0	0	0	17	17	0	0	0	0	0
I_NC_017162.1_Ab_1610444_1662416_00071					180				hypothetical protein	30	12	12	0	0	0	0	0	0	0	0	0	0	0	0	18	18	0	0	0	0	0
I_NC_017162.1_Ab_1610444_1662416_00073					195				hypothetical protein	59	23	23	0	0	0	0	0	0	0	0	0	0	0	0	36	36	0	0	0	0	0
I_NC_017171.2_Ab_3916537_3957740_00001	206351|Neisseriales	Domain of unknown function (DUF4760)	-	DUF4760	354				hypothetical protein	1	1	1	0	0	0	0	0	0	0	0	0	0	0	0	0	0	0	0	0	0	0
I_NC_017171.2_Ab_3916537_3957740_00004					228				hypothetical protein	25	11	11	0	0	0	0	0	0	0	0	0	0	0	0	14	14	0	0	0	0	0
I_NC_017171.2_Ab_3916537_3957740_00005	1236|Gammaproteobacteria	-	-	-	2100				hypothetical protein	21	10	10	0	0	0	0	0	0	0	0	0	0	0	0	11	11	0	0	0	0	0
I_NC_017171.2_Ab_3916537_3957740_00006	1224|Proteobacteria	Phage Tail Collar Domain	-	Collar,Phage_fiber_2	609				hypothetical protein	20	10	10	0	0	0	0	0	0	0	0	0	0	0	0	10	10	0	0	0	0	0
I_NC_017171.2_Ab_3916537_3957740_00007	1236|Gammaproteobacteria	Protein of unknown function (DUF2612)	-	DUF2612	591				hypothetical protein	20	10	10	0	0	0	0	0	0	0	0	0	0	0	0	10	10	0	0	0	0	0
I_NC_017171.2_Ab_3916537_3957740_00008	1236|Gammaproteobacteria	Baseplate J-like protein	-	Baseplate_J	1185				hypothetical protein	20	10	10	0	0	0	0	0	0	0	0	0	0	0	0	10	10	0	0	0	0	0
I_NC_017171.2_Ab_3916537_3957740_00009	1236|Gammaproteobacteria	-	-	-	354				hypothetical protein	20	10	10	0	0	0	0	0	0	0	0	0	0	0	0	10	10	0	0	0	0	0
I_NC_017171.2_Ab_3916537_3957740_00010	1236|Gammaproteobacteria	Baseplate assembly protein	-	-	663				hypothetical protein	20	10	10	0	0	0	0	0	0	0	0	0	0	0	0	10	10	0	0	0	0	0
I_NC_017171.2_Ab_3916537_3957740_00011	1236|Gammaproteobacteria	-	-	-	960				hypothetical protein	20	10	10	0	0	0	0	0	0	0	0	0	0	0	0	10	10	0	0	0	0	0
I_NC_017171.2_Ab_3916537_3957740_00012	1236|Gammaproteobacteria	-	-	-	297				hypothetical protein	20	10	10	0	0	0	0	0	0	0	0	0	0	0	0	10	10	0	0	0	0	0
I_NC_017171.2_Ab_3916537_3957740_00013	1236|Gammaproteobacteria	-	-	-	597				hypothetical protein	20	10	10	0	0	0	0	0	0	0	0	0	0	0	0	10	10	0	0	0	0	0
I_NC_017171.2_Ab_3916537_3957740_00014					450				hypothetical protein	17	9	9	0	0	0	0	0	0	0	0	0	0	0	0	8	8	0	0	0	0	0
I_NC_017171.2_Ab_3916537_3957740_00015					357				hypothetical protein	17	9	9	0	0	0	0	0	0	0	0	0	0	0	0	8	8	0	0	0	0	0
I_NC_017171.2_Ab_3916537_3957740_00016	1236|Gammaproteobacteria	Belongs to the WXG100 family	-	SLT	2025				hypothetical protein	17	9	9	0	0	0	0	0	0	0	0	0	0	0	0	8	8	0	0	0	0	0
I_NC_017171.2_Ab_3916537_3957740_00017	1236|Gammaproteobacteria	-	-	-	465				hypothetical protein	11	7	7	0	0	0	0	0	0	0	0	0	0	0	0	4	4	0	0	0	0	0
I_NC_017171.2_Ab_3916537_3957740_00018	1236|Gammaproteobacteria	Protein of unknown function (DUF3277)	-	DUF3277	444				hypothetical protein	20	10	10	0	0	0	0	0	0	0	0	0	0	0	0	10	10	0	0	0	0	0
I_NC_017171.2_Ab_3916537_3957740_00019	1236|Gammaproteobacteria	Protein of unknown function (DUF3383)	-	DUF3383	1476				hypothetical protein	20	10	10	0	0	0	0	0	0	0	0	0	0	0	0	10	10	0	0	0	0	0
I_NC_017171.2_Ab_3916537_3957740_00020	1236|Gammaproteobacteria	-	-	-	540				hypothetical protein	24	14	14	0	0	0	0	0	0	0	0	0	0	0	0	10	10	0	0	0	0	0
I_NC_017171.2_Ab_3916537_3957740_00021	1236|Gammaproteobacteria	-	-	-	369				hypothetical protein	24	14	14	0	0	0	0	0	0	0	0	0	0	0	0	10	10	0	0	0	0	0
I_NC_017171.2_Ab_3916537_3957740_00022	1236|Gammaproteobacteria	-	-	-	561				hypothetical protein	24	14	14	0	0	0	0	0	0	0	0	0	0	0	0	10	10	0	0	0	0	0
I_NC_017171.2_Ab_3916537_3957740_00023	1236|Gammaproteobacteria	Protein of unknown function (DUF4054)	-	DUF4054	387				hypothetical protein	24	14	14	0	0	0	0	0	0	0	0	0	0	0	0	10	10	0	0	0	0	0
I_NC_017171.2_Ab_3916537_3957740_00024	1236|Gammaproteobacteria	-	-	-	432				hypothetical protein	21	14	14	0	0	0	0	0	0	0	0	0	0	0	0	7	7	0	0	0	0	0
I_NC_017171.2_Ab_3916537_3957740_00025	1236|Gammaproteobacteria	Uncharacterized protein conserved in bacteria (DUF2184)	-	DUF2184	1026				hypothetical protein	21	14	14	0	0	0	0	0	0	0	0	0	0	0	0	7	7	0	0	0	0	0
I_NC_017171.2_Ab_3916537_3957740_00026	1236|Gammaproteobacteria	-	-	-	477				hypothetical protein	21	14	14	0	0	0	0	0	0	0	0	0	0	0	0	7	7	0	0	0	0	0
I_NC_017171.2_Ab_3916537_3957740_00028	1236|Gammaproteobacteria	Phage Mu protein F like protein	-	Phage_Mu_F	636				hypothetical protein	23	14	14	0	0	0	0	0	0	0	0	0	0	0	0	9	9	0	0	0	0	0
I_NC_017171.2_Ab_3916537_3957740_00029	1236|Gammaproteobacteria	Protein of unknown function (DUF1073)	VY92_02905	DUF1073	1413				hypothetical protein	21	14	14	0	0	0	0	0	0	0	0	0	0	0	0	7	7	0	0	0	0	0
I_NC_017171.2_Ab_3916537_3957740_00030	1236|Gammaproteobacteria	phage Terminase large subunit	-	-	1659				hypothetical protein	24	14	14	0	0	0	0	0	0	0	0	0	0	0	0	10	10	0	0	0	0	0
I_NC_017171.2_Ab_3916537_3957740_00035	1236|Gammaproteobacteria	-	-	-	501				hypothetical protein	77	22	22	0	0	0	0	0	0	0	0	0	0	0	0	55	55	0	0	0	0	0
I_NC_017171.2_Ab_3916537_3957740_00038					423				hypothetical protein	179	64	64	0	0	0	0	0	0	0	0	0	0	0	0	115	115	0	0	0	0	0
I_NC_017171.2_Ab_3916537_3957740_00045	1236|Gammaproteobacteria	Helix-turn-helix	-	HTH_3	201				hypothetical protein	32	30	30	0	0	0	0	0	0	0	0	0	0	0	0	2	2	0	0	0	0	0
I_NC_017171.2_Ab_3916537_3957740_00046	1236|Gammaproteobacteria	Peptidase S24-like	-	HTH_19,HTH_3,Peptidase_S24	663	lexA	3.4.21.88		LexA repressor	32	30	30	0	0	0	0	0	0	0	0	0	0	0	0	2	2	0	0	0	0	0
I_NC_017171.2_Ab_3916537_3957740_00048	1236|Gammaproteobacteria	-	-	-	1002				hypothetical protein	174	29	29	0	0	0	0	0	1	1	0	0	0	0	0	144	144	0	0	0	0	0
I_NC_017171.2_Ab_3916537_3957740_00050					264				hypothetical protein	13	10	10	0	0	0	0	0	0	0	0	0	0	0	0	3	3	0	0	0	0	0
I_NC_017171.2_Ab_3916537_3957740_00051	10662|Myoviridae	-	-	-	792				hypothetical protein	9	9	9	0	0	0	0	0	0	0	0	0	0	0	0	0	0	0	0	0	0	0
I_NC_017171.2_Ab_3916537_3957740_00053					315				hypothetical protein	24	12	12	0	0	0	0	0	0	0	0	0	0	0	0	12	12	0	0	0	0	0
I_NC_017171.2_Ab_3916537_3957740_00054	1236|Gammaproteobacteria	AAA domain	-	AAA_24	879				hypothetical protein	17	12	12	0	0	0	0	0	0	0	0	0	0	0	0	5	5	0	0	0	0	0
I_NC_017171.2_Ab_3916537_3957740_00055	1236|Gammaproteobacteria	-	-	-	393				hypothetical protein	38	17	17	0	0	0	0	0	1	1	0	0	0	0	0	20	20	0	0	0	0	0
I_NC_017171.2_Ab_3916537_3957740_00057	1224|Proteobacteria	DNA N-6-adenine-methyltransferase (Dam)	-	Dam	501				hypothetical protein	15	12	12	0	0	0	0	0	0	0	0	0	0	0	0	3	3	0	0	0	0	0
I_NC_017171.2_Ab_3916537_3957740_00058	1236|Gammaproteobacteria	-	-	-	270				hypothetical protein	22	13	13	0	0	0	0	0	0	0	0	0	0	0	0	9	9	0	0	0	0	0
I_NC_017171.2_Ab_3916537_3957740_00059	1236|Gammaproteobacteria	-	-	HTH_11	291				hypothetical protein	22	9	9	0	0	0	0	0	0	0	0	0	0	0	0	13	13	0	0	0	0	0
I_NC_017331.1_Sa_2105832_2153014_00028					150				hypothetical protein	26	26	0	0	0	0	0	26	0	0	0	0	0	0	0	0	0	0	0	0	0	0
I_NC_017331.1_Sa_2105832_2153014_00035	91061|Bacilli	dUTPase	-	dUTPase_2	537				hypothetical protein	278	30	0	0	0	0	0	30	0	0	0	0	0	0	0	248	0	0	0	0	0	248
I_NC_017331.1_Sa_2105832_2153014_00036					411				hypothetical protein	54	12	0	0	0	0	0	12	0	0	0	0	0	0	0	42	0	0	0	0	0	42
I_NC_017331.1_Sa_2105832_2153014_00039	10239|Viruses	YopX protein	-	-	450				hypothetical protein	103	12	0	0	0	0	0	12	0	0	0	0	0	0	0	91	0	0	0	0	0	91
I_NC_017331.1_Sa_2105832_2153014_00042	10699|Siphoviridae	PVL ORF-50-like family	-	-	291				hypothetical protein	32	9	0	0	0	0	0	9	0	0	0	0	0	0	0	23	0	0	0	0	0	23
I_NC_017331.1_Sa_34385_112184_00002	91061|Bacilli	regulation of methylation-dependent chromatin silencing	-	-	864				hypothetical protein	61	36	0	0	0	0	0	36	0	0	0	0	0	0	0	25	0	0	0	0	0	25
I_NC_017331.1_Sa_34385_112184_00003	91061|Bacilli	-	-	-	723				hypothetical protein	5	3	0	0	0	0	0	3	0	0	0	0	0	0	0	2	0	0	0	0	0	2
I_NC_017331.1_Sa_34385_112184_00004	91061|Bacilli	-	-	-	723				hypothetical protein	5	3	0	0	0	0	0	3	0	0	0	0	0	0	0	2	0	0	0	0	0	2
I_NC_017331.1_Sa_34385_112184_00006	91061|Bacilli	-	-	-	372				hypothetical protein	62	37	0	0	0	0	0	37	0	0	0	0	0	0	0	25	0	0	0	0	0	25
I_NC_017331.1_Sa_34385_112184_00007	91061|Bacilli	Phage plasmid primase P4 family	-	-	1644				hypothetical protein	64	37	0	0	0	0	0	37	0	0	0	0	0	0	0	27	0	0	0	0	0	27
I_NC_017331.1_Sa_34385_112184_00008	91061|Bacilli	-	-	-	117				hypothetical protein	63	37	0	0	0	0	0	37	0	0	0	0	0	0	0	26	0	0	0	0	0	26
I_NC_017331.1_Sa_34385_112184_00009	91061|Bacilli	Recombinase	spoIVCA	Recombinase,Resolvase,Zn_ribbon_recom	1686				hypothetical protein	102	67	0	0	0	0	0	67	0	0	0	0	0	0	0	35	0	0	0	0	0	35
I_NC_017331.1_Sa_34385_112184_00010	91061|Bacilli	COG1943 Transposase and inactivated derivatives	-	Y1_Tnp	486				IS200/IS605 family transposase ISSep3	15	10	0	0	0	0	0	10	0	0	0	0	0	0	0	5	0	0	0	0	0	5
I_NC_017331.1_Sa_34385_112184_00014	91061|Bacilli	Protein of unknown function (DUF1643)	-	DUF1643	507				hypothetical protein	65	39	0	0	0	0	0	39	0	0	0	0	0	0	0	26	0	0	0	0	0	26
I_NC_017331.1_Sa_34385_112184_00015	91061|Bacilli	RadC-like JAB domain	-	RadC	183				hypothetical protein	1	1	0	0	0	0	0	1	0	0	0	0	0	0	0	0	0	0	0	0	0	0
I_NC_017331.1_Sa_34385_112184_00022	91061|Bacilli	-	-	HTH_11	873				hypothetical protein	13	12	0	0	0	0	0	12	0	0	0	0	0	0	0	1	0	0	0	0	0	1
I_NC_017331.1_Sa_34385_112184_00023					309				hypothetical protein	13	12	0	0	0	0	0	12	0	0	0	0	0	0	0	1	0	0	0	0	0	1
I_NC_017331.1_Sa_34385_112184_00024					489				hypothetical protein	12	11	0	0	0	0	0	11	0	0	0	0	0	0	0	1	0	0	0	0	0	1
I_NC_017331.1_Sa_34385_112184_00025	91061|Bacilli	-	-	-	528				hypothetical protein	13	11	0	0	0	0	0	11	0	0	0	0	0	0	0	2	0	0	0	0	0	2
I_NC_017331.1_Sa_34385_112184_00026	91061|Bacilli	-	-	-	417				hypothetical protein	11	10	0	0	0	0	0	10	0	0	0	0	0	0	0	1	0	0	0	0	0	1
I_NC_017331.1_Sa_34385_112184_00027	91061|Bacilli	Protein of unknown function (DUF1643)	-	DUF1643	165				hypothetical protein	10	10	0	0	0	0	0	10	0	0	0	0	0	0	0	0	0	0	0	0	0	0
I_NC_017331.1_Sa_34385_112184_00028	91061|Bacilli	-	-	-	222				hypothetical protein	11	10	0	0	0	0	0	10	0	0	0	0	0	0	0	1	0	0	0	0	0	1
I_NC_017331.1_Sa_34385_112184_00029	91061|Bacilli	-	-	-	567				hypothetical protein	11	10	0	0	0	0	0	10	0	0	0	0	0	0	0	1	0	0	0	0	0	1
I_NC_017331.1_Sa_34385_112184_00032	91061|Bacilli	Pyridine nucleotide-disulphide oxidoreductase, dimerisation domain	gshR	Pyr_redox_2,Pyr_redox_dim	1347	garB	1.8.1.16		Glutathione amide reductase	19	14	0	0	0	0	0	14	0	0	0	0	0	0	0	5	0	0	0	0	0	5
I_NC_017331.1_Sa_34385_112184_00033	91061|Bacilli	MerR, DNA binding	merR	MerR_1	408	merR1			Mercuric resistance operon regulatory protein	36	14	0	0	0	0	0	14	12	0	0	0	0	0	12	10	0	0	0	0	0	10
I_NC_017331.1_Sa_34385_112184_00034	91061|Bacilli	SCO1/SenC	-	AhpC-TSA	354				hypothetical protein	14	11	0	0	0	0	0	11	2	0	0	0	0	0	2	1	0	0	0	0	0	1
I_NC_017331.1_Sa_34385_112184_00035	91061|Bacilli	Cytochrome C biogenesis protein transmembrane region	-	DsbD	681				hypothetical protein	35	14	0	0	0	0	0	14	12	0	0	0	0	0	12	9	0	0	0	0	0	9
I_NC_017331.1_Sa_34385_112184_00037	91061|Bacilli	Pyridine nucleotide-disulphide oxidoreductase, dimerisation domain	merA	HMA,Pyr_redox_2,Pyr_redox_dim	1644	merA	1.16.1.1		Mercuric reductase	34	13	0	0	0	0	0	13	11	0	0	0	0	0	11	10	0	0	0	0	0	10
I_NC_017331.1_Sa_34385_112184_00038	91061|Bacilli	Helix-turn-helix domain of alkylmercury lyase	merB	HTH_15,MerB	651	merB	4.99.1.2		Alkylmercury lyase	35	14	0	0	0	0	0	14	12	0	0	0	0	0	12	9	0	0	0	0	0	9
I_NC_017331.1_Sa_34385_112184_00039	91061|Bacilli	-	-	-	549				hypothetical protein	29	11	0	0	0	0	0	11	10	0	0	0	0	0	10	8	0	0	0	0	0	8
I_NC_017331.1_Sa_34385_112184_00041	91061|Bacilli	Protein of unknown function (DUF3021)	-	DUF3021	333				hypothetical protein	8	8	0	0	0	0	0	8	0	0	0	0	0	0	0	0	0	0	0	0	0	0
I_NC_017331.1_Sa_34385_112184_00042					243				hypothetical protein	8	8	0	0	0	0	0	8	0	0	0	0	0	0	0	0	0	0	0	0	0	0
I_NC_017331.1_Sa_34385_112184_00044	91061|Bacilli	Major Facilitator Superfamily	tetL	MFS_1	1380	tet(K)			tetracycline efflux MFS transporter Tet(K)	61	38	0	0	0	0	0	38	20	0	0	0	0	1	19	3	0	0	0	0	0	3
I_NC_017331.1_Sa_34385_112184_00045	91061|Bacilli	Plasmid recombination enzyme	XK26_06135	Mob_Pre	1242				hypothetical protein	58	38	0	0	0	0	0	38	17	0	0	0	0	1	16	3	0	0	0	0	0	3
I_NC_017331.1_Sa_34385_112184_00046					102				hypothetical protein	62	38	0	0	0	0	0	38	21	0	0	0	0	1	20	3	0	0	0	0	0	3
I_NC_017331.1_Sa_34385_112184_00055	91061|Bacilli	Penicillinase repressor	blaI	Penicillinase_R	204	mecI			Methicillin resistance regulatory protein MecI	13	12	0	0	0	0	0	12	0	0	0	0	0	0	0	1	0	0	0	0	0	1
I_NC_017331.1_Sa_34385_112184_00056	91061|Bacilli	ROK family	xylR	HTH_24,MarR,ROK	1149	nagC		COG1940	N-acetylglucosamine repressor	61	61	0	0	0	0	0	61	0	0	0	0	0	0	0	0	0	0	0	0	0	0
I_NC_017331.1_Sa_34385_112184_00062	91061|Bacilli	Cadmium resistance transporter	cadD	Cad	687				hypothetical protein	14	14	0	0	0	0	0	14	0	0	0	0	0	0	0	0	0	0	0	0	0	0
I_NC_017331.1_Sa_34385_112184_00063	91061|Bacilli	E1-E2 ATPase	cadA	E1-E2_ATPase,HMA,Hydrolase	2415	cadA	3.6.3.3		Cadmium-transporting ATPase	56	25	0	0	0	0	0	25	25	0	0	0	0	0	25	6	0	0	0	0	0	6
I_NC_017331.1_Sa_34385_112184_00064	91061|Bacilli	transcriptional	-	HTH_5	366	cadC			Cadmium resistance transcriptional regulatory protein CadC	37	26	0	0	0	0	0	26	10	0	0	0	0	0	10	1	0	0	0	0	0	1
I_NC_017331.1_Sa_34385_112184_00067	91061|Bacilli	RadC-like JAB domain	-	RadC	324				hypothetical protein	18	18	0	0	0	0	0	18	0	0	0	0	0	0	0	0	0	0	0	0	0	0
I_NC_017331.1_Sa_34385_112184_00068					207				hypothetical protein	17	17	0	0	0	0	0	17	0	0	0	0	0	0	0	0	0	0	0	0	0	0
I_NC_017331.1_Sa_34385_112184_00069	91061|Bacilli	Protein of unknown function (DUF1643)	-	DUF1643	522				hypothetical protein	18	18	0	0	0	0	0	18	0	0	0	0	0	0	0	0	0	0	0	0	0	0
I_NC_017331.1_Sa_34385_112184_00071					90				hypothetical protein	14	14	0	0	0	0	0	14	0	0	0	0	0	0	0	0	0	0	0	0	0	0
I_NC_017331.1_Sa_34385_112184_00074	91061|Bacilli	Recombinase zinc beta ribbon domain	-	Recombinase,Resolvase,Zn_ribbon_recom	1347				hypothetical protein	18	18	0	0	0	0	0	18	0	0	0	0	0	0	0	0	0	0	0	0	0	0
I_NC_017331.1_Sa_34385_112184_00076	91061|Bacilli	Domain of unknown function (DUF927)	-	DUF927	1788				hypothetical protein	18	18	0	0	0	0	0	18	0	0	0	0	0	0	0	0	0	0	0	0	0	0
I_NC_017331.1_Sa_34385_112184_00077	91061|Bacilli	Domain of unknown function (DUF1413)	-	DUF1413	288				hypothetical protein	18	18	0	0	0	0	0	18	0	0	0	0	0	0	0	0	0	0	0	0	0	0
I_NC_017331.1_Sa_34385_112184_00078					1050				hypothetical protein	18	18	0	0	0	0	0	18	0	0	0	0	0	0	0	0	0	0	0	0	0	0
I_NC_017331.1_Sa_34385_112184_00079	91061|Bacilli	-	-	-	573				hypothetical protein	18	18	0	0	0	0	0	18	0	0	0	0	0	0	0	0	0	0	0	0	0	0
I_NC_017331.1_Sa_34385_112184_00085	91061|Bacilli	the major facilitator superfamily	-	MFS_1	1392	farB			Fatty acid resistance protein FarB	47	47	0	0	0	0	0	47	0	0	0	0	0	0	0	0	0	0	0	0	0	0
I_NC_017333.1_Sa_34531_111044_00018	2|Bacteria	-	tnp1216	DDE_Tnp_IS240	144				hypothetical protein	57	29	0	0	0	0	0	29	8	0	0	0	0	0	8	20	0	0	0	0	0	20
I_NC_017333.1_Sa_34531_111044_00019	91061|Bacilli	3-demethylubiquinone-9 3-methyltransferase	phnB2	3-dmu-9_3-mt,Glyoxalase	429				hypothetical protein	47	29	0	0	0	0	0	29	0	0	0	0	0	0	0	18	0	0	0	0	0	18
I_NC_017333.1_Sa_34531_111044_00020	91061|Bacilli	Transcriptional regulator	yobV3	HTH_11,WYL	930				hypothetical protein	44	29	0	0	0	0	0	29	0	0	0	0	0	0	0	15	0	0	0	0	0	15
I_NC_017333.1_Sa_34531_111044_00023	91061|Bacilli	-	-	-	369				hypothetical protein	41	29	0	0	0	0	0	29	0	0	0	0	0	0	0	12	0	0	0	0	0	12
I_NC_017333.1_Sa_34531_111044_00024	91061|Bacilli	Phage plasmid primase P4 family	-	-	1617				hypothetical protein	40	28	0	0	0	0	0	28	0	0	0	0	0	0	0	12	0	0	0	0	0	12
I_NC_017333.1_Sa_34531_111044_00031	91061|Bacilli	TOPRIM	-	Toprim	399	topB	5.6.2.1		DNA topoisomerase 3	26	26	0	0	0	0	0	26	0	0	0	0	0	0	0	0	0	0	0	0	0	0
I_NC_017333.1_Sa_34531_111044_00032	91061|Bacilli	Restriction endonuclease	-	-	201				hypothetical protein	27	27	0	0	0	0	0	27	0	0	0	0	0	0	0	0	0	0	0	0	0	0
I_NC_017333.1_Sa_34531_111044_00033	91061|Bacilli	Domain of unknown function (DUF927)	-	DUF927	615				hypothetical protein	29	29	0	0	0	0	0	29	0	0	0	0	0	0	0	0	0	0	0	0	0	0
I_NC_017333.1_Sa_34531_111044_00034	1239|Firmicutes	ZIP Zinc transporter	-	Zip	360				hypothetical protein	29	29	0	0	0	0	0	29	0	0	0	0	0	0	0	0	0	0	0	0	0	0
I_NC_017333.1_Sa_34531_111044_00035	91061|Bacilli	helix_turn_helix, Arsenical Resistance Operon Repressor	czrA	HTH_5	327	czrA		COG0640	HTH-type transcriptional repressor CzrA	29	29	0	0	0	0	0	29	0	0	0	0	0	0	0	0	0	0	0	0	0	0
I_NC_017333.1_Sa_34531_111044_00036					99				hypothetical protein	29	29	0	0	0	0	0	29	0	0	0	0	0	0	0	0	0	0	0	0	0	0
I_NC_017333.1_Sa_34531_111044_00038	91061|Bacilli	Rhodanese Homology Domain	baeB	Lactamase_B,Rhodanese	561	glpE_1	2.8.1.1		Thiosulfate sulfurtransferase GlpE	1	1	0	0	0	0	0	1	0	0	0	0	0	0	0	0	0	0	0	0	0	0
I_NC_017333.1_Sa_34531_111044_00039	91061|Bacilli	Rhodanese Homology Domain	baeB	Lactamase_B,Rhodanese	747	gloC	3.1.2.6	COG0491	Hydroxyacylglutathione hydrolase GloC	1	1	0	0	0	0	0	1	0	0	0	0	0	0	0	0	0	0	0	0	0	0
I_NC_017333.1_Sa_34531_111044_00040	91061|Bacilli	Belongs to the sulfur carrier protein TusA family	yrkE	DrsE_2,Rhodanese,TusA	1068	glpE_2	2.8.1.1		Thiosulfate sulfurtransferase GlpE	27	27	0	0	0	0	0	27	0	0	0	0	0	0	0	0	0	0	0	0	0	0
I_NC_017333.1_Sa_34531_111044_00041	91061|Bacilli	Metal-sensitive transcriptional repressor	csoR	Trns_repr_metal	261				hypothetical protein	28	28	0	0	0	0	0	28	0	0	0	0	0	0	0	0	0	0	0	0	0	0
I_NC_017333.1_Sa_34531_111044_00042	91061|Bacilli	membrane transporter protein	yrkJ	TauE	759				hypothetical protein	28	28	0	0	0	0	0	28	0	0	0	0	0	0	0	0	0	0	0	0	0	0
I_NC_017333.1_Sa_34531_111044_00043	91061|Bacilli	P-type ATPase	copB	E1-E2_ATPase,Hydrolase	180	copB	7.2.2.8		Copper-exporting P-type ATPase B	26	26	0	0	0	0	0	26	0	0	0	0	0	0	0	0	0	0	0	0	0	0
I_NC_017333.1_Sa_34531_111044_00044	91061|Bacilli	Protein of unknown function (DUF1541)	ydhK	DUF1541	546	ydhK			putative protein YdhK	28	28	0	0	0	0	0	28	0	0	0	0	0	0	0	0	0	0	0	0	0	0
I_NC_017333.1_Sa_34531_111044_00045	91061|Bacilli	Domain of unknown function (DUF4209)	-	DUF4209	1791				hypothetical protein	16	16	0	0	0	0	0	16	0	0	0	0	0	0	0	0	0	0	0	0	0	0
I_NC_017333.1_Sa_34531_111044_00046	91061|Bacilli	-	-	-	654				hypothetical protein	1	1	0	0	0	0	0	1	0	0	0	0	0	0	0	0	0	0	0	0	0	0
I_NC_017333.1_Sa_34531_111044_00047	91061|Bacilli	to gi 2673748 emb CAA05973.1 Lactobacillus casei , percent identity 49 in 332 aa, BLASTP E() 2e-77	-	HTH_38,rve	450			COG2826	IS30 family transposase ISSau5	7	7	0	0	0	0	0	7	0	0	0	0	0	0	0	0	0	0	0	0	0	0
I_NC_017333.1_Sa_34531_111044_00048	91061|Bacilli	transposase and inactivated derivatives, IS30 family	-	-	504			COG2826	IS30 family transposase ISSau5	10	7	0	0	0	0	0	7	0	0	0	0	0	0	0	3	0	0	0	0	0	3
I_NC_017333.1_Sa_34531_111044_00049	91061|Bacilli	Domain of unknown function with cystatin-like fold (DUF4467)	-	DUF4467	357				hypothetical protein	4	2	0	0	0	0	0	2	0	0	0	0	0	0	0	2	0	0	0	0	0	2
I_NC_017333.1_Sa_34531_111044_00050	91061|Bacilli	-	-	-	591				hypothetical protein	10	7	0	0	0	0	0	7	0	0	0	0	0	0	0	3	0	0	0	0	0	3
I_NC_017333.1_Sa_34531_111044_00051	91061|Bacilli	Mannosyl-glycoprotein endo-beta-N-acetylglucosaminidase	-	Amidase_5,CHAP,Glucosaminidase	1047				hypothetical protein	10	7	0	0	0	0	0	7	0	0	0	0	0	0	0	3	0	0	0	0	0	3
I_NC_017333.1_Sa_34531_111044_00052	91061|Bacilli	maturation of SSU-rRNA	yddG	-	1869				hypothetical protein	10	7	0	0	0	0	0	7	0	0	0	0	0	0	0	3	0	0	0	0	0	3
I_NC_017333.1_Sa_34531_111044_00054					117				hypothetical protein	1	1	0	0	0	0	0	1	0	0	0	0	0	0	0	0	0	0	0	0	0	0
I_NC_017333.1_Sa_34531_111044_00056					384				hypothetical protein	11	8	0	0	0	0	0	8	0	0	0	0	0	0	0	3	0	0	0	0	0	3
I_NC_017333.1_Sa_34531_111044_00057	91061|Bacilli	-	-	-	261				hypothetical protein	12	8	0	0	0	0	0	8	0	0	0	0	0	0	0	4	0	0	0	0	0	4
I_NC_017333.1_Sa_34531_111044_00058	91061|Bacilli	Conjugative transposon protein TcpC	yddB	TpcC	1101				hypothetical protein	11	7	0	0	0	0	0	7	0	0	0	0	0	0	0	4	0	0	0	0	0	4
I_NC_017333.1_Sa_34531_111044_00059	91061|Bacilli	Replication initiation factor	-	Rep_trans	780				hypothetical protein	1	1	0	0	0	0	0	1	0	0	0	0	0	0	0	0	0	0	0	0	0	0
I_NC_017333.1_Sa_34531_111044_00060	91061|Bacilli	Replication initiation factor	-	Rep_trans	315				hypothetical protein	1	1	0	0	0	0	0	1	0	0	0	0	0	0	0	0	0	0	0	0	0	0
I_NC_017333.1_Sa_34531_111044_00061	91061|Bacilli	-	-	-	303				hypothetical protein	12	8	0	0	0	0	0	8	0	0	0	0	0	0	0	4	0	0	0	0	0	4
I_NC_017333.1_Sa_34531_111044_00062	91061|Bacilli	Bacterial protein of unknown function (DUF961)	-	DUF961	321				hypothetical protein	15	8	0	0	0	0	0	8	0	0	0	0	0	0	0	7	0	0	0	0	0	7
I_NC_017333.1_Sa_34531_111044_00064	91061|Bacilli	-	-	-	495				hypothetical protein	2	2	0	0	0	0	0	2	0	0	0	0	0	0	0	0	0	0	0	0	0	0
I_NC_017333.1_Sa_34531_111044_00065	91061|Bacilli	AAA domain	-	AAA_13	2205				hypothetical protein	25	25	0	0	0	0	0	25	0	0	0	0	0	0	0	0	0	0	0	0	0	0
I_NC_017333.1_Sa_34531_111044_00069	1239|Firmicutes	-	-	-	624				hypothetical protein	26	26	0	0	0	0	0	26	0	0	0	0	0	0	0	0	0	0	0	0	0	0
I_NC_017333.1_Sa_34531_111044_00070	91061|Bacilli	Transposase	-	HTH_Tnp_1	135				hypothetical protein	25	25	0	0	0	0	0	25	0	0	0	0	0	0	0	0	0	0	0	0	0	0
I_NC_017333.1_Sa_34531_111044_00071					660				hypothetical protein	26	26	0	0	0	0	0	26	0	0	0	0	0	0	0	0	0	0	0	0	0	0
I_NC_017333.1_Sa_34531_111044_00072	2|Bacteria	-	-	DDE_Tnp_ISL3,HTH_Tnp_ISL3,zf-ISL3	261				ISL3 family transposase ISSau8	27	27	0	0	0	0	0	27	0	0	0	0	0	0	0	0	0	0	0	0	0	0
I_NC_017333.1_Sa_34531_111044_00079					186				hypothetical protein	26	26	0	0	0	0	0	26	0	0	0	0	0	0	0	0	0	0	0	0	0	0
I_NC_017333.1_Sa_34531_111044_00082	91061|Bacilli	-	-	-	204				hypothetical protein	33	33	0	0	0	0	0	33	0	0	0	0	0	0	0	0	0	0	0	0	0	0
I_NC_017333.1_Sa_34531_111044_00083	91061|Bacilli	TfoX N-terminal domain	-	TfoX_N	297				hypothetical protein	32	32	0	0	0	0	0	32	0	0	0	0	0	0	0	0	0	0	0	0	0	0
I_NC_017333.1_Sa_34531_111044_00084	1236|Gammaproteobacteria	Major Facilitator Superfamily	-	MFS_1	1221	entS			Enterobactin exporter EntS	32	32	0	0	0	0	0	32	0	0	0	0	0	0	0	0	0	0	0	0	0	0
I_NC_017333.1_Sa_34531_111044_00087					603				hypothetical protein	29	29	0	0	0	0	0	29	0	0	0	0	0	0	0	0	0	0	0	0	0	0
I_NC_017333.1_Sa_34531_111044_00088	91061|Bacilli	X-Pro dipeptidyl-peptidase (S15 family)	-	DLH	915	ycjY		COG1073	putative protein YcjY	26	26	0	0	0	0	0	26	0	0	0	0	0	0	0	0	0	0	0	0	0	0
I_NC_017333.1_Sa_34531_111044_00089	91061|Bacilli	Bacterial regulatory proteins, tetR family	-	TetR_C_8,TetR_N	555				hypothetical protein	26	26	0	0	0	0	0	26	0	0	0	0	0	0	0	0	0	0	0	0	0	0
I_NC_017333.1_Sa_34531_111044_00090	91061|Bacilli	Nodulation protein S (NodS)	-	Methyltransf_31	732	MENG	2.1.1.329		2-phytyl-1,4-beta-naphthoquinone methyltransferase, chloroplastic	14	14	0	0	0	0	0	14	0	0	0	0	0	0	0	0	0	0	0	0	0	0
I_NC_017337.1_Sa_2089847_2109973_00001	91061|Bacilli	Cys/Met metabolism PLP-dependent enzyme	bioF	Aminotran_1_2,BioW	1203	hemA	2.3.1.37	COG0156	5-aminolevulinate synthase	21	11	0	0	0	0	0	11	0	0	0	0	0	0	0	10	0	0	0	0	0	10
I_NC_017337.1_Sa_2089847_2109973_00002					336				hypothetical protein	7	7	0	0	0	0	0	7	0	0	0	0	0	0	0	0	0	0	0	0	0	0
I_NC_017337.1_Sa_2089847_2109973_00003	91061|Bacilli	Potassium uptake protein, integral membrane component, KtrB	ktrB	TrkH	1308	ktrB		COG0168	Ktr system potassium uptake protein B	274	23	0	0	0	0	0	23	0	0	0	0	0	0	0	251	0	0	0	0	0	251
I_NC_017337.1_Sa_2089847_2109973_00004					222				hypothetical protein	13	13	0	0	0	0	0	13	0	0	0	0	0	0	0	0	0	0	0	0	0	0
I_NC_017337.1_Sa_2089847_2109973_00005	91061|Bacilli	acetyltransferase	-	-	627				hypothetical protein	45	13	0	0	0	0	0	13	0	0	0	0	0	0	0	32	0	0	0	0	0	32
I_NC_017337.1_Sa_2089847_2109973_00006					180				hypothetical protein	79	31	0	0	0	0	0	31	0	0	0	0	0	0	0	48	0	0	0	0	0	48
I_NC_017337.1_Sa_2089847_2109973_00007	91061|Bacilli	CAAX protease self-immunity	-	Abi	726				hypothetical protein	9	9	0	0	0	0	0	9	0	0	0	0	0	0	0	0	0	0	0	0	0	0
I_NC_017337.1_Sa_2089847_2109973_00010	91061|Bacilli	sporulation resulting in formation of a cellular spore	-	-	492				hypothetical protein	85	10	0	0	0	0	0	10	0	0	0	0	0	0	0	75	0	0	0	0	0	75
I_NC_017337.1_Sa_2089847_2109973_00011					1059				hypothetical protein	94	11	0	0	0	0	0	11	0	0	0	0	0	0	0	83	0	0	0	0	0	83
I_NC_017337.1_Sa_2089847_2109973_00012					207				hypothetical protein	94	11	0	0	0	0	0	11	0	0	0	0	0	0	0	83	0	0	0	0	0	83
I_NC_017337.1_Sa_2089847_2109973_00013					207				hypothetical protein	11	11	0	0	0	0	0	11	0	0	0	0	0	0	0	0	0	0	0	0	0	0
I_NC_017337.1_Sa_2089847_2109973_00014	91061|Bacilli	-	-	-	345				hypothetical protein	93	11	0	0	0	0	0	11	0	0	0	0	0	0	0	82	0	0	0	0	0	82
I_NC_017337.1_Sa_2089847_2109973_00017	91061|Bacilli	-	-	-	225				hypothetical protein	24	10	0	0	0	0	0	10	0	0	0	0	0	0	0	14	0	0	0	0	0	14
I_NC_017337.1_Sa_2089847_2109973_00020	91061|Bacilli	BRO family, N-terminal domain	-	Bro-N	642				hypothetical protein	14	11	0	0	0	0	0	11	0	0	0	0	0	0	0	3	0	0	0	0	0	3
I_NC_017337.1_Sa_2089847_2109973_00021					213				hypothetical protein	15	12	0	0	0	0	0	12	0	0	0	0	0	0	0	3	0	0	0	0	0	3
I_NC_017337.1_Sa_2089847_2109973_00022					663				hypothetical protein	15	12	0	0	0	0	0	12	0	0	0	0	0	0	0	3	0	0	0	0	0	3
I_NC_017340.1_Sa_34493_94165_00043	91061|Bacilli	Domain of unknown function (DUF4118)	kdpD	DUF4118,GAF_3,HATPase_c,HisKA,KdpD,Usp	2721	kdpD	2.7.13.3	COG2205	Sensor protein KdpD	43	43	0	0	0	0	0	43	0	0	0	0	0	0	0	0	0	0	0	0	0	0
I_NC_017341.1_Sa_2094900_2157968_00003					1233				hypothetical protein	5	2	0	0	0	0	0	2	0	0	0	0	0	0	0	3	0	0	0	0	0	3
I_NC_017341.1_Sa_2094900_2157968_00004					258				hypothetical protein	5	2	0	0	0	0	0	2	0	0	0	0	0	0	0	3	0	0	0	0	0	3
I_NC_017341.1_Sa_2094900_2157968_00006					639				hypothetical protein	5	2	0	0	0	0	0	2	0	0	0	0	0	0	0	3	0	0	0	0	0	3
I_NC_017341.1_Sa_2094900_2157968_00007	91061|Bacilli	-	-	Gram_pos_anchor	519				hypothetical protein	5	2	0	0	0	0	0	2	0	0	0	0	0	0	0	3	0	0	0	0	0	3
I_NC_017341.1_Sa_2094900_2157968_00008					867				hypothetical protein	5	2	0	0	0	0	0	2	0	0	0	0	0	0	0	3	0	0	0	0	0	3
I_NC_017341.1_Sa_2094900_2157968_00009					255				hypothetical protein	5	2	0	0	0	0	0	2	0	0	0	0	0	0	0	3	0	0	0	0	0	3
I_NC_017341.1_Sa_2094900_2157968_00010	91061|Bacilli	Cro/C1-type HTH DNA-binding domain	-	HTH_3	612				hypothetical protein	5	2	0	0	0	0	0	2	0	0	0	0	0	0	0	3	0	0	0	0	0	3
I_NC_017341.1_Sa_2094900_2157968_00011	91061|Bacilli	ABC-2 type transporter	tagG	ABC2_membrane	801	tagG		COG1682	Teichoic acid translocation permease protein TagG	6	2	0	0	0	0	0	2	0	0	0	0	0	0	0	4	0	0	0	0	0	4
I_NC_017341.1_Sa_2094900_2157968_00012					279				hypothetical protein	6	2	0	0	0	0	0	2	0	0	0	0	0	0	0	4	0	0	0	0	0	4
I_NC_017341.1_Sa_2094900_2157968_00017	91061|Bacilli	haloacid dehalogenase-like hydrolase	-	Hydrolase_3	123				hypothetical protein	25	2	0	0	0	0	0	2	23	0	0	0	0	0	23	0	0	0	0	0	0	0
I_NC_017341.1_Sa_2094900_2157968_00018	91061|Bacilli	-	-	-	561				hypothetical protein	30	2	0	0	0	0	0	2	23	0	0	0	0	0	23	5	0	0	0	0	0	5
I_NC_017341.1_Sa_2094900_2157968_00020	91061|Bacilli	FR47-like protein	-	Acetyltransf_1	447				hypothetical protein	80	14	0	6	0	0	0	8	36	0	15	0	0	0	21	30	0	2	0	0	0	28
I_NC_017341.1_Sa_2094900_2157968_00023	91061|Bacilli	Major Facilitator Superfamily	-	MFS_1	1545	qacA		COG0477	Antiseptic resistance protein	36	2	0	0	0	0	0	2	26	0	0	0	0	0	26	8	0	0	0	0	0	8
I_NC_017341.1_Sa_2094900_2157968_00024	91061|Bacilli	QacR-like protein, C-terminal region	-	TetR_C_5,TetR_N	567	qacR			HTH-type transcriptional regulator QacR	37	2	0	0	0	0	0	2	27	0	0	0	0	0	27	8	0	0	0	0	0	8
I_NC_017341.1_Sa_2094900_2157968_00025	91061|Bacilli	Helix-turn-helix	-	HTH_3	186				hypothetical protein	62	2	0	0	0	0	0	2	52	0	0	0	0	0	52	8	0	0	0	0	0	8
I_NC_017341.1_Sa_2094900_2157968_00026	91061|Bacilli	-	-	-	339				hypothetical protein	62	2	0	0	0	0	0	2	52	0	0	0	0	0	52	8	0	0	0	0	0	8
I_NC_017341.1_Sa_2094900_2157968_00028	91061|Bacilli	Protein of unknown function (DUF4238)	-	DUF4238	264				hypothetical protein	5	2	0	0	0	0	0	2	0	0	0	0	0	0	0	3	0	0	0	0	0	3
I_NC_017341.1_Sa_2094900_2157968_00071	10699|Siphoviridae	Protein of unknown function (DUF1108)	-	-	261				hypothetical protein	196	6	0	0	0	0	0	6	0	0	0	0	0	0	0	190	0	0	0	0	0	190
I_NC_017341.1_Sa_2094900_2157968_00075					195				hypothetical protein	109	8	0	0	0	0	0	8	1	0	0	0	0	0	1	100	0	0	0	0	0	100
I_NC_017341.1_Sa_2094900_2157968_00077					540				hypothetical protein	98	2	0	0	0	0	0	2	0	0	0	0	0	0	0	96	0	0	0	0	0	96
I_NC_017341.1_Sa_2094900_2157968_00078					261				hypothetical protein	152	4	0	0	0	0	0	4	1	0	0	0	0	0	1	147	0	0	0	0	0	147
I_NC_017341.1_Sa_2094900_2157968_00079	10699|Siphoviridae	sequence-specific DNA binding	-	-	240				hypothetical protein	49	2	0	0	0	0	0	2	0	0	0	0	0	0	0	47	0	0	0	0	0	47
I_NC_017341.1_Sa_2094900_2157968_00082	10699|Siphoviridae	-	-	-	186				hypothetical protein	147	10	0	0	0	0	0	10	0	0	0	0	0	0	0	137	0	0	0	0	0	137
I_NC_017341.1_Sa_2094900_2157968_00084	91061|Bacilli	PemK-like, MazF-like toxin of type II toxin-antitoxin system	-	PemK_toxin	540				hypothetical protein	35	3	0	0	0	0	0	3	0	0	0	0	0	0	0	32	0	0	0	0	0	32
I_NC_017341.1_Sa_33844_80545_00034	91061|Bacilli	Staphylococcal protein of unknown function (DUF960)	-	DUF960	396				hypothetical protein	4	4	0	0	0	0	0	4	0	0	0	0	0	0	0	0	0	0	0	0	0	0
I_NC_017341.1_Sa_33844_80545_00038					339				hypothetical protein	18	18	0	0	0	0	0	18	0	0	0	0	0	0	0	0	0	0	0	0	0	0
I_NC_017341.1_Sa_33844_80545_00046	91061|Bacilli	Amidohydrolase	-	Amidohydro_2	999				hypothetical protein	47	47	0	0	0	0	0	47	0	0	0	0	0	0	0	0	0	0	0	0	0	0
I_NC_017347.1_Sa_2111964_2134114_00001					123				hypothetical protein	4	1	0	0	0	0	0	1	0	0	0	0	0	0	0	3	0	0	0	0	0	3
I_NC_017347.1_Sa_2111964_2134114_00004	91061|Bacilli	Acetyltransferase (GNAT) domain	-	Acetyltransf_1	444				hypothetical protein	80	2	0	0	0	0	0	2	0	0	0	0	0	0	0	78	0	0	0	0	0	78
I_NC_017347.1_Sa_2111964_2134114_00005					342				hypothetical protein	54	2	0	0	0	0	0	2	0	0	0	0	0	0	0	52	0	0	0	0	0	52
I_NC_017347.1_Sa_2111964_2134114_00006	91061|Bacilli	terminase small subunit	-	Terminase_2	591				hypothetical protein	258	60	0	0	0	0	0	60	2	0	0	0	0	0	2	196	0	0	0	0	0	196
I_NC_017347.1_Sa_2111964_2134114_00007	91061|Bacilli	-	-	Sigma70_r4	213				hypothetical protein	18	2	0	0	0	0	0	2	0	0	0	0	0	0	0	16	0	0	0	0	0	16
I_NC_017347.1_Sa_2111964_2134114_00009	91061|Bacilli	Voltage-dependent anion channel	ydiA	SLAC1	936				hypothetical protein	35	23	0	0	0	0	0	23	0	0	0	0	0	0	0	12	0	0	0	0	0	12
I_NC_017347.1_Sa_2111964_2134114_00010					780				hypothetical protein	5	2	0	0	0	0	0	2	0	0	0	0	0	0	0	3	0	0	0	0	0	3
I_NC_017347.1_Sa_2111964_2134114_00012					519				hypothetical protein	5	2	0	0	0	0	0	2	0	0	0	0	0	0	0	3	0	0	0	0	0	3
I_NC_017347.1_Sa_2111964_2134114_00016	91061|Bacilli	-	-	-	654				hypothetical protein	25	7	0	0	0	0	0	7	0	0	0	0	0	0	0	18	0	0	0	0	0	18
I_NC_017347.1_Sa_2111964_2134114_00019	91061|Bacilli	-	-	-	285				hypothetical protein	111	13	0	0	0	0	0	13	2	0	0	0	0	0	2	96	0	0	0	0	0	96
I_NC_017347.1_Sa_2111964_2134114_00022	91061|Bacilli	Primase C terminal 1 (PriCT-1)	-	PriCT_1	870				hypothetical protein	170	55	0	0	0	0	0	55	0	0	0	0	0	0	0	115	0	0	0	0	0	115
I_NC_017549.1_Pa_1513229_1596843_00003	28216|Betaproteobacteria	PFAM helicase domain protein	-	Helicase_C,SNF2_N	3234	rapA	3.6.4.-		RNA polymerase-associated protein RapA	21	21	0	0	0	0	21	0	0	0	0	0	0	0	0	0	0	0	0	0	0	0
I_NC_017549.1_Pa_1513229_1596843_00004	1236|Gammaproteobacteria	Protein of unknown function DUF262	-	DUF262	1788				hypothetical protein	7	7	0	0	0	0	7	0	0	0	0	0	0	0	0	0	0	0	0	0	0	0
I_NC_017549.1_Pa_1513229_1596843_00005	28216|Betaproteobacteria	Domain of unknown function (DUF4391)	-	DUF4391	795				hypothetical protein	7	7	0	0	0	0	7	0	0	0	0	0	0	0	0	0	0	0	0	0	0	0
I_NC_017549.1_Pa_1513229_1596843_00006	28216|Betaproteobacteria	PFAM DNA methylase N-4 N-6 domain protein	mod	N6_N4_Mtase	1986				hypothetical protein	7	7	0	0	0	0	7	0	0	0	0	0	0	0	0	0	0	0	0	0	0	0
I_NC_017549.1_Pa_1513229_1596843_00007	28216|Betaproteobacteria	PFAM type III restriction	res	ResIII	3006				hypothetical protein	19	19	0	0	0	0	19	0	0	0	0	0	0	0	0	0	0	0	0	0	0	0
I_NC_017549.1_Pa_1513229_1596843_00008	28216|Betaproteobacteria	Von Willebrand factor	-	VWA	735				hypothetical protein	8	8	0	0	0	0	8	0	0	0	0	0	0	0	0	0	0	0	0	0	0	0
I_NC_017549.1_Pa_1513229_1596843_00009	28216|Betaproteobacteria	Proteins of 100 residues with WXG	-	WXG100	270				hypothetical protein	8	8	0	0	0	0	8	0	0	0	0	0	0	0	0	0	0	0	0	0	0	0
I_NC_017549.1_Pa_1513229_1596843_00010	28216|Betaproteobacteria	-	-	-	1311				hypothetical protein	4	4	0	0	0	0	4	0	0	0	0	0	0	0	0	0	0	0	0	0	0	0
I_NC_017549.1_Pa_1513229_1596843_00011					345				hypothetical protein	8	8	0	0	0	0	8	0	0	0	0	0	0	0	0	0	0	0	0	0	0	0
I_NC_017549.1_Pa_1513229_1596843_00012	1224|Proteobacteria	-	-	-	231				hypothetical protein	7	7	0	0	0	0	7	0	0	0	0	0	0	0	0	0	0	0	0	0	0	0
I_NC_017549.1_Pa_1513229_1596843_00013	28216|Betaproteobacteria	FtsK/SpoIIIE family	-	FtsK_SpoIIIE	2676				hypothetical protein	8	8	0	0	0	0	8	0	0	0	0	0	0	0	0	0	0	0	0	0	0	0
I_NC_017549.1_Pa_1513229_1596843_00014	28216|Betaproteobacteria	Domain of unknown function (DUF1887)	-	DUF1887	1764				hypothetical protein	7	7	0	0	0	0	7	0	0	0	0	0	0	0	0	0	0	0	0	0	0	0
I_NC_017549.1_Pa_1513229_1596843_00015	28216|Betaproteobacteria	oxidoreductase activity	-	-	489				hypothetical protein	8	8	0	0	0	0	8	0	0	0	0	0	0	0	0	0	0	0	0	0	0	0
I_NC_017549.1_Pa_1513229_1596843_00016	28216|Betaproteobacteria	Protein phosphatase 2C	-	PP2C_2	717				hypothetical protein	8	8	0	0	0	0	8	0	0	0	0	0	0	0	0	0	0	0	0	0	0	0
I_NC_017549.1_Pa_1513229_1596843_00017	1224|Proteobacteria	Protein kinase domain	-	Pkinase	1344				hypothetical protein	8	8	0	0	0	0	8	0	0	0	0	0	0	0	0	0	0	0	0	0	0	0
I_NC_017549.1_Pa_1513229_1596843_00018	28216|Betaproteobacteria	AAA domain	-	AAA_11,AAA_12,NERD,Pkinase	3357	recD	3.1.11.5		RecBCD enzyme subunit RecD	7	7	0	0	0	0	7	0	0	0	0	0	0	0	0	0	0	0	0	0	0	0
I_NC_017549.1_Pa_1513229_1596843_00019	2|Bacteria	-	-	-	1941				hypothetical protein	7	7	0	0	0	0	7	0	0	0	0	0	0	0	0	0	0	0	0	0	0	0
I_NC_017549.1_Pa_1513229_1596843_00020	28216|Betaproteobacteria	nuclear chromosome segregation	-	-	2637				hypothetical protein	8	8	0	0	0	0	8	0	0	0	0	0	0	0	0	0	0	0	0	0	0	0
I_NC_017549.1_Pa_1513229_1596843_00021	28216|Betaproteobacteria	'Cold-shock' DNA-binding domain	-	CSD	3336				hypothetical protein	6	6	0	0	0	0	6	0	0	0	0	0	0	0	0	0	0	0	0	0	0	0
I_NC_017549.1_Pa_1513229_1596843_00024	28216|Betaproteobacteria	Toxin with endonuclease activity, of toxin-antitoxin system	-	Toxin_YhaV	459	yhaV	3.1.-.-		Ribonuclease toxin YhaV	43	43	0	0	0	0	43	0	0	0	0	0	0	0	0	0	0	0	0	0	0	0
I_NC_017549.1_Pa_1513229_1596843_00025	28216|Betaproteobacteria	Protein of unknown function (DUF3742)	-	DUF3742	360				hypothetical protein	16	16	0	0	0	0	16	0	0	0	0	0	0	0	0	0	0	0	0	0	0	0
I_NC_017549.1_Pa_1513229_1596843_00032	28216|Betaproteobacteria	Thioredoxin	-	Thioredoxin_4	765				hypothetical protein	26	26	0	0	0	0	26	0	0	0	0	0	0	0	0	0	0	0	0	0	0	0
I_NC_017549.1_Pa_1513229_1596843_00045	28216|Betaproteobacteria	PFAM Lytic transglycosylase catalytic	-	SLT	606				hypothetical protein	145	144	0	0	1	7	136	0	0	0	0	0	0	0	0	1	0	0	0	1	0	0
I_NC_017549.1_Pa_1513229_1596843_00047	28216|Betaproteobacteria	-	-	-	642				hypothetical protein	25	25	0	0	0	0	25	0	0	0	0	0	0	0	0	0	0	0	0	0	0	0
I_NC_017549.1_Pa_1513229_1596843_00050	1224|Proteobacteria	-	-	-	306				hypothetical protein	10	10	0	0	0	0	10	0	0	0	0	0	0	0	0	0	0	0	0	0	0	0
I_NC_017549.1_Pa_1513229_1596843_00052	28216|Betaproteobacteria	DNA restriction-modification system	-	-	1122				hypothetical protein	178	176	0	0	0	7	169	0	0	0	0	0	0	0	0	2	0	0	0	1	1	0
I_NC_017549.1_Pa_1513229_1596843_00055	28216|Betaproteobacteria	Protein of unknown function (DUF3275)	-	DUF3275	699				hypothetical protein	119	118	0	0	1	0	117	0	0	0	0	0	0	0	0	1	0	0	0	0	1	0
I_NC_017549.1_Pa_1513229_1596843_00062	28216|Betaproteobacteria	-	-	-	246				hypothetical protein	27	26	0	0	0	0	26	0	0	0	0	0	0	0	0	1	0	0	0	0	1	0
I_NC_017549.1_Pa_293394_332232_00003	1236|Gammaproteobacteria	Type VI secretion system effector, Hcp	hcp	T6SS_HCP	519	hcpA		COG3157	Major exported protein	23	16	0	0	0	0	16	0	0	0	0	0	0	0	0	7	0	0	0	0	7	0
I_NC_017549.1_Pa_293394_332232_00004	1236|Gammaproteobacteria	-	-	-	246				hypothetical protein	16	14	0	0	0	0	14	0	0	0	0	0	0	0	0	2	0	0	0	0	2	0
I_NC_017549.1_Pa_293394_332232_00005	1236|Gammaproteobacteria	Protein of unknown function (DUF3375)	-	DUF3375	1500				hypothetical protein	13	13	0	0	0	0	13	0	0	0	0	0	0	0	0	0	0	0	0	0	0	0
I_NC_017549.1_Pa_293394_332232_00006	1236|Gammaproteobacteria	Domain of unknown function (DUF4194)	-	DUF4194	750				hypothetical protein	13	13	0	0	0	0	13	0	0	0	0	0	0	0	0	0	0	0	0	0	0	0
I_NC_017549.1_Pa_293394_332232_00008	1236|Gammaproteobacteria	Uncharacterized protein conserved in bacteria N-term (DUF3322)	-	DUF2220,DUF3322	1158				hypothetical protein	13	13	0	0	0	0	13	0	0	0	0	0	0	0	0	0	0	0	0	0	0	0
I_NC_017549.1_Pa_293394_332232_00010	1236|Gammaproteobacteria	-	-	-	822				hypothetical protein	4	4	0	0	0	0	4	0	0	0	0	0	0	0	0	0	0	0	0	0	0	0
I_NC_017549.1_Pa_293394_332232_00011	1236|Gammaproteobacteria	Protein of unknown function DUF45	-	DUF45	777				hypothetical protein	13	12	0	0	0	0	12	0	0	0	0	0	0	0	0	1	0	0	0	0	1	0
I_NC_017549.1_Pa_293394_332232_00012	1236|Gammaproteobacteria	Subunit R is required for both nuclease and ATPase activities, but not for modification	-	DUF3387,HSDR_N,ResIII	3276				hypothetical protein	13	12	0	0	0	0	12	0	0	0	0	0	0	0	0	1	0	0	0	0	1	0
I_NC_017549.1_Pa_293394_332232_00013	1236|Gammaproteobacteria	VWA domain protein interacting with AAA ATPase	-	VWA_2,VWA_CoxE	1500	viaA			Protein ViaA	4	4	0	0	0	0	4	0	0	0	0	0	0	0	0	0	0	0	0	0	0	0
I_NC_017549.1_Pa_293394_332232_00014	1236|Gammaproteobacteria	Functions as an ATPase. May play a role in metal insertion (metal-chelatase) or as a chaperone	-	AAA_5	1536	ravA	3.6.3.-		ATPase RavA	4	4	0	0	0	0	4	0	0	0	0	0	0	0	0	0	0	0	0	0	0	0
I_NC_017549.1_Pa_293394_332232_00015	1236|Gammaproteobacteria	PD-(D/E)XK nuclease superfamily	-	PDDEXK_4	1095				hypothetical protein	4	4	0	0	0	0	4	0	0	0	0	0	0	0	0	0	0	0	0	0	0	0
I_NC_017549.1_Pa_293394_332232_00016	1236|Gammaproteobacteria	Virulence protein RhuM family	-	Virulence_RhuM	1005				hypothetical protein	12	12	0	0	0	0	12	0	0	0	0	0	0	0	0	0	0	0	0	0	0	0
I_NC_017549.1_Pa_293394_332232_00017	1236|Gammaproteobacteria	haloacid dehalogenase-like hydrolase	-	HAD	837				hypothetical protein	3	3	0	0	0	0	3	0	0	0	0	0	0	0	0	0	0	0	0	0	0	0
I_NC_017549.1_Pa_293394_332232_00018	1236|Gammaproteobacteria	restriction modification system DNA specificity domain	-	Methylase_S	1206				hypothetical protein	3	3	0	0	0	0	3	0	0	0	0	0	0	0	0	0	0	0	0	0	0	0
I_NC_017549.1_Pa_293394_332232_00019	1236|Gammaproteobacteria	HsdM N-terminal domain	hsdM	HsdM_N,N6_Mtase	1524				hypothetical protein	74	18	0	0	6	0	12	0	55	0	0	0	55	0	0	1	0	0	1	0	0	0
I_NC_017549.1_Pa_293394_332232_00020	1224|Proteobacteria	type I restriction modification DNA specificity domain	-	Methylase_S	573				hypothetical protein	12	12	0	0	0	0	12	0	0	0	0	0	0	0	0	0	0	0	0	0	0	0
I_NC_017549.1_Pa_293394_332232_00021	1236|Gammaproteobacteria	-	-	-	282				hypothetical protein	12	12	0	0	0	0	12	0	0	0	0	0	0	0	0	0	0	0	0	0	0	0
I_NC_017549.1_Pa_293394_332232_00022	1236|Gammaproteobacteria	-	-	-	183				hypothetical protein	15	15	0	0	0	0	15	0	0	0	0	0	0	0	0	0	0	0	0	0	0	0
I_NC_017549.1_Pa_293394_332232_00023	1236|Gammaproteobacteria	-	-	-	264				hypothetical protein	34	34	0	0	0	0	34	0	0	0	0	0	0	0	0	0	0	0	0	0	0	0
I_NC_017549.1_Pa_293394_332232_00024	1236|Gammaproteobacteria	Psort location Cytoplasmic, score	-	-	603				hypothetical protein	13	13	0	0	0	0	13	0	0	0	0	0	0	0	0	0	0	0	0	0	0	0
I_NC_017549.1_Pa_293394_332232_00026	1236|Gammaproteobacteria	-	-	-	468				hypothetical protein	19	19	0	0	0	0	19	0	0	0	0	0	0	0	0	0	0	0	0	0	0	0
I_NC_017549.1_Pa_293394_332232_00027	1236|Gammaproteobacteria	viral genome integration into host DNA	-	-	2448				hypothetical protein	27	27	0	0	0	0	27	0	0	0	0	0	0	0	0	0	0	0	0	0	0	0
I_NC_017549.1_Pa_293394_332232_00028	1236|Gammaproteobacteria	Phage integrase family	-	Phage_integrase	3132				hypothetical protein	26	26	0	0	0	0	26	0	0	0	0	0	0	0	0	0	0	0	0	0	0	0
I_NC_017549.1_Pa_293394_332232_00029	1236|Gammaproteobacteria	Transcriptional regulator	-	HTH_26	213				hypothetical protein	39	35	0	0	0	0	35	0	0	0	0	0	0	0	0	4	0	0	0	0	4	0
I_NC_017549.1_Pa_293394_332232_00030	1236|Gammaproteobacteria	COG1197 Transcription-repair coupling factor (superfamily II helicase)	-	-	108				hypothetical protein	1	1	0	0	0	0	1	0	0	0	0	0	0	0	0	0	0	0	0	0	0	0
I_NC_017549.1_Pa_293394_332232_00032	1236|Gammaproteobacteria	Fumarylacetoacetate (FAA) hydrolase family	ycgM	FAA_hydrolase	309				hypothetical protein	1	1	0	0	0	0	1	0	0	0	0	0	0	0	0	0	0	0	0	0	0	0
I_NC_017549.1_Pa_913239_959751_00011	1236|Gammaproteobacteria	PFAM CopG domain protein DNA-binding domain protein	-	RHH_1	477				hypothetical protein	187	179	0	0	9	0	170	0	7	0	0	6	0	1	0	1	0	0	0	0	1	0
I_NC_017549.1_Pa_913239_959751_00014	1236|Gammaproteobacteria	glyoxalase III activity	-	-	531				hypothetical protein	50	44	0	0	6	0	38	0	6	0	0	5	0	1	0	0	0	0	0	0	0	0
I_NC_017549.1_Pa_913239_959751_00015	225057|Acidithiobacillales	Integrase core domain	-	rve_3	237				hypothetical protein	35	31	0	0	0	0	31	0	4	0	0	3	0	1	0	0	0	0	0	0	0	0
I_NC_017549.1_Pa_913239_959751_00016	1236|Gammaproteobacteria	Small Multidrug Resistance protein	sugE	Multi_Drug_Res	318	gdx		COG2076	Guanidinium exporter	50	44	0	0	6	0	38	0	6	0	0	5	0	1	0	0	0	0	0	0	0	0
I_NC_017549.1_Pa_913239_959751_00017	1236|Gammaproteobacteria	-	-	-	108				hypothetical protein	27	26	0	0	0	0	26	0	1	0	0	0	0	1	0	0	0	0	0	0	0	0
I_NC_017549.1_Pa_913239_959751_00019	1236|Gammaproteobacteria	Outer membrane efflux protein	-	OEP	1404	ttgC		COG1538	putative efflux pump outer membrane protein TtgC	43	37	0	0	1	0	36	0	6	0	0	5	0	1	0	0	0	0	0	0	0	0
I_NC_017549.1_Pa_913239_959751_00021					1167	mdtA			Multidrug resistance protein MdtA	45	42	0	0	5	0	37	0	3	0	0	2	0	1	0	0	0	0	0	0	0	0
I_NC_017549.1_Pa_913239_959751_00022	28216|Betaproteobacteria	Belongs to the resistance-nodulation-cell division (RND) (TC 2.A.6) family	-	ACR_tran	3105	cnrA			Nickel and cobalt resistance protein CnrA	53	47	0	0	7	0	40	0	6	0	0	5	0	1	0	0	0	0	0	0	0	0
I_NC_017549.1_Pa_913239_959751_00023	28211|Alphaproteobacteria	Small multidrug resistance protein	sugE	Multi_Drug_Res	432				hypothetical protein	48	43	0	0	5	0	38	0	5	0	0	4	0	1	0	0	0	0	0	0	0	0
I_NC_017549.1_Pa_913239_959751_00024	1236|Gammaproteobacteria	Protein of unknown function (DUF3313)	-	DUF3313	621				hypothetical protein	50	44	0	0	6	0	38	0	6	0	0	5	0	1	0	0	0	0	0	0	0	0
I_NC_017549.1_Pa_913239_959751_00025	1236|Gammaproteobacteria	Permease MlaE	mlaE_1	MlaE,STAS_2	1158				hypothetical protein	51	45	0	0	6	0	39	0	6	0	0	5	0	1	0	0	0	0	0	0	0	0
I_NC_017549.1_Pa_913239_959751_00026	1236|Gammaproteobacteria	ABC transporter	mkl	ABC_tran	822	mkl		COG1127	putative ribonucleotide transport ATP-binding protein mkl	51	45	0	0	6	0	39	0	6	0	0	5	0	1	0	0	0	0	0	0	0	0
I_NC_017549.1_Pa_913239_959751_00027	1236|Gammaproteobacteria	MlaD protein	-	MlaD	930				hypothetical protein	51	45	0	0	6	0	39	0	6	0	0	5	0	1	0	0	0	0	0	0	0	0
I_NC_017549.1_Pa_913239_959751_00028	1236|Gammaproteobacteria	ABC-type transport auxiliary lipoprotein component	-	ABC_trans_aux	696				hypothetical protein	51	45	0	0	6	0	39	0	6	0	0	5	0	1	0	0	0	0	0	0	0	0
I_NC_017549.1_Pa_913239_959751_00032	1236|Gammaproteobacteria	-	-	-	264				hypothetical protein	163	155	0	0	9	0	146	0	7	0	0	6	0	1	0	1	0	0	0	0	1	0
I_NC_017549.1_Pa_913239_959751_00035	1236|Gammaproteobacteria	Helix-turn-helix domain	-	HTH_17	285				hypothetical protein	181	174	0	0	9	0	165	0	7	0	0	6	0	1	0	0	0	0	0	0	0	0
I_NC_017549.1_Pa_913239_959751_00038	1236|Gammaproteobacteria	Xre family transcriptional regulator	-	HTH_3	294				hypothetical protein	103	96	0	0	8	0	88	0	7	0	0	6	0	1	0	0	0	0	0	0	0	0
I_NC_017549.1_Pa_913239_959751_00040	1236|Gammaproteobacteria	-	-	-	210				hypothetical protein	48	42	0	0	6	0	36	0	6	0	0	5	0	1	0	0	0	0	0	0	0	0
I_NC_017549.1_Pa_913239_959751_00044	1236|Gammaproteobacteria	RadC-like JAB domain	-	RadC	510				hypothetical protein	48	42	0	0	6	0	36	0	6	0	0	5	0	1	0	0	0	0	0	0	0	0
I_NC_017549.1_Pa_913239_959751_00046	1236|Gammaproteobacteria	Phage integrase, N-terminal SAM-like domain	-	Arm-DNA-bind_3,Phage_int_SAM_3,Phage_integrase	1200				hypothetical protein	101	95	0	0	6	0	89	0	6	0	0	5	0	1	0	0	0	0	0	0	0	0
I_NC_017960.1_Ef_1738919_1801824_00001	91061|Bacilli	Bacterial regulatory helix-turn-helix protein, lysR family	-	HTH_1	339	hdfR			HTH-type transcriptional regulator HdfR	34	33	0	33	0	0	0	0	0	0	0	0	0	0	0	1	0	1	0	0	0	0
I_NC_017960.1_Ef_1738919_1801824_00002	91061|Bacilli	helix_turn_helix, mercury resistance	adhR	MerR,MerR_1	378	adhR		COG0789	HTH-type transcriptional regulator AdhR	39	38	0	38	0	0	0	0	0	0	0	0	0	0	0	1	0	1	0	0	0	0
I_NC_017960.1_Ef_1738919_1801824_00003	91061|Bacilli	Uncharacterised MFS-type transporter YbfB	-	MFS_1,Sugar_tr	1194	yjhB			Putative metabolite transport protein YjhB	39	38	0	38	0	0	0	0	0	0	0	0	0	0	0	1	0	1	0	0	0	0
I_NC_017960.1_Ef_1738919_1801824_00004	91061|Bacilli	M protein trans-acting positive regulator (MGA) HTH domain	-	HTH_Mga,Mga	423				hypothetical protein	39	38	0	38	0	0	0	0	0	0	0	0	0	0	0	1	0	1	0	0	0	0
I_NC_017960.1_Ef_1738919_1801824_00005					201				hypothetical protein	19	19	0	19	0	0	0	0	0	0	0	0	0	0	0	0	0	0	0	0	0	0
I_NC_017960.1_Ef_1738919_1801824_00006	91061|Bacilli	Membrane	-	SNase	495				hypothetical protein	29	29	0	29	0	0	0	0	0	0	0	0	0	0	0	0	0	0	0	0	0	0
I_NC_017960.1_Ef_1738919_1801824_00007					198				hypothetical protein	37	35	0	35	0	0	0	0	0	0	0	0	0	0	0	2	0	2	0	0	0	0
I_NC_017960.1_Ef_1738919_1801824_00008	91061|Bacilli	Sortase family	-	Sortase	1173				hypothetical protein	39	37	0	37	0	0	0	0	0	0	0	0	0	0	0	2	0	2	0	0	0	0
I_NC_017960.1_Ef_1738919_1801824_00009	2|Bacteria	domain protein	-	GramPos_pilinBB,GramPos_pilinD1,Gram_pos_anchor	816				hypothetical protein	36	34	0	34	0	0	0	0	0	0	0	0	0	0	0	2	0	2	0	0	0	0
I_NC_017960.1_Ef_1738919_1801824_00010	2|Bacteria	domain protein	-	Cadherin,CarboxypepD_reg,DUF11,SdrD_B	447				hypothetical protein	36	34	0	34	0	0	0	0	0	0	0	0	0	0	0	2	0	2	0	0	0	0
I_NC_017960.1_Ef_1738919_1801824_00011	91061|Bacilli	Cell wall surface anchor family protein	-	GramPos_pilinBB,GramPos_pilinD1	1014				hypothetical protein	40	38	0	38	0	0	0	0	0	0	0	0	0	0	0	2	0	2	0	0	0	0
I_NC_017960.1_Ef_1738919_1801824_00012	2|Bacteria	domain protein	-	Big_3,DUF4270,DUF5011,Flg_new,Gram_pos_anchor,MucBP,SdrD_B,YSIRK_signal	459				hypothetical protein	40	38	0	38	0	0	0	0	0	0	0	0	0	0	0	2	0	2	0	0	0	0
I_NC_017960.1_Ef_1738919_1801824_00013					2322				hypothetical protein	40	38	0	38	0	0	0	0	0	0	0	0	0	0	0	2	0	2	0	0	0	0
I_NC_017960.1_Ef_1738919_1801824_00014	91061|Bacilli	Uncharacterized protein conserved in bacteria (DUF2087)	-	DUF2087	294				hypothetical protein	42	39	0	39	0	0	0	0	1	0	1	0	0	0	0	2	0	2	0	0	0	0
I_NC_017960.1_Ef_1738919_1801824_00015					129				hypothetical protein	25	25	0	25	0	0	0	0	0	0	0	0	0	0	0	0	0	0	0	0	0	0
I_NC_017960.1_Ef_1738919_1801824_00016	91061|Bacilli	Arm DNA-binding domain	-	Arm-DNA-bind_4,Phage_integrase	1179	xerC			Tyrosine recombinase XerC	36	36	0	36	0	0	0	0	0	0	0	0	0	0	0	0	0	0	0	0	0	0
I_NC_017960.1_Ef_1738919_1801824_00017	91061|Bacilli	-	-	-	315				hypothetical protein	36	36	0	36	0	0	0	0	0	0	0	0	0	0	0	0	0	0	0	0	0	0
I_NC_017960.1_Ef_1738919_1801824_00022	91061|Bacilli	IS66 Orf2 like protein	-	TnpB_IS66	366				hypothetical protein	136	42	0	42	0	0	0	0	84	0	84	0	0	0	0	10	0	10	0	0	0	0
I_NC_017960.1_Ef_1738919_1801824_00023	565664.EFXG_02849|-	-	-	-	243				hypothetical protein	135	42	0	42	0	0	0	0	83	0	83	0	0	0	0	10	0	10	0	0	0	0
I_NC_017960.1_Ef_1738919_1801824_00024	91061|Bacilli	Glyoxalase-like domain	-	Glyoxalase	375				hypothetical protein	35	35	0	35	0	0	0	0	0	0	0	0	0	0	0	0	0	0	0	0	0	0
I_NC_017960.1_Ef_1738919_1801824_00025	91061|Bacilli	Glycosyl hydrolases family 32	-	Glyco_hydro_32N	1401				hypothetical protein	35	35	0	35	0	0	0	0	0	0	0	0	0	0	0	0	0	0	0	0	0	0
I_NC_017960.1_Ef_1738919_1801824_00026	91061|Bacilli	PTS system fructose IIA component	-	EIIA-man	411				hypothetical protein	34	34	0	34	0	0	0	0	0	0	0	0	0	0	0	0	0	0	0	0	0	0
I_NC_017960.1_Ef_1738919_1801824_00027	91061|Bacilli	PTS system sorbose subfamily IIB component	-	PTSIIB_sorb	492	manX	2.7.1.191	COG2893	PTS system mannose-specific EIIAB component	35	35	0	35	0	0	0	0	0	0	0	0	0	0	0	0	0	0	0	0	0	0
I_NC_017960.1_Ef_1738919_1801824_00028	91061|Bacilli	PTS system mannose/fructose/sorbose family IID component	-	EIID-AGA	792	manZ		COG3716	PTS system mannose-specific EIID component	35	35	0	35	0	0	0	0	0	0	0	0	0	0	0	0	0	0	0	0	0	0
I_NC_017960.1_Ef_1738919_1801824_00029	91061|Bacilli	PTS system sorbose-specific iic component	-	EII-Sor	774	sorC		COG3715	PTS system sorbose-specific EIIC component	34	34	0	34	0	0	0	0	0	0	0	0	0	0	0	0	0	0	0	0	0	0
I_NC_017960.1_Ef_1738919_1801824_00031	91061|Bacilli	ROK family	-	ROK	873	gmuE	2.7.1.4	COG1940	Putative fructokinase	35	35	0	35	0	0	0	0	0	0	0	0	0	0	0	0	0	0	0	0	0	0
I_NC_017960.1_Ef_1738919_1801824_00032	91061|Bacilli	phosphoenolpyruvate-dependent sugar phosphotransferase system, EIIA 1	-	PTS_EIIA_1	468				hypothetical protein	35	35	0	35	0	0	0	0	0	0	0	0	0	0	0	0	0	0	0	0	0	0
I_NC_017960.1_Ef_1738919_1801824_00033	91061|Bacilli	phosphotransferase system, EIIB	-	PTS_EIIB,PTS_EIIC	1470	treP		COG1263	PTS system trehalose-specific EIIBC component	35	35	0	35	0	0	0	0	0	0	0	0	0	0	0	0	0	0	0	0	0	0
I_NC_017960.1_Ef_1738919_1801824_00034	91061|Bacilli	Glycosyl hydrolases family 32 N-terminal domain	-	DUF4975,Glyco_hydro_32N	1419	bfrA	3.2.1.26	COG1621	Beta-fructosidase	35	35	0	35	0	0	0	0	0	0	0	0	0	0	0	0	0	0	0	0	0	0
I_NC_017960.1_Ef_1738919_1801824_00035	91061|Bacilli	helix_turn _helix lactose operon repressor	scrR	LacI,Peripla_BP_1,Peripla_BP_3	981	degA		COG1609	HTH-type transcriptional regulator DegA	35	35	0	35	0	0	0	0	0	0	0	0	0	0	0	0	0	0	0	0	0	0
I_NC_017960.1_Ef_1738919_1801824_00036					102				hypothetical protein	25	25	0	25	0	0	0	0	0	0	0	0	0	0	0	0	0	0	0	0	0	0
I_NC_017960.1_Ef_1738919_1801824_00038	91061|Bacilli	Transposase	-	HTH_Tnp_1	291				IS3 family transposase ISEfa8	255	59	0	59	0	0	0	0	111	0	111	0	0	0	0	85	0	85	0	0	0	0
I_NC_017960.1_Ef_1738919_1801824_00039	91061|Bacilli	helix_turn_helix multiple antibiotic resistance protein	-	MarR,MarR_2	510				hypothetical protein	35	35	0	35	0	0	0	0	0	0	0	0	0	0	0	0	0	0	0	0	0	0
I_NC_017960.1_Ef_1738919_1801824_00041	91061|Bacilli	Transposase DDE domain	-	DDE_Tnp_1,DUF4372	1122			COG3385	IS4 family transposase IS4Bsu1	35	35	0	35	0	0	0	0	0	0	0	0	0	0	0	0	0	0	0	0	0	0
I_NC_017960.1_Ef_1738919_1801824_00043	91061|Bacilli	IstB-like ATP binding protein	-	IstB_IS21	729				IS21 family transposase ISCth15	35	35	0	35	0	0	0	0	0	0	0	0	0	0	0	0	0	0	0	0	0	0
I_NC_017960.1_Ef_1738919_1801824_00044	91061|Bacilli	Conjugative transposon protein TcpC	-	TpcC	912				hypothetical protein	35	35	0	35	0	0	0	0	0	0	0	0	0	0	0	0	0	0	0	0	0	0
I_NC_017960.1_Ef_1738919_1801824_00045	91061|Bacilli	Lysozyme-like	-	Lysozyme_like,NLPC_P60	1008				hypothetical protein	105	105	0	105	0	0	0	0	0	0	0	0	0	0	0	0	0	0	0	0	0	0
I_NC_017960.1_Ef_1738919_1801824_00047	91061|Bacilli	Transposase, Mutator family	-	Transposase_mut	1188				IS256 family transposase IS16	88	48	0	48	0	0	0	0	27	0	27	0	0	0	0	13	0	13	0	0	0	0
I_NC_017960.1_Ef_1738919_1801824_00050	1239|Firmicutes	nuclear chromosome segregation	-	AAA_21,AAA_23	897				hypothetical protein	34	34	0	34	0	0	0	0	0	0	0	0	0	0	0	0	0	0	0	0	0	0
I_NC_017960.1_Ef_1738919_1801824_00051	2|Bacteria	nuclear chromosome segregation	-	AAA_21,AAA_23,PHP,PHP_C	1869				hypothetical protein	35	35	0	35	0	0	0	0	0	0	0	0	0	0	0	0	0	0	0	0	0	0
I_NC_017960.1_Ef_1738919_1801824_00054	91061|Bacilli	Protein of unknown function (DUF3789)	-	DUF3789	138				hypothetical protein	105	105	0	105	0	0	0	0	0	0	0	0	0	0	0	0	0	0	0	0	0	0
I_NC_017960.1_Ef_1738919_1801824_00055	91061|Bacilli	Replication initiation factor	-	HTH_3,Rep_trans	1185				hypothetical protein	104	104	0	104	0	0	0	0	0	0	0	0	0	0	0	0	0	0	0	0	0	0
I_NC_017960.1_Ef_1738919_1801824_00056	91061|Bacilli	-	-	-	255				hypothetical protein	28	28	0	28	0	0	0	0	0	0	0	0	0	0	0	0	0	0	0	0	0	0
I_NC_017960.1_Ef_1738919_1801824_00057	91061|Bacilli	C-5 cytosine-specific DNA methylase	hpaIIM	DNA_methylase	1143				IS1595 family transposase ISCco3	49	49	0	49	0	0	0	0	0	0	0	0	0	0	0	0	0	0	0	0	0	0
I_NC_017960.1_Ef_1738919_1801824_00061	91061|Bacilli	Bacterial protein of unknown function (DUF961)	-	DUF961	315				hypothetical protein	96	96	0	96	0	0	0	0	0	0	0	0	0	0	0	0	0	0	0	0	0	0
I_NC_017960.1_Ef_1738919_1801824_00063	91061|Bacilli	-	-	-	663				hypothetical protein	32	32	0	32	0	0	0	0	0	0	0	0	0	0	0	0	0	0	0	0	0	0
I_NC_017960.1_Ef_245923_297815_00001	91061|Bacilli	-	-	-	510				hypothetical protein	1	1	0	1	0	0	0	0	0	0	0	0	0	0	0	0	0	0	0	0	0	0
I_NC_017960.1_Ef_245923_297815_00002	91061|Bacilli	to GB X15145, SP P26998, PID 1340164, GB X15145, SP P26998, and PID 1340164	B4168_4126	Transposase_mut	1170				IS256 family transposase ISEfa13	50	4	0	4	0	0	0	0	44	0	44	0	0	0	0	2	0	2	0	0	0	0
I_NC_017960.1_Ef_245923_297815_00003					693	smc			Chromosome partition protein Smc	4	2	0	2	0	0	0	0	0	0	0	0	0	0	0	2	0	2	0	0	0	0
I_NC_017960.1_Ef_245923_297815_00004	91061|Bacilli	-	-	-	393				hypothetical protein	3	2	0	2	0	0	0	0	0	0	0	0	0	0	0	1	0	1	0	0	0	0
I_NC_017960.1_Ef_245923_297815_00006	201174|Actinobacteria	Thymidine kinase	tdk	TK	576	tdk	2.7.1.21		Thymidine kinase	5	2	0	2	0	0	0	0	0	0	0	0	0	0	0	3	0	3	0	0	0	0
I_NC_017960.1_Ef_245923_297815_00008	91061|Bacilli	Amino acid permease	gadC	AA_permease_2	1512	gadC		COG0531	Glutamate/gamma-aminobutyrate antiporter	9	3	0	3	0	0	0	0	0	0	0	0	0	0	0	6	0	6	0	0	0	0
I_NC_017960.1_Ef_245923_297815_00009	91061|Bacilli	Pyridoxal-dependent decarboxylase conserved domain	gadB	Pyridoxal_deC	1401	gadB	4.1.1.15	COG0076	Glutamate decarboxylase	9	3	0	3	0	0	0	0	0	0	0	0	0	0	0	6	0	6	0	0	0	0
I_NC_017960.1_Ef_245923_297815_00010	91061|Bacilli	transcriptional antiterminator	rofA	HTH_Mga,Mga,PRD_Mga	1437				hypothetical protein	9	3	0	3	0	0	0	0	0	0	0	0	0	0	0	6	0	6	0	0	0	0
I_NC_017960.1_Ef_245923_297815_00012	91061|Bacilli	Integrase core domain	-	HTH_21,rve,rve_3	264				IS3 family transposase IS1485	12	5	0	5	0	0	0	0	6	0	6	0	0	0	0	1	0	1	0	0	0	0
I_NC_017960.1_Ef_245923_297815_00013	91061|Bacilli	Integrase core domain	-	HTH_21,rve,rve_3	294				IS3 family transposase IS1485	2	1	0	1	0	0	0	0	1	0	1	0	0	0	0	0	0	0	0	0	0	0
I_NC_017960.1_Ef_245923_297815_00014	91061|Bacilli	Staphylococcal protein of unknown function (DUF960)	-	DUF960	90				hypothetical protein	1	1	0	1	0	0	0	0	0	0	0	0	0	0	0	0	0	0	0	0	0	0
I_NC_017960.1_Ef_245923_297815_00015	91061|Bacilli	-	-	-	300				hypothetical protein	8	4	0	4	0	0	0	0	0	0	0	0	0	0	0	4	0	4	0	0	0	0
I_NC_017960.1_Ef_245923_297815_00018	91061|Bacilli	Mor transcription activator family	-	Mor	297				hypothetical protein	1	1	0	1	0	0	0	0	0	0	0	0	0	0	0	0	0	0	0	0	0	0
I_NC_017960.1_Ef_245923_297815_00019	91061|Bacilli	-	-	EcsC	891				hypothetical protein	1	1	0	1	0	0	0	0	0	0	0	0	0	0	0	0	0	0	0	0	0	0
I_NC_017960.1_Ef_245923_297815_00020	91061|Bacilli	Domain of unknown function (DUF4767)	yjdB	DUF4767	1008				hypothetical protein	1	1	0	1	0	0	0	0	0	0	0	0	0	0	0	0	0	0	0	0	0	0
I_NC_017960.1_Ef_245923_297815_00021					1167				hypothetical protein	1	1	0	1	0	0	0	0	0	0	0	0	0	0	0	0	0	0	0	0	0	0
I_NC_017960.1_Ef_245923_297815_00022	2|Bacteria	Replication initiation factor	-	Rep_trans	834				hypothetical protein	1	1	0	1	0	0	0	0	0	0	0	0	0	0	0	0	0	0	0	0	0	0
I_NC_017960.1_Ef_245923_297815_00023					165				hypothetical protein	1	1	0	1	0	0	0	0	0	0	0	0	0	0	0	0	0	0	0	0	0	0
I_NC_017960.1_Ef_245923_297815_00024					267				hypothetical protein	1	1	0	1	0	0	0	0	0	0	0	0	0	0	0	0	0	0	0	0	0	0
I_NC_017960.1_Ef_245923_297815_00025					90				hypothetical protein	1	1	0	1	0	0	0	0	0	0	0	0	0	0	0	0	0	0	0	0	0	0
I_NC_017960.1_Ef_245923_297815_00030					258				hypothetical protein	6	4	0	4	0	0	0	0	2	0	2	0	0	0	0	0	0	0	0	0	0	0
I_NC_017960.1_Ef_245923_297815_00032	91061|Bacilli	Sigma-54 interaction domain	-	EIIA-man,PRD,Sigma54_activat	2658	norR			Anaerobic nitric oxide reductase transcription regulator NorR	4	4	0	4	0	0	0	0	0	0	0	0	0	0	0	0	0	0	0	0	0	0
I_NC_017960.1_Ef_245923_297815_00033	91061|Bacilli	PTS system sorbose subfamily IIB component	-	PTSIIB_sorb	477	sorB	2.7.1.206	COG3444	PTS system sorbose-specific EIIB component	4	4	0	4	0	0	0	0	0	0	0	0	0	0	0	0	0	0	0	0	0	0
I_NC_017960.1_Ef_245923_297815_00034	91061|Bacilli	PTS system sorbose-specific iic component	-	EII-Sor	789	agaC		COG3715	N-acetylgalactosamine permease IIC component 1	4	4	0	4	0	0	0	0	0	0	0	0	0	0	0	0	0	0	0	0	0	0
I_NC_017960.1_Ef_245923_297815_00035	91061|Bacilli	PTS system mannose/fructose/sorbose family IID component	-	EIID-AGA	828	manZ		COG3716	PTS system mannose-specific EIID component	4	4	0	4	0	0	0	0	0	0	0	0	0	0	0	0	0	0	0	0	0	0
I_NC_017960.1_Ef_245923_297815_00036	91061|Bacilli	PTS system fructose IIA component	-	EIIA-man	396				hypothetical protein	4	4	0	4	0	0	0	0	0	0	0	0	0	0	0	0	0	0	0	0	0	0
I_NC_017960.1_Ef_245923_297815_00037	91061|Bacilli	Protein of unknown function (DUF2961)	-	DUF2961	1122				hypothetical protein	4	4	0	4	0	0	0	0	0	0	0	0	0	0	0	0	0	0	0	0	0	0
I_NC_017960.1_Ef_245923_297815_00038	91061|Bacilli	ROK family	-	ROK	870	gmuE	2.7.1.4	COG1940	Putative fructokinase	4	4	0	4	0	0	0	0	0	0	0	0	0	0	0	0	0	0	0	0	0	0
I_NC_017960.1_Ef_245923_297815_00039	91061|Bacilli	Protein of unknown function (DUF1456)	-	DUF1456	510				hypothetical protein	9	4	0	4	0	0	0	0	4	0	4	0	0	0	0	1	0	1	0	0	0	0
I_NC_017960.1_Ef_245923_297815_00040	91061|Bacilli	-	-	-	651				hypothetical protein	9	4	0	4	0	0	0	0	4	0	4	0	0	0	0	1	0	1	0	0	0	0
I_NC_017960.1_Ef_245923_297815_00041	91061|Bacilli	Catalyzes the NADPH-dependent reduction of ketopantoate into pantoic acid	panE	ApbA,ApbA_C	939	panE	1.1.1.169	COG1893	2-dehydropantoate 2-reductase	7	4	0	4	0	0	0	0	2	0	2	0	0	0	0	1	0	1	0	0	0	0
I_NC_017960.1_Ef_245923_297815_00042	91061|Bacilli	Phosphotransferase system, EIIC	pfoS/R	PTS_EIIC_2	1053				hypothetical protein	7	4	0	4	0	0	0	0	2	0	2	0	0	0	0	1	0	1	0	0	0	0
I_NC_017960.1_Ef_245923_297815_00044	91061|Bacilli	Has an important function as a repair enzyme for proteins that have been inactivated by oxidation. Catalyzes the reversible oxidation-reduction of methionine sulfoxide in proteins to methionine	mrsA1	EntA_Immun,PMSR	792	msrA	1.8.4.11		Peptide methionine sulfoxide reductase MsrA	1	1	0	1	0	0	0	0	0	0	0	0	0	0	0	0	0	0	0	0	0	0
I_NC_017960.1_Ef_245923_297815_00045	91061|Bacilli	Transposase DDE domain	-	DDE_Tnp_1,DDE_Tnp_1_3	909				IS982 family transposase ISEfm1	204	23	0	23	0	0	0	0	167	0	167	0	0	0	0	14	0	14	0	0	0	0
I_NC_017960.1_Ef_245923_297815_00046	91061|Bacilli	Acetyltransferase (GNAT) domain	-	Acetyltransf_1,Acetyltransf_10	369	paiA	2.3.1.57	COG0454	Spermidine/spermine N(1)-acetyltransferase	3	1	0	1	0	0	0	0	2	0	2	0	0	0	0	0	0	0	0	0	0	0
I_NC_017960.1_Ef_245923_297815_00047	91061|Bacilli	Histidinol phosphatase and related hydrolases of the PHP family	hisK	-	546				hypothetical protein	1	1	0	1	0	0	0	0	0	0	0	0	0	0	0	0	0	0	0	0	0	0
I_NC_017960.1_Ef_245923_297815_00048					159				hypothetical protein	1	1	0	1	0	0	0	0	0	0	0	0	0	0	0	0	0	0	0	0	0	0
I_NC_017960.1_Ef_245923_297815_00051					135				hypothetical protein	2	2	0	2	0	0	0	0	0	0	0	0	0	0	0	0	0	0	0	0	0	0
I_NC_017960.1_Ef_245923_297815_00052	91061|Bacilli	Protein of unknown function (DUF1643)	-	DUF1643	552				hypothetical protein	8	4	0	4	0	0	0	0	0	0	0	0	0	0	0	4	0	4	0	0	0	0
I_NC_017960.1_Ef_245923_297815_00053					294				hypothetical protein	7	3	0	3	0	0	0	0	0	0	0	0	0	0	0	4	0	4	0	0	0	0
I_NC_017960.1_Ef_245923_297815_00055	91061|Bacilli	Domain of unknown function (DUF4767)	yjdB	DUF4767	1017				hypothetical protein	7	3	0	3	0	0	0	0	0	0	0	0	0	0	0	4	0	4	0	0	0	0
I_NC_017960.1_Ef_245923_297815_00059	91061|Bacilli	Sulfatase	XK27_08315	Sulfatase	2712				hypothetical protein	1	1	0	1	0	0	0	0	0	0	0	0	0	0	0	0	0	0	0	0	0	0
I_NC_017960.1_Ef_245923_297815_00060	91061|Bacilli	Sulfatase	-	Sulfatase	270				hypothetical protein	1	1	0	1	0	0	0	0	0	0	0	0	0	0	0	0	0	0	0	0	0	0
I_NC_017960.1_Ef_577479_606299_00001	91061|Bacilli	Helix-turn-helix	-	HTH_19,HTH_3	798				hypothetical protein	24	24	0	24	0	0	0	0	0	0	0	0	0	0	0	0	0	0	0	0	0	0
I_NC_017960.1_Ef_577479_606299_00007					132				hypothetical protein	18	18	0	18	0	0	0	0	0	0	0	0	0	0	0	0	0	0	0	0	0	0
I_NC_017960.1_Ef_577479_606299_00009	91061|Bacilli	-	-	-	774				hypothetical protein	43	43	0	43	0	0	0	0	0	0	0	0	0	0	0	0	0	0	0	0	0	0
I_NC_017960.1_Ef_577479_606299_00010	91061|Bacilli	Helix-turn-helix domain	-	HTH_19,HTH_26	246				hypothetical protein	40	40	0	40	0	0	0	0	0	0	0	0	0	0	0	0	0	0	0	0	0	0
I_NC_017960.1_Ef_577479_606299_00011	976|Bacteroidetes	-	-	-	852				hypothetical protein	14	14	0	14	0	0	0	0	0	0	0	0	0	0	0	0	0	0	0	0	0	0
I_NC_017960.1_Ef_577479_606299_00012	186801|Clostridia	SIR2-like domain	-	SIR2_2	1437				hypothetical protein	11	11	0	11	0	0	0	0	0	0	0	0	0	0	0	0	0	0	0	0	0	0
I_NC_017960.1_Ef_577479_606299_00013	91061|Bacilli	MTH538 TIR-like domain (DUF1863)	-	DUF1863	486				hypothetical protein	14	14	0	14	0	0	0	0	0	0	0	0	0	0	0	0	0	0	0	0	0	0
I_NC_017960.1_Ef_577479_606299_00015	91061|Bacilli	Helix-turn-helix	-	HTH_3	744				hypothetical protein	53	52	0	52	0	0	0	0	0	0	0	0	0	0	0	1	0	1	0	0	0	0
I_NC_017960.1_Ef_577479_606299_00016	91061|Bacilli	Helix-turn-helix domain	-	HTH_17	276				hypothetical protein	53	52	0	52	0	0	0	0	0	0	0	0	0	0	0	1	0	1	0	0	0	0
I_NC_017960.1_Ef_577479_606299_00017	91061|Bacilli	-	-	-	1998				hypothetical protein	52	51	0	51	0	0	0	0	0	0	0	0	0	0	0	1	0	1	0	0	0	0
I_NC_017960.1_Ef_577479_606299_00019	91061|Bacilli	Helix-turn-helix domain	-	HTH_3	216				hypothetical protein	48	47	0	47	0	0	0	0	0	0	0	0	0	0	0	1	0	1	0	0	0	0
I_NC_017960.1_Ef_577479_606299_00020	91061|Bacilli	zinc-ribbon domain	-	zinc_ribbon_2	387				hypothetical protein	54	53	0	53	0	0	0	0	0	0	0	0	0	0	0	1	0	1	0	0	0	0
I_NC_017960.1_Ef_577479_606299_00022	91061|Bacilli	-	-	-	726				hypothetical protein	23	23	0	23	0	0	0	0	0	0	0	0	0	0	0	0	0	0	0	0	0	0
I_NC_017960.1_Ef_577479_606299_00024	91061|Bacilli	Type I restriction modification DNA specificity domain	hsdS	Methylase_S	1245				hypothetical protein	21	21	0	21	0	0	0	0	0	0	0	0	0	0	0	0	0	0	0	0	0	0
I_NC_017960.1_Ef_577479_606299_00025	91061|Bacilli	Subunit R is required for both nuclease and ATPase activities, but not for modification	hsdR	EcoR124_C,HSDR_N,ResIII	3150				hypothetical protein	47	36	0	36	0	0	0	0	9	0	9	0	0	0	0	2	0	2	0	0	0	0
I_NC_017960.1_Ef_577479_606299_00026					183				hypothetical protein	25	25	0	25	0	0	0	0	0	0	0	0	0	0	0	0	0	0	0	0	0	0
I_NC_017960.1_Ef_702585_720130_00002	91061|Bacilli	PTS system fructose IIA component	-	EIIA-man	489				hypothetical protein	92	92	0	92	0	0	0	0	0	0	0	0	0	0	0	0	0	0	0	0	0	0
I_NC_017960.1_Ef_702585_720130_00003	91061|Bacilli	PTS system sorbose subfamily IIB component	-	PTSIIB_sorb	495		2.7.1.-		putative phosphotransferase enzyme IIB component	92	92	0	92	0	0	0	0	0	0	0	0	0	0	0	0	0	0	0	0	0	0
I_NC_017960.1_Ef_702585_720130_00004	91061|Bacilli	PTS system sorbose-specific iic component	-	EII-Sor	810				hypothetical protein	92	92	0	92	0	0	0	0	0	0	0	0	0	0	0	0	0	0	0	0	0	0
I_NC_017960.1_Ef_702585_720130_00005	91061|Bacilli	PTS system mannose/fructose/sorbose family IID component	-	EIID-AGA	822	manZ		COG3716	PTS system mannose-specific EIID component	92	92	0	92	0	0	0	0	0	0	0	0	0	0	0	0	0	0	0	0	0	0
I_NC_017960.1_Ef_702585_720130_00006	91061|Bacilli	-	-	-	2100				hypothetical protein	93	93	0	93	0	0	0	0	0	0	0	0	0	0	0	0	0	0	0	0	0	0
I_NC_017960.1_Ef_702585_720130_00007	91061|Bacilli	Protein of unknown function (DUF2961)	-	DUF2961	1119				hypothetical protein	92	92	0	92	0	0	0	0	0	0	0	0	0	0	0	0	0	0	0	0	0	0
I_NC_017960.1_Ef_702585_720130_00009					219				hypothetical protein	84	84	0	84	0	0	0	0	0	0	0	0	0	0	0	0	0	0	0	0	0	0
I_NC_017960.1_Ef_702585_720130_00010	91061|Bacilli	Helix-turn-helix	-	HTH_19,HTH_3	813				hypothetical protein	89	89	0	89	0	0	0	0	0	0	0	0	0	0	0	0	0	0	0	0	0	0
I_NC_017960.1_Ef_702585_720130_00011					108				hypothetical protein	80	80	0	80	0	0	0	0	0	0	0	0	0	0	0	0	0	0	0	0	0	0
I_NC_017960.1_Ef_702585_720130_00013					138				hypothetical protein	84	84	0	84	0	0	0	0	0	0	0	0	0	0	0	0	0	0	0	0	0	0
I_NC_017960.1_Ef_702585_720130_00014	91061|Bacilli	Domain of unknown function (DUF3173)	-	DUF3173	204				hypothetical protein	90	90	0	90	0	0	0	0	0	0	0	0	0	0	0	0	0	0	0	0	0	0
I_NC_017960.1_Ef_702585_720130_00015	91061|Bacilli	Phage integrase family	-	Arm-DNA-bind_4,Phage_int_SAM_3,Phage_integrase	1203	xerC			Tyrosine recombinase XerC	90	90	0	90	0	0	0	0	0	0	0	0	0	0	0	0	0	0	0	0	0	0
I_NC_017960.1_Ef_702585_720130_00016	91061|Bacilli	Cobalamin-independent synthase, Catalytic domain	metE	Meth_synt_2	1131	metE	2.1.1.14	COG0620	5-methyltetrahydropteroyltriglutamate--homocysteine methyltransferase	90	90	0	90	0	0	0	0	0	0	0	0	0	0	0	0	0	0	0	0	0	0
I_NC_018080.1_Pa_2296492_2330608_00001	1236|Gammaproteobacteria	transposase	-	DDE_Tnp_IS66,DDE_Tnp_IS66_C,LZ_Tnp_IS66,zf-IS66	294				hypothetical protein	1	1	0	0	0	0	1	0	0	0	0	0	0	0	0	0	0	0	0	0	0	0
I_NC_018080.1_Pa_2296492_2330608_00002	1236|Gammaproteobacteria	Transposase IS66	-	DDE_Tnp_IS66,DDE_Tnp_IS66_C,LZ_Tnp_IS66,zf-IS66	357				IS66 family transposase ISPpu14	1	1	0	0	0	0	1	0	0	0	0	0	0	0	0	0	0	0	0	0	0	0
I_NC_018080.1_Pa_2296492_2330608_00003	1236|Gammaproteobacteria	Transposase	-	HTH_Tnp_1	309				IS3 family transposase IS222	230	121	0	0	0	0	121	0	2	0	0	0	0	2	0	107	0	0	0	0	107	0
I_NC_018080.1_Pa_2296492_2330608_00005	1236|Gammaproteobacteria	Protein of unknown function (DUF4427)	-	DUF4427	1260				hypothetical protein	1	1	0	0	0	0	1	0	0	0	0	0	0	0	0	0	0	0	0	0	0	0
I_NC_018080.1_Pa_2296492_2330608_00006					801				hypothetical protein	1	1	0	0	0	0	1	0	0	0	0	0	0	0	0	0	0	0	0	0	0	0
I_NC_018080.1_Pa_2296492_2330608_00007	28211|Alphaproteobacteria	DNA primase activity	-	-	840				hypothetical protein	1	1	0	0	0	0	1	0	0	0	0	0	0	0	0	0	0	0	0	0	0	0
I_NC_018080.1_Pa_2296492_2330608_00008	1224|Proteobacteria	-	-	-	870				hypothetical protein	1	1	0	0	0	0	1	0	0	0	0	0	0	0	0	0	0	0	0	0	0	0
I_NC_018080.1_Pa_2296492_2330608_00009					294				hypothetical protein	1	1	0	0	0	0	1	0	0	0	0	0	0	0	0	0	0	0	0	0	0	0
I_NC_018080.1_Pa_2296492_2330608_00010	28216|Betaproteobacteria	HNH nucleases	-	HNH	987				hypothetical protein	1	1	0	0	0	0	1	0	0	0	0	0	0	0	0	0	0	0	0	0	0	0
I_NC_018080.1_Pa_2296492_2330608_00013	1236|Gammaproteobacteria	alpha beta	-	FSH1,Lipase_3	432				hypothetical protein	1	1	0	0	0	0	1	0	0	0	0	0	0	0	0	0	0	0	0	0	0	0
I_NC_018080.1_Pa_2296492_2330608_00015	1236|Gammaproteobacteria	Autotransporter beta-domain	-	Autotransporter	1809				hypothetical protein	2	2	0	0	0	0	2	0	0	0	0	0	0	0	0	0	0	0	0	0	0	0
I_NC_018080.1_Pa_2296492_2330608_00018	1224|Proteobacteria	-	-	-	447				hypothetical protein	16	16	0	0	0	0	16	0	0	0	0	0	0	0	0	0	0	0	0	0	0	0
I_NC_018080.1_Pa_2296492_2330608_00019	1224|Proteobacteria	id in 61 aa, and to Salmonella enterica, and Salmonella paratyphi-A regulatory protein SbaIC SWALL Q9EZ27 (EMBL AF508974) (78 aa) fasta scores E()	-	HTH_3,HTH_31	246				hypothetical protein	3	3	0	0	0	0	3	0	0	0	0	0	0	0	0	0	0	0	0	0	0	0
I_NC_018080.1_Pa_2296492_2330608_00020	1236|Gammaproteobacteria	ABC transporter substrate-binding protein	-	-	366				hypothetical protein	1	1	0	0	0	0	1	0	0	0	0	0	0	0	0	0	0	0	0	0	0	0
I_NC_018080.1_Pa_2296492_2330608_00021					168				hypothetical protein	1	1	0	0	0	0	1	0	0	0	0	0	0	0	0	0	0	0	0	0	0	0
I_NC_018080.1_Pa_2296492_2330608_00023	1236|Gammaproteobacteria	Could accelerate the degradation of some genes transcripts potentially through selective RNA binding	csrA	CsrA	180	csrA1			Translational regulator CsrA1	3	3	0	0	0	0	3	0	0	0	0	0	0	0	0	0	0	0	0	0	0	0
I_NC_018080.1_Pa_2296492_2330608_00026	1236|Gammaproteobacteria	-	-	-	402				hypothetical protein	19	19	0	0	0	0	19	0	0	0	0	0	0	0	0	0	0	0	0	0	0	0
I_NC_018080.1_Pa_2296492_2330608_00027	1236|Gammaproteobacteria	Domain of unknown function (DUF932)	-	DUF932	969				hypothetical protein	74	60	0	0	0	0	60	0	0	0	0	0	0	0	0	14	0	0	0	0	14	0
I_NC_018080.1_Pa_2296492_2330608_00032	1236|Gammaproteobacteria	DNA sulfur modification protein DndE	-	DndE	360				hypothetical protein	1	1	0	0	0	0	1	0	0	0	0	0	0	0	0	0	0	0	0	0	0	0
I_NC_018080.1_Pa_2296492_2330608_00033					951				hypothetical protein	1	1	0	0	0	0	1	0	0	0	0	0	0	0	0	0	0	0	0	0	0	0
I_NC_018080.1_Pa_2296492_2330608_00034	2|Bacteria	-	-	-	1764				hypothetical protein	1	1	0	0	0	0	1	0	0	0	0	0	0	0	0	0	0	0	0	0	0	0
I_NC_018080.1_Pa_2296492_2330608_00036	1236|Gammaproteobacteria	Uncharacterized conserved protein (DUF2075)	-	DUF2075	1857				hypothetical protein	32	30	0	0	0	0	30	0	0	0	0	0	0	0	0	2	0	0	0	0	2	0
I_NC_018080.1_Pa_2296492_2330608_00037	1236|Gammaproteobacteria	MazG-like family	-	MazG-like	381				hypothetical protein	32	30	0	0	0	0	30	0	0	0	0	0	0	0	0	2	0	0	0	0	2	0
I_NC_018080.1_Pa_2296492_2330608_00038					315				hypothetical protein	31	31	0	0	0	0	31	0	0	0	0	0	0	0	0	0	0	0	0	0	0	0
I_NC_018080.1_Pa_2495259_2596968_00002	204441|Rhodospirillales	Cytoplasmic	-	rve	849				hypothetical protein	1	1	0	0	0	0	1	0	0	0	0	0	0	0	0	0	0	0	0	0	0	0
I_NC_018080.1_Pa_2495259_2596968_00003	204441|Rhodospirillales	IstB-like ATP binding protein	-	IstB_IS21	792				IS21 family transposase ISPa36	5	5	0	0	0	0	5	0	0	0	0	0	0	0	0	0	0	0	0	0	0	0
I_NC_018080.1_Pa_2495259_2596968_00004	1236|Gammaproteobacteria	Outer membrane efflux protein	-	OEP	1308				hypothetical protein	54	54	0	0	0	0	54	0	0	0	0	0	0	0	0	0	0	0	0	0	0	0
I_NC_018080.1_Pa_2495259_2596968_00005	28216|Betaproteobacteria	Putative transposase of IS4/5 family (DUF4096)	-	DUF4096	375				hypothetical protein	4	4	0	0	0	0	4	0	0	0	0	0	0	0	0	0	0	0	0	0	0	0
I_NC_018080.1_Pa_2495259_2596968_00007					231				hypothetical protein	4	4	0	0	0	0	4	0	0	0	0	0	0	0	0	0	0	0	0	0	0	0
I_NC_018080.1_Pa_2495259_2596968_00011	28216|Betaproteobacteria	LysR substrate binding domain	-	LysR_substrate	321				hypothetical protein	1	1	0	0	0	0	1	0	0	0	0	0	0	0	0	0	0	0	0	0	0	0
I_NC_018080.1_Pa_2495259_2596968_00012	28216|Betaproteobacteria	Transcriptional regulator	-	HTH_1,LysR_substrate	891	hcaR			Hca operon transcriptional activator HcaR	86	86	0	0	0	8	78	0	0	0	0	0	0	0	0	0	0	0	0	0	0	0
I_NC_018080.1_Pa_2495259_2596968_00013	28216|Betaproteobacteria	Copper resistance protein K	-	CopK	285				hypothetical protein	57	57	0	0	0	0	57	0	0	0	0	0	0	0	0	0	0	0	0	0	0	0
I_NC_018080.1_Pa_2495259_2596968_00014	28216|Betaproteobacteria	Copper resistance protein D	copD	CopD	927	copD			Copper resistance protein D	57	57	0	0	0	0	57	0	0	0	0	0	0	0	0	0	0	0	0	0	0	0
I_NC_018080.1_Pa_2495259_2596968_00015	28216|Betaproteobacteria	protein, homolog of Cu resistance protein CopC	copC	CopC	387	copC			Copper resistance protein C	57	57	0	0	0	0	57	0	0	0	0	0	0	0	0	0	0	0	0	0	0	0
I_NC_018080.1_Pa_2495259_2596968_00016	28216|Betaproteobacteria	heavy metal translocating P-type ATPase	actP	E1-E2_ATPase,Hydrolase,YHS	2481	actP	7.2.2.9		Copper-transporting P-type ATPase	56	56	0	0	0	0	56	0	0	0	0	0	0	0	0	0	0	0	0	0	0	0
I_NC_018080.1_Pa_2495259_2596968_00017	28216|Betaproteobacteria	Protein of unknown function (DUF2933)	-	DUF2933	273				hypothetical protein	57	57	0	0	0	0	57	0	0	0	0	0	0	0	0	0	0	0	0	0	0	0
I_NC_018080.1_Pa_2495259_2596968_00018	28216|Betaproteobacteria	Protein of unknown function, DUF	-	CusF_Ec,DUF411	486				hypothetical protein	54	54	0	0	0	0	54	0	0	0	0	0	0	0	0	0	0	0	0	0	0	0
I_NC_018080.1_Pa_2495259_2596968_00019	28216|Betaproteobacteria	Copper resistance protein B precursor (CopB)	copB2	CopB	981				hypothetical protein	56	56	0	0	0	0	56	0	0	0	0	0	0	0	0	0	0	0	0	0	0	0
I_NC_018080.1_Pa_2495259_2596968_00020	28216|Betaproteobacteria	Multicopper oxidase	copA	Cu-oxidase,Cu-oxidase_2,Cu-oxidase_3	1902	copA			Copper resistance protein A	53	53	0	0	0	0	53	0	0	0	0	0	0	0	0	0	0	0	0	0	0	0
I_NC_018080.1_Pa_2495259_2596968_00021	28216|Betaproteobacteria	COG0745 Response regulators consisting of a CheY-like receiver domain and a winged-helix DNA-binding domain	-	Response_reg,Trans_reg_C	693	cusR		COG0745	Transcriptional regulatory protein CusR	56	56	0	0	0	0	56	0	0	0	0	0	0	0	0	0	0	0	0	0	0	0
I_NC_018080.1_Pa_2495259_2596968_00022	28216|Betaproteobacteria	Member of a two-component regulatory system	copS	HAMP,HATPase_c,HisKA	1437	cusS	2.7.13.3	COG0642	Sensor histidine kinase CusS	56	56	0	0	0	0	56	0	0	0	0	0	0	0	0	0	0	0	0	0	0	0
I_NC_018080.1_Pa_2495259_2596968_00023	28216|Betaproteobacteria	Helix-turn-helix domain	-	HTH_20	348				hypothetical protein	76	76	0	0	1	0	75	0	0	0	0	0	0	0	0	0	0	0	0	0	0	0
I_NC_018080.1_Pa_2495259_2596968_00024	28216|Betaproteobacteria	PFAM Glyoxalase bleomycin resistance protein dioxygenase	-	Glyoxalase	471	cadI		COG0346	Cadmium-induced protein CadI	21	21	0	0	0	0	21	0	0	0	0	0	0	0	0	0	0	0	0	0	0	0
I_NC_018080.1_Pa_2495259_2596968_00026	28216|Betaproteobacteria	Arsenite efflux pump ACR3 and related permeases	arsB	SBF	1086	acr3		COG0798	Arsenical-resistance protein Acr3	60	60	3	0	0	0	57	0	0	0	0	0	0	0	0	0	0	0	0	0	0	0
I_NC_018080.1_Pa_2495259_2596968_00027	28216|Betaproteobacteria	Arsenate reductase and related	arsC	ArsC	423	arsC_2	1.20.4.1		Arsenate reductase	62	62	0	0	0	0	62	0	0	0	0	0	0	0	0	0	0	0	0	0	0	0
I_NC_018080.1_Pa_2495259_2596968_00029	28216|Betaproteobacteria	TIGRFAM chromate transporter, chromate ion transporter (CHR) family	-	Chromate_transp	1230	chrA			Chromate transport protein	14	14	0	0	0	0	14	0	0	0	0	0	0	0	0	0	0	0	0	0	0	0
I_NC_018080.1_Pa_2495259_2596968_00030	28216|Betaproteobacteria	GCN5-related N-acetyltransferase	-	Acetyltransf_1,Acetyltransf_7,Acetyltransf_9	531				hypothetical protein	18	18	0	0	0	0	18	0	0	0	0	0	0	0	0	0	0	0	0	0	0	0
I_NC_018080.1_Pa_2495259_2596968_00032	135614|Xanthomonadales	Efflux pump membrane transporter	-	ACR_tran	402	bepE			Efflux pump membrane transporter BepE	12	12	0	0	0	0	12	0	0	0	0	0	0	0	0	0	0	0	0	0	0	0
I_NC_018080.1_Pa_2495259_2596968_00033	135614|Xanthomonadales	Belongs to the membrane fusion protein (MFP) (TC 8.A.1) family	-	Biotin_lipoyl_2,HlyD_D23	969	bepF			Efflux pump periplasmic linker BepF	12	12	0	0	0	0	12	0	0	0	0	0	0	0	0	0	0	0	0	0	0	0
I_NC_018080.1_Pa_2495259_2596968_00034					360				hypothetical protein	10	10	0	0	0	0	10	0	0	0	0	0	0	0	0	0	0	0	0	0	0	0
I_NC_018080.1_Pa_2495259_2596968_00042	28216|Betaproteobacteria	TraU protein	-	TraU	951				hypothetical protein	185	184	0	0	1	7	176	0	0	0	0	0	0	0	0	1	0	0	0	1	0	0
I_NC_018080.1_Pa_2495259_2596968_00071	28216|Betaproteobacteria	Retron-type reverse transcriptase	-	GIIM,HNH,RVT_1,RVT_N	1719				hypothetical protein	23	21	0	0	0	0	21	0	0	0	0	0	0	0	0	2	0	0	0	0	2	0
I_NC_018080.1_Pa_2495259_2596968_00072	28216|Betaproteobacteria	DEAD-like helicases superfamily	-	Helicase_C,ResIII	1056				hypothetical protein	11	11	0	0	0	0	11	0	0	0	0	0	0	0	0	0	0	0	0	0	0	0
I_NC_018080.1_Pa_2495259_2596968_00093	28216|Betaproteobacteria	ABC transporter substrate-binding protein	-	-	738				hypothetical protein	135	134	0	0	0	7	127	0	0	0	0	0	0	0	0	1	0	0	0	1	0	0
I_NC_018080.1_Pa_2495259_2596968_00097					159				hypothetical protein	49	49	0	0	0	0	49	0	0	0	0	0	0	0	0	0	0	0	0	0	0	0
I_NC_018080.1_Pa_2495259_2596968_00113	1236|Gammaproteobacteria	protein conserved in bacteria	-	DUF305	501				hypothetical protein	54	53	0	0	0	0	53	0	0	0	0	0	0	0	0	1	0	0	0	0	1	0
I_NC_018080.1_Pa_5097886_5187971_00004	1236|Gammaproteobacteria	Protein of unknown function (DUF2786)	-	DUF2786	711				hypothetical protein	130	127	0	0	0	0	127	0	1	0	0	0	0	1	0	2	0	0	0	0	2	0
I_NC_018080.1_Pa_5097886_5187971_00005	1236|Gammaproteobacteria	-	-	-	126				hypothetical protein	10	10	0	0	0	0	10	0	0	0	0	0	0	0	0	0	0	0	0	0	0	0
I_NC_018080.1_Pa_5097886_5187971_00014	2|Bacteria	D12 class N6 adenine-specific DNA methyltransferase	-	MethyltransfD12	891				hypothetical protein	81	73	0	0	0	0	73	0	1	0	0	0	0	1	0	7	0	0	0	0	7	0
I_NC_018080.1_Pa_5097886_5187971_00019					591				hypothetical protein	1	1	0	0	0	0	1	0	0	0	0	0	0	0	0	0	0	0	0	0	0	0
I_NC_018080.1_Pa_5097886_5187971_00021	1236|Gammaproteobacteria	Protein of unknown function (DUF3158)	-	DUF3158	549				hypothetical protein	143	127	0	0	0	0	127	0	1	0	0	0	0	1	0	15	0	0	0	0	15	0
I_NC_018080.1_Pa_5097886_5187971_00023	1236|Gammaproteobacteria	Single-strand binding protein family	-	SSB	489				Single-stranded DNA-binding protein	147	125	0	0	0	0	125	0	1	0	0	0	0	1	0	21	0	0	0	0	21	0
I_NC_018080.1_Pa_5097886_5187971_00024					180				hypothetical protein	13	13	0	0	0	0	13	0	0	0	0	0	0	0	0	0	0	0	0	0	0	0
I_NC_018080.1_Pa_5097886_5187971_00030					816				hypothetical protein	7	6	0	0	0	0	6	0	0	0	0	0	0	0	0	1	0	0	0	0	1	0
I_NC_018080.1_Pa_5097886_5187971_00039	1236|Gammaproteobacteria	Bacterial shufflon protein, N-terminal constant region	pilV	Shufflon_N	1380				hypothetical protein	78	62	0	0	0	0	62	0	1	0	0	0	0	1	0	15	0	0	0	0	15	0
I_NC_018080.1_Pa_5097886_5187971_00047	1236|Gammaproteobacteria	-	-	-	198				hypothetical protein	152	127	0	0	0	0	127	0	1	0	0	0	0	1	0	24	0	0	0	0	24	0
I_NC_018080.1_Pa_5097886_5187971_00048					201				hypothetical protein	19	19	0	0	0	0	19	0	0	0	0	0	0	0	0	0	0	0	0	0	0	0
I_NC_018080.1_Pa_5097886_5187971_00057	1236|Gammaproteobacteria	Superfamily II DNA RNA helicases, SNF2 family	-	Helicase_C,ResIII,SNF2_N	1026				hypothetical protein	10	8	0	0	0	0	8	0	0	0	0	0	0	0	0	2	0	0	0	0	2	0
I_NC_018080.1_Pa_5097886_5187971_00059	1236|Gammaproteobacteria	Superfamily II DNA RNA helicases, SNF2 family	-	Helicase_C,ResIII,SNF2_N	1260				hypothetical protein	10	8	0	0	0	0	8	0	0	0	0	0	0	0	0	2	0	0	0	0	2	0
I_NC_018080.1_Pa_5097886_5187971_00060	1236|Gammaproteobacteria	COG2801 Transposase and inactivated derivatives	tnpB	HTH_21,rve,rve_3	228				IS3 family transposase ISPst4	13	8	0	0	0	0	8	0	0	0	0	0	0	0	0	5	0	0	0	0	5	0
I_NC_018080.1_Pa_5097886_5187971_00061	1236|Gammaproteobacteria	Protein of unknown function (DUF5131)	-	-	1191				hypothetical protein	13	8	0	0	0	0	8	0	0	0	0	0	0	0	0	5	0	0	0	0	5	0
I_NC_018080.1_Pa_5097886_5187971_00062	1236|Gammaproteobacteria	Protein of unknown function (DUF5131)	-	DUF5131	744				hypothetical protein	47	26	0	0	0	0	26	0	1	0	0	0	0	1	0	20	0	0	0	0	20	0
I_NC_018080.1_Pa_5097886_5187971_00063	1236|Gammaproteobacteria	-	-	-	1335				hypothetical protein	13	8	0	0	0	0	8	0	0	0	0	0	0	0	0	5	0	0	0	0	5	0
I_NC_018080.1_Pa_5097886_5187971_00064	1236|Gammaproteobacteria	-	-	-	699				hypothetical protein	174	151	0	0	0	0	151	0	1	0	0	0	0	1	0	22	0	0	0	0	22	0
I_NC_018080.1_Pa_5097886_5187971_00068					270				hypothetical protein	171	149	0	0	0	0	149	0	1	0	0	0	0	1	0	21	0	0	0	0	21	0
I_NC_018080.1_Pa_5097886_5187971_00070	1236|Gammaproteobacteria	Membrane	-	DUF4400	750				hypothetical protein	175	153	0	0	0	0	153	0	1	0	0	0	0	1	0	21	0	0	0	0	21	0
I_NC_018080.1_Pa_5097886_5187971_00071					492				hypothetical protein	82	79	0	0	0	0	79	0	1	0	0	0	0	1	0	2	0	0	0	0	2	0
I_NC_018080.1_Pa_5097886_5187971_00087					219				hypothetical protein	48	48	0	0	0	0	48	0	0	0	0	0	0	0	0	0	0	0	0	0	0	0
I_NC_018080.1_Pa_5097886_5187971_00089					285				hypothetical protein	57	57	0	0	0	0	57	0	0	0	0	0	0	0	0	0	0	0	0	0	0	0
I_NC_018080.1_Pa_5097886_5187971_00095					354				hypothetical protein	42	42	0	0	0	0	42	0	0	0	0	0	0	0	0	0	0	0	0	0	0	0
I_NC_018080.1_Pa_5097886_5187971_00098					1056				hypothetical protein	10	10	0	0	0	0	10	0	0	0	0	0	0	0	0	0	0	0	0	0	0	0
I_NC_018080.1_Pa_5097886_5187971_00099					693				hypothetical protein	10	10	0	0	0	0	10	0	0	0	0	0	0	0	0	0	0	0	0	0	0	0
I_NC_018080.1_Pa_5097886_5187971_00100					2034				hypothetical protein	10	10	0	0	0	0	10	0	0	0	0	0	0	0	0	0	0	0	0	0	0	0
I_NC_018080.1_Pa_5097886_5187971_00101					345				hypothetical protein	9	9	0	0	0	0	9	0	0	0	0	0	0	0	0	0	0	0	0	0	0	0
I_NC_018080.1_Pa_5097886_5187971_00102	28221|Deltaproteobacteria	Belongs to the N(4) N(6)-methyltransferase family	-	-	1263				hypothetical protein	10	10	0	0	0	0	10	0	0	0	0	0	0	0	0	0	0	0	0	0	0	0
I_NC_018080.1_Pa_5097886_5187971_00103					222				hypothetical protein	5	5	0	0	0	0	5	0	0	0	0	0	0	0	0	0	0	0	0	0	0	0
I_NC_018522.1_Kp_1745578_1907230_00001					333				hypothetical protein	11	11	0	0	0	11	0	0	0	0	0	0	0	0	0	0	0	0	0	0	0	0
I_NC_018522.1_Kp_1745578_1907230_00003	1236|Gammaproteobacteria	Belongs to the P-Pant transferase superfamily	hetI	ACPS	735	sfp	2.7.8.7	COG2091	4'-phosphopantetheinyl transferase Sfp	34	33	0	0	0	33	0	0	0	0	0	0	0	0	0	1	0	0	0	1	0	0
I_NC_018522.1_Kp_1745578_1907230_00005	1236|Gammaproteobacteria	Activates the carboxylate group of L-serine via ATP- dependent PPi exchange reactions to the aminoacyladenylate, preparing that molecule for the final stages of enterobactin synthesis. Holo-EntF acts as the catalyst for the formation of the three amide and three ester bonds present in the cyclic (2,3- dihydroxybenzoyl)serine trimer enterobactin, using seryladenylate and acyl-holo-EntB (acylated w…	-	AMP-binding,AMP-binding_C,Acyl_transf_1,Aminotran_1_2,Aminotran_3,Condensation,KAsynt_C_assoc,KR,Ketoacyl-synt_C,PP-binding,PS-DH,Thioesterase,ketoacyl-synt	9621	dltA_1	6.2.1.54		D-alanine--D-alanyl carrier protein ligase	33	32	0	0	0	32	0	0	0	0	0	0	0	0	0	1	0	0	0	1	0	0
I_NC_018522.1_Kp_1745578_1907230_00008	1236|Gammaproteobacteria	Phosphopantetheine attachment site	-	PP-binding	249	dltC			D-alanyl carrier protein	33	33	0	0	0	33	0	0	0	0	0	0	0	0	0	0	0	0	0	0	0	0
I_NC_018522.1_Kp_1745578_1907230_00009	1236|Gammaproteobacteria	acyl-CoA dehydrogenase	-	Acyl-CoA_dh_1,Acyl-CoA_dh_M,Acyl-CoA_dh_N	1131		1.3.99.-	COG1960	putative acyl-CoA dehydrogenase fadE25	33	33	0	0	0	33	0	0	0	0	0	0	0	0	0	0	0	0	0	0	0	0
I_NC_018522.1_Kp_1745578_1907230_00010	1236|Gammaproteobacteria	malonyl CoA-acyl carrier protein transacylase	-	Acyl_transf_1	1269	fenF	2.3.1.39		Malonyl CoA-acyl carrier protein transacylase	32	32	0	0	0	32	0	0	0	0	0	0	0	0	0	0	0	0	0	0	0	0
I_NC_018522.1_Kp_1745578_1907230_00011	1236|Gammaproteobacteria	Activates the carboxylate group of L-serine via ATP- dependent PPi exchange reactions to the aminoacyladenylate, preparing that molecule for the final stages of enterobactin synthesis. Holo-EntF acts as the catalyst for the formation of the three amide and three ester bonds present in the cyclic (2,3- dihydroxybenzoyl)serine trimer enterobactin, using seryladenylate and acyl-holo-EntB (acylated w…	-	AMP-binding,AMP-binding_C,Condensation,PP-binding	4797	grsB			Gramicidin S synthase 2	33	33	0	0	0	33	0	0	0	0	0	0	0	0	0	0	0	0	0	0	0	0
I_NC_018522.1_Kp_1745578_1907230_00012	1236|Gammaproteobacteria	polyketide synthase	-	Acyl_transf_1,KAsynt_C_assoc,KR,Ketoacyl-synt_C,PP-binding,PS-DH,Thioesterase,ketoacyl-synt	3033	ppsE	2.3.1.41	COG3321	Phthiocerol synthesis polyketide synthase type I PpsE	33	33	0	0	0	33	0	0	0	0	0	0	0	0	0	0	0	0	0	0	0	0
I_NC_018522.1_Kp_1745578_1907230_00014	1236|Gammaproteobacteria	Activates the carboxylate group of L-serine via ATP- dependent PPi exchange reactions to the aminoacyladenylate, preparing that molecule for the final stages of enterobactin synthesis. Holo-EntF acts as the catalyst for the formation of the three amide and three ester bonds present in the cyclic (2,3- dihydroxybenzoyl)serine trimer enterobactin, using seryladenylate and acyl-holo-EntB (acylated w…	-	AMP-binding,Condensation,KAsynt_C_assoc,KR,Ketoacyl-synt_C,Methyltransf_12,Nitroreductase,PP-binding,Thioesterase,ketoacyl-synt	6465	dltA_2	6.2.1.54		D-alanine--D-alanyl carrier protein ligase	29	29	0	0	0	29	0	0	0	0	0	0	0	0	0	0	0	0	0	0	0	0
I_NC_018522.1_Kp_1745578_1907230_00015	1236|Gammaproteobacteria	Amidase	-	Amidase	1464	aam	3.5.1.13	COG0154	Acylamidase	33	33	0	0	0	33	0	0	0	0	0	0	0	0	0	0	0	0	0	0	0	0
I_NC_018522.1_Kp_1745578_1907230_00016	1236|Gammaproteobacteria	COG0534 Na -driven multidrug efflux pump	-	MatE	1440	mepA			Multidrug export protein MepA	32	32	0	0	0	32	0	0	0	0	0	0	0	0	0	0	0	0	0	0	0	0
I_NC_018522.1_Kp_1745578_1907230_00017	1236|Gammaproteobacteria	Activates the carboxylate group of L-serine via ATP- dependent PPi exchange reactions to the aminoacyladenylate, preparing that molecule for the final stages of enterobactin synthesis. Holo-EntF acts as the catalyst for the formation of the three amide and three ester bonds present in the cyclic (2,3- dihydroxybenzoyl)serine trimer enterobactin, using seryladenylate and acyl-holo-EntB (acylated w…	-	AMP-binding,AMP-binding_C,Condensation,PP-binding,Thioesterase	4368	srfAA		COG0318	Surfactin synthase subunit 1	33	33	0	0	0	33	0	0	0	0	0	0	0	0	0	0	0	0	0	0	0	0
I_NC_018522.1_Kp_1745578_1907230_00018	1236|Gammaproteobacteria	polyketide synthase	-	AMP-binding,AMP-binding_C,Acyl_transf_1,Aminotran_3,KAsynt_C_assoc,KR,Ketoacyl-synt_C,PP-binding,Thioesterase,ketoacyl-synt	2460				hypothetical protein	33	33	0	0	0	33	0	0	0	0	0	0	0	0	0	0	0	0	0	0	0	0
I_NC_018522.1_Kp_1745578_1907230_00019	1224|Proteobacteria	COG1680 Beta-lactamase class C and other penicillin binding proteins	-	Beta-lactamase,DUF3471	1515	flp			Protein flp	32	32	0	0	0	32	0	0	0	0	0	0	0	0	0	0	0	0	0	0	0	0
I_NC_018522.1_Kp_1745578_1907230_00020	1224|Proteobacteria	Thioesterase	basH	Thioesterase	723	pikAV_1	3.1.2.-		Thioesterase PikA5	33	33	0	0	0	33	0	0	0	0	0	0	0	0	0	0	0	0	0	0	0	0
I_NC_018522.1_Kp_1745578_1907230_00021	1236|Gammaproteobacteria	Protein of unknown function (DUF1706)	-	DUF1706	513				hypothetical protein	33	33	0	0	0	33	0	0	0	0	0	0	0	0	0	0	0	0	0	0	0	0
I_NC_018522.1_Kp_1745578_1907230_00023	1236|Gammaproteobacteria	Transcriptional regulator	mobC	-	765				hypothetical protein	34	31	0	0	0	31	0	0	3	0	0	0	3	0	0	0	0	0	0	0	0	0
I_NC_018522.1_Kp_1745578_1907230_00024	1236|Gammaproteobacteria	TraM recognition site of TraD and TraG	-	DUF87,TraG-D_C	1740				hypothetical protein	36	33	0	0	0	33	0	0	3	0	0	0	3	0	0	0	0	0	0	0	0	0
I_NC_018522.1_Kp_1745578_1907230_00026	1236|Gammaproteobacteria	TrbM	kikA	TrbM	165				hypothetical protein	1	1	0	0	0	1	0	0	0	0	0	0	0	0	0	0	0	0	0	0	0	0
I_NC_018522.1_Kp_1745578_1907230_00029					321				hypothetical protein	30	30	0	0	0	30	0	0	0	0	0	0	0	0	0	0	0	0	0	0	0	0
I_NC_018522.1_Kp_1745578_1907230_00042					102				hypothetical protein	1	1	0	0	0	1	0	0	0	0	0	0	0	0	0	0	0	0	0	0	0	0
I_NC_018522.1_Kp_1745578_1907230_00044	1236|Gammaproteobacteria	LysM domain	-	-	558				hypothetical protein	1	1	0	0	0	1	0	0	0	0	0	0	0	0	0	0	0	0	0	0	0	0
I_NC_018522.1_Kp_1745578_1907230_00045	1236|Gammaproteobacteria	LysM domain	-	-	135				hypothetical protein	1	1	0	0	0	1	0	0	0	0	0	0	0	0	0	0	0	0	0	0	0	0
I_NC_018522.1_Kp_1745578_1907230_00058	1236|Gammaproteobacteria	(ABC) transporter	-	Peripla_BP_2	957	btuF			Vitamin B12-binding protein	133	69	0	0	1	68	0	0	64	0	0	0	64	0	0	0	0	0	0	0	0	0
I_NC_018522.1_Kp_1745578_1907230_00060	1236|Gammaproteobacteria	Belongs to the Fur family	zur	FUR	321				hypothetical protein	1	1	0	0	0	1	0	0	0	0	0	0	0	0	0	0	0	0	0	0	0	0
I_NC_018522.1_Kp_1745578_1907230_00061	1236|Gammaproteobacteria	Catalyzes the hydrolysis of the adenine ring of phosphoribosyl-AMP	hisI	PRA-CH	222	hisI	3.5.4.19		Phosphoribosyl-AMP cyclohydrolase	54	54	0	0	1	53	0	0	0	0	0	0	0	0	0	0	0	0	0	0	0	0
I_NC_018522.1_Kp_1745578_1907230_00062	1236|Gammaproteobacteria	cobalamin synthesis protein	-	CobW_C,cobW	1224	yciC_1		COG0523	Putative metal chaperone YciC	128	67	0	0	1	66	0	0	61	0	0	0	61	0	0	0	0	0	0	0	0	0
I_NC_018522.1_Kp_1745578_1907230_00063	1236|Gammaproteobacteria	-	-	-	207				hypothetical protein	125	68	0	0	1	67	0	0	57	0	0	0	57	0	0	0	0	0	0	0	0	0
I_NC_018522.1_Kp_1745578_1907230_00064	1236|Gammaproteobacteria	50S ribosome-binding GTPase	-	Gate,MMR_HSR1	1650				hypothetical protein	125	68	0	0	1	67	0	0	57	0	0	0	57	0	0	0	0	0	0	0	0	0
I_NC_018522.1_Kp_1745578_1907230_00065	2|Bacteria	N,N-dimethylaniline monooxygenase activity	-	Pyr_redox_3	1131		1.-.-.-	COG0492	Putative flavoprotein monooxygenase	124	66	0	0	0	66	0	0	58	0	0	0	58	0	0	0	0	0	0	0	0	0
I_NC_018522.1_Kp_1745578_1907230_00066	1236|Gammaproteobacteria	Belongs to the class-I aminoacyl-tRNA synthetase family	cysS	DALR_2,tRNA-synt_1e,tRNA-synt_1g	1383	cysS	6.1.1.16	COG0215	Cysteine--tRNA ligase	99	67	0	0	1	66	0	0	32	0	0	0	32	0	0	0	0	0	0	0	0	0
I_NC_018522.1_Kp_1745578_1907230_00067	2|Bacteria	belongs to the Fur family	fur	FUR	453				hypothetical protein	136	68	0	0	1	67	0	0	68	0	0	0	68	0	0	0	0	0	0	0	0	0
I_NC_018522.1_Kp_1745578_1907230_00069	1236|Gammaproteobacteria	Transcription factor that acts by binding directly to the RNA polymerase (RNAP). Required for negative regulation of rRNA expression and positive regulation of several amino acid biosynthesis promoters. Also required for regulation of fis expression	dksA3	zf-dskA_traR	423	dksA			RNA polymerase-binding transcription factor DksA	136	68	0	0	1	67	0	0	68	0	0	0	68	0	0	0	0	0	0	0	0	0
I_NC_018522.1_Kp_1745578_1907230_00071	1236|Gammaproteobacteria	COG0663 Carbonic anhydrases acetyltransferases, isoleucine patch superfamily	-	Hexapep	561	ccmM		COG0663	Carbon dioxide concentrating mechanism protein CcmM	135	69	0	0	1	68	0	0	66	0	0	0	66	0	0	0	0	0	0	0	0	0
I_NC_018522.1_Kp_1745578_1907230_00072	1236|Gammaproteobacteria	COG0720 6-pyruvoyl-tetrahydropterin synthase	SO2179	PTPS	867				hypothetical protein	126	60	0	0	1	59	0	0	66	0	0	0	66	0	0	0	0	0	0	0	0	0
I_NC_018522.1_Kp_1745578_1907230_00074	1236|Gammaproteobacteria	Iron transport protein, inner membrane component SitD	yfeD	ABC-3	828	mntB_1			Manganese transport system membrane protein MntB	68	68	0	0	1	67	0	0	0	0	0	0	0	0	0	0	0	0	0	0	0	0
I_NC_018522.1_Kp_1745578_1907230_00075	1236|Gammaproteobacteria	ABC 3 transport family	sitC	ABC-3	861	mntB_2			Manganese transport system membrane protein MntB	60	58	0	0	0	58	0	0	2	0	0	0	2	0	0	0	0	0	0	0	0	0
I_NC_018522.1_Kp_1745578_1907230_00076	1236|Gammaproteobacteria	ATPases associated with a variety of cellular activities	sitB	ABC_tran	822	mntB_3		COG1121	Manganese transport system ATP-binding protein MntB	57	57	0	0	0	57	0	0	0	0	0	0	0	0	0	0	0	0	0	0	0	0
I_NC_018522.1_Kp_1745578_1907230_00077	1236|Gammaproteobacteria	Belongs to the bacterial solute-binding protein 9 family	sitA	ZnuA	915			COG0803	putative periplasmic iron-binding protein	67	67	0	0	1	66	0	0	0	0	0	0	0	0	0	0	0	0	0	0	0	0
I_NC_018522.1_Kp_1745578_1907230_00081	1236|Gammaproteobacteria	Belongs to the ALAD family	hemB	ALAD	1023	hemB	4.2.1.24	COG0113	Delta-aminolevulinic acid dehydratase	135	69	0	0	1	68	0	0	66	0	0	0	66	0	0	0	0	0	0	0	0	0
I_NC_018522.1_Kp_1745578_1907230_00082	1236|Gammaproteobacteria	-	-	-	336				hypothetical protein	68	68	0	0	1	67	0	0	0	0	0	0	0	0	0	0	0	0	0	0	0	0
I_NC_018522.1_Kp_1745578_1907230_00083	1236|Gammaproteobacteria	Glycine D-amino acid oxidases (Deaminating)	-	DAO	561	mnmC	2.1.1.61		tRNA 5-methylaminomethyl-2-thiouridine biosynthesis bifunctional protein MnmC	1	1	0	0	0	1	0	0	0	0	0	0	0	0	0	0	0	0	0	0	0	0
I_NC_018522.1_Kp_1745578_1907230_00084	1236|Gammaproteobacteria	Glycine D-amino acid oxidases (Deaminating)	-	DAO	525				hypothetical protein	1	1	0	0	0	1	0	0	0	0	0	0	0	0	0	0	0	0	0	0	0	0
I_NC_018522.1_Kp_1745578_1907230_00085					255				hypothetical protein	64	64	0	0	1	63	0	0	0	0	0	0	0	0	0	0	0	0	0	0	0	0
I_NC_018522.1_Kp_1745578_1907230_00087	1236|Gammaproteobacteria	amine dehydrogenase activity	-	-	783				hypothetical protein	1	1	0	0	0	1	0	0	0	0	0	0	0	0	0	0	0	0	0	0	0	0
I_NC_018522.1_Kp_1745578_1907230_00088	28211|Alphaproteobacteria	Zinc-uptake complex component A periplasmic	-	ZnuA	1839				hypothetical protein	1	1	0	0	0	1	0	0	0	0	0	0	0	0	0	0	0	0	0	0	0	0
I_NC_018522.1_Kp_1745578_1907230_00089	1236|Gammaproteobacteria	ATPases associated with a variety of cellular activities	-	ABC_tran	738	scaC	7.2.2.5	COG1121	Manganese import ATP-binding protein ScaC	65	64	0	0	1	63	0	0	0	0	0	0	0	0	0	1	0	0	0	1	0	0
I_NC_018522.1_Kp_1745578_1907230_00090	1236|Gammaproteobacteria	Phosphatase	-	DUF839	1974				hypothetical protein	63	54	0	0	1	53	0	0	0	0	0	0	0	0	0	9	0	0	8	1	0	0
I_NC_018522.1_Kp_1745578_1907230_00093	1236|Gammaproteobacteria	Mate efflux family protein	yeeO	MatE	1470	yeeO		COG0534	putative FMN/FAD exporter YeeO	27	21	0	0	0	21	0	0	0	0	0	0	0	0	0	6	0	0	0	6	0	0
I_NC_018522.1_Kp_1745578_1907230_00096					300	mceA			Microcin E492	13	13	0	0	0	13	0	0	0	0	0	0	0	0	0	0	0	0	0	0	0	0
I_NC_018522.1_Kp_1745578_1907230_00097	1236|Gammaproteobacteria	Protein of unknown function (DUF1205)	iroB	DUF1205	1113	elmGT	2.4.1.331		Elloramycin glycosyltransferase ElmGT	14	13	0	0	0	13	0	0	0	0	0	0	0	0	0	1	0	0	0	1	0	0
I_NC_018522.1_Kp_1745578_1907230_00098					105				hypothetical protein	14	13	0	0	0	13	0	0	0	0	0	0	0	0	0	1	0	0	0	1	0	0
I_NC_018522.1_Kp_1745578_1907230_00099	1236|Gammaproteobacteria	enterochelin esterase	iroD	DUF3327,Esterase	1236	fes		COG2382	Enterochelin esterase	14	13	0	0	0	13	0	0	0	0	0	0	0	0	0	1	0	0	0	1	0	0
I_NC_018522.1_Kp_1745578_1907230_00100					258				hypothetical protein	1	1	0	0	0	1	0	0	0	0	0	0	0	0	0	0	0	0	0	0	0	0
I_NC_018522.1_Kp_1745578_1907230_00101					258				hypothetical protein	14	13	0	0	0	13	0	0	0	0	0	0	0	0	0	1	0	0	0	1	0	0
I_NC_018522.1_Kp_1745578_1907230_00102					270				hypothetical protein	13	13	0	0	0	13	0	0	0	0	0	0	0	0	0	0	0	0	0	0	0	0
I_NC_018522.1_Kp_1745578_1907230_00103					261				hypothetical protein	1	1	0	0	0	1	0	0	0	0	0	0	0	0	0	0	0	0	0	0	0	0
I_NC_018522.1_Kp_1745578_1907230_00104					108				hypothetical protein	14	13	0	0	0	13	0	0	0	0	0	0	0	0	0	1	0	0	0	1	0	0
I_NC_018522.1_Kp_1745578_1907230_00105	1236|Gammaproteobacteria	Uncharacterized ACR, YdiU/UPF0061 family	mchC	UPF0061	1575				hypothetical protein	13	13	0	0	0	13	0	0	0	0	0	0	0	0	0	0	0	0	0	0	0	0
I_NC_018522.1_Kp_1745578_1907230_00106	1236|Gammaproteobacteria	RTX toxin acyltransferase family	mchD	HlyC	486				hypothetical protein	14	13	0	0	0	13	0	0	0	0	0	0	0	0	0	1	0	0	0	1	0	0
I_NC_018522.1_Kp_1745578_1907230_00107	1236|Gammaproteobacteria	Secretion Protein	mchE	Biotin_lipoyl_2,HlyD_3,HlyD_D23	1275	cvaA		COG0845	Colicin V secretion protein CvaA	14	13	0	0	0	13	0	0	0	0	0	0	0	0	0	1	0	0	0	1	0	0
I_NC_018522.1_Kp_1745578_1907230_00108	1236|Gammaproteobacteria	COG2274 ABC-type bacteriocin lantibiotic exporters, contain an N-terminal double-glycine peptidase domain	mchF	ABC_membrane,ABC_tran,Peptidase_C39,cNMP_binding	2097	ltxB	7.4.2.5	COG2274	Leukotoxin export ATP-binding protein LtxB	14	13	0	0	0	13	0	0	0	0	0	0	0	0	0	1	0	0	0	1	0	0
I_NC_018522.1_Kp_1745578_1907230_00109					183				hypothetical protein	1	1	0	0	0	1	0	0	0	0	0	0	0	0	0	0	0	0	0	0	0	0
I_NC_018522.1_Kp_1745578_1907230_00110					180				hypothetical protein	13	13	0	0	0	13	0	0	0	0	0	0	0	0	0	0	0	0	0	0	0	0
I_NC_018522.1_Kp_1745578_1907230_00111	1236|Gammaproteobacteria	CAAX protease self-immunity	-	Abi	693				hypothetical protein	14	13	0	0	0	13	0	0	0	0	0	0	0	0	0	1	0	0	0	1	0	0
I_NC_018522.1_Kp_1745578_1907230_00112					150				hypothetical protein	5	5	0	0	0	5	0	0	0	0	0	0	0	0	0	0	0	0	0	0	0	0
I_NC_018522.1_Kp_1745578_1907230_00113	1236|Gammaproteobacteria	Mycolic acid cyclopropane synthetase	-	Methyltransf_11	489				hypothetical protein	14	13	0	0	0	13	0	0	0	0	0	0	0	0	0	1	0	0	0	1	0	0
I_NC_018522.1_Kp_1745578_1907230_00114					222				hypothetical protein	12	12	0	0	0	12	0	0	0	0	0	0	0	0	0	0	0	0	0	0	0	0
I_NC_018522.1_Kp_1745578_1907230_00115	1236|Gammaproteobacteria	-	-	-	348				hypothetical protein	12	12	0	0	0	12	0	0	0	0	0	0	0	0	0	0	0	0	0	0	0	0
I_NC_018522.1_Kp_1745578_1907230_00117					171				hypothetical protein	13	13	0	0	0	13	0	0	0	0	0	0	0	0	0	0	0	0	0	0	0	0
I_NC_018522.1_Kp_1920068_1952189_00001	1236|Gammaproteobacteria	transcriptional regulator	-	HTH_1,LysR_substrate	921	pgrR			HTH-type transcriptional regulator PgrR	25	23	0	0	3	20	0	0	0	0	0	0	0	0	0	2	0	0	0	2	0	0
I_NC_018522.1_Kp_1920068_1952189_00003	1236|Gammaproteobacteria	-	-	-	864				hypothetical protein	7	7	0	0	1	6	0	0	0	0	0	0	0	0	0	0	0	0	0	0	0	0
I_NC_018522.1_Kp_1920068_1952189_00004	2|Bacteria	DNA excision	alpA	Phage_AlpA	219				hypothetical protein	69	69	0	0	2	67	0	0	0	0	0	0	0	0	0	0	0	0	0	0	0	0
I_NC_018522.1_Kp_1920068_1952189_00006					339				hypothetical protein	71	71	0	0	2	69	0	0	0	0	0	0	0	0	0	0	0	0	0	0	0	0
I_NC_018522.1_Kp_1920068_1952189_00007	1236|Gammaproteobacteria	-	-	-	291				hypothetical protein	78	78	0	0	2	76	0	0	0	0	0	0	0	0	0	0	0	0	0	0	0	0
I_NC_018522.1_Kp_1920068_1952189_00010					102				hypothetical protein	9	9	0	0	0	9	0	0	0	0	0	0	0	0	0	0	0	0	0	0	0	0
I_NC_018522.1_Kp_1920068_1952189_00011					294				hypothetical protein	5	5	0	0	1	4	0	0	0	0	0	0	0	0	0	0	0	0	0	0	0	0
I_NC_018522.1_Kp_1920068_1952189_00012					204				hypothetical protein	12	12	0	0	2	10	0	0	0	0	0	0	0	0	0	0	0	0	0	0	0	0
I_NC_018522.1_Kp_1920068_1952189_00013	1236|Gammaproteobacteria	-	-	-	792				hypothetical protein	12	12	0	0	2	10	0	0	0	0	0	0	0	0	0	0	0	0	0	0	0	0
I_NC_018522.1_Kp_1920068_1952189_00014	1236|Gammaproteobacteria	Protein involved in DNA replication and plasmid maintenance	-	RepL	570				hypothetical protein	13	13	0	0	1	12	0	0	0	0	0	0	0	0	0	0	0	0	0	0	0	0
I_NC_018522.1_Kp_1920068_1952189_00016					144				hypothetical protein	3	3	0	0	0	3	0	0	0	0	0	0	0	0	0	0	0	0	0	0	0	0
I_NC_018522.1_Kp_1920068_1952189_00019	976|Bacteroidetes	MTH538 TIR-like domain (DUF1863)	-	DUF1863	420				hypothetical protein	63	63	0	0	0	63	0	0	0	0	0	0	0	0	0	0	0	0	0	0	0	0
I_NC_018522.1_Kp_1920068_1952189_00020	1236|Gammaproteobacteria	Domain of unknown function (DUF4071)	-	DUF4071	1266				hypothetical protein	63	63	0	0	0	63	0	0	0	0	0	0	0	0	0	0	0	0	0	0	0	0
I_NC_018522.1_Kp_1920068_1952189_00021	1236|Gammaproteobacteria	-	-	-	441				hypothetical protein	9	9	0	0	0	9	0	0	0	0	0	0	0	0	0	0	0	0	0	0	0	0
I_NC_018522.1_Kp_1920068_1952189_00022	1236|Gammaproteobacteria	-	-	-	216				hypothetical protein	64	64	0	0	0	64	0	0	0	0	0	0	0	0	0	0	0	0	0	0	0	0
I_NC_018522.1_Kp_1920068_1952189_00024					126				hypothetical protein	3	3	0	0	0	3	0	0	0	0	0	0	0	0	0	0	0	0	0	0	0	0
I_NC_018522.1_Kp_1920068_1952189_00025					126				hypothetical protein	1	1	0	0	0	1	0	0	0	0	0	0	0	0	0	0	0	0	0	0	0	0
I_NC_018522.1_Kp_1920068_1952189_00027					672				hypothetical protein	4	4	0	0	0	4	0	0	0	0	0	0	0	0	0	0	0	0	0	0	0	0
I_NC_018522.1_Kp_1920068_1952189_00028	1236|Gammaproteobacteria	PilS N terminal	-	N_methyl,PilS	570				hypothetical protein	77	77	0	0	2	75	0	0	0	0	0	0	0	0	0	0	0	0	0	0	0	0
I_NC_018522.1_Kp_1920068_1952189_00029	1236|Gammaproteobacteria	Bacterial shufflon protein, N-terminal constant region	-	Shufflon_N	1542				hypothetical protein	66	66	0	0	0	66	0	0	0	0	0	0	0	0	0	0	0	0	0	0	0	0
I_NC_018522.1_Kp_1920068_1952189_00030					99				hypothetical protein	3	3	0	0	0	3	0	0	0	0	0	0	0	0	0	0	0	0	0	0	0	0
I_NC_018522.1_Kp_1920068_1952189_00031					219				hypothetical protein	8	8	0	0	0	8	0	0	0	0	0	0	0	0	0	0	0	0	0	0	0	0
I_NC_018522.1_Kp_1920068_1952189_00032	201174|Actinobacteria	Type III	-	ResIII	2964				hypothetical protein	69	69	0	0	5	64	0	0	0	0	0	0	0	0	0	0	0	0	0	0	0	0
I_NC_018522.1_Kp_1920068_1952189_00033	1236|Gammaproteobacteria	Adenine specific DNA methylase Mod	mod	N6_N4_Mtase	1887				hypothetical protein	3	3	0	0	0	3	0	0	0	0	0	0	0	0	0	0	0	0	0	0	0	0
I_NC_018522.1_Kp_1920068_1952189_00034	1236|Gammaproteobacteria	-	-	-	1455				hypothetical protein	72	72	0	0	2	70	0	0	0	0	0	0	0	0	0	0	0	0	0	0	0	0
I_NC_018522.1_Kp_1920068_1952189_00035	1236|Gammaproteobacteria	Arm DNA-binding domain	-	Arm-DNA-bind_3,Phage_integrase	1275	intA		COG0582	Prophage integrase IntA	73	73	0	0	3	70	0	0	0	0	0	0	0	0	0	0	0	0	0	0	0	0
I_NC_018522.1_Kp_4700722_4787281_00001	1236|Gammaproteobacteria	transposase	-	Transposase_mut	243				IS256 family transposase ISSod4	14	13	0	0	0	13	0	0	1	0	0	0	1	0	0	0	0	0	0	0	0	0
I_NC_018522.1_Kp_4700722_4787281_00026	1236|Gammaproteobacteria	Bacterial DNA topoisomeraes I ATP-binding domain	topB1	Topoisom_bac,Toprim,zf-C4_Topoisom	1827	topB	5.6.2.1	COG0550	DNA topoisomerase 3	21	20	0	0	1	19	0	0	0	0	0	0	0	0	0	1	0	0	0	1	0	0
I_NC_018522.1_Kp_4700722_4787281_00029					387				hypothetical protein	20	20	0	0	1	19	0	0	0	0	0	0	0	0	0	0	0	0	0	0	0	0
I_NC_018522.1_Kp_4700722_4787281_00030	1236|Gammaproteobacteria	domain, Protein	-	-	510				hypothetical protein	1	1	0	0	0	1	0	0	0	0	0	0	0	0	0	0	0	0	0	0	0	0
I_NC_018522.1_Kp_4700722_4787281_00045					492				hypothetical protein	1	1	0	0	0	1	0	0	0	0	0	0	0	0	0	0	0	0	0	0	0	0
I_NC_018522.1_Kp_4700722_4787281_00046	1236|Gammaproteobacteria	Reverse transcriptase (RNA-dependent DNA polymerase)	-	RVT_1	492				hypothetical protein	1	1	0	0	0	1	0	0	0	0	0	0	0	0	0	0	0	0	0	0	0	0
I_NC_018522.1_Kp_4700722_4787281_00053	1236|Gammaproteobacteria	Sorbitol phosphotransferase enzyme II C-terminus	-	EIIBC-GUT_C,EIIBC-GUT_N	996	srlE	2.7.1.198	COG3732	PTS system glucitol/sorbitol-specific EIIB component	33	21	0	0	1	20	0	0	0	0	0	0	0	0	0	12	0	0	0	12	0	0
I_NC_018522.1_Kp_4700722_4787281_00060					405				hypothetical protein	1	1	0	0	0	1	0	0	0	0	0	0	0	0	0	0	0	0	0	0	0	0
I_NC_018522.1_Kp_4700722_4787281_00061	1236|Gammaproteobacteria	Phage integrase family	-	Phage_integrase	456	xerC			Tyrosine recombinase XerC	1	1	0	0	0	1	0	0	0	0	0	0	0	0	0	0	0	0	0	0	0	0
I_NC_018522.1_Kp_4700722_4787281_00076	1236|Gammaproteobacteria	AAA ATPase domain	-	AAA_15	744				hypothetical protein	1	1	0	0	0	1	0	0	0	0	0	0	0	0	0	0	0	0	0	0	0	0
I_NC_020547.2_Ab_1106922_1157464_00002					285				hypothetical protein	30	22	22	0	0	0	0	0	0	0	0	0	0	0	0	8	8	0	0	0	0	0
I_NC_020547.2_Ab_1106922_1157464_00003	1236|Gammaproteobacteria	-	-	-	408				hypothetical protein	20	12	12	0	0	0	0	0	2	2	0	0	0	0	0	6	6	0	0	0	0	0
I_NC_020547.2_Ab_1106922_1157464_00009					282				hypothetical protein	19	18	18	0	0	0	0	0	0	0	0	0	0	0	0	1	1	0	0	0	0	0
I_NC_020547.2_Ab_1106922_1157464_00010	1236|Gammaproteobacteria	Peptidase S24-like	-	HTH_19,HTH_3,Peptidase_S24	657	lexA	3.4.21.88		LexA repressor	20	19	19	0	0	0	0	0	0	0	0	0	0	0	0	1	1	0	0	0	0	0
I_NC_020547.2_Ab_1106922_1157464_00011	1236|Gammaproteobacteria	Helix-turn-helix	-	HTH_3	201				hypothetical protein	20	19	19	0	0	0	0	0	0	0	0	0	0	0	0	1	1	0	0	0	0	0
I_NC_020547.2_Ab_1106922_1157464_00012	1236|Gammaproteobacteria	-	-	Phage_CII	402				hypothetical protein	106	46	46	0	0	0	0	0	0	0	0	0	0	0	0	60	60	0	0	0	0	0
I_NC_020547.2_Ab_1106922_1157464_00018					393				hypothetical protein	108	4	4	0	0	0	0	0	1	1	0	0	0	0	0	103	103	0	0	0	0	0
I_NC_020547.2_Ab_1106922_1157464_00020	1236|Gammaproteobacteria	-	-	-	477				hypothetical protein	166	23	23	0	0	0	0	0	1	1	0	0	0	0	0	142	142	0	0	0	0	0
I_NC_020547.2_Ab_1106922_1157464_00021					267				hypothetical protein	166	23	23	0	0	0	0	0	1	1	0	0	0	0	0	142	142	0	0	0	0	0
I_NC_020547.2_Ab_1106922_1157464_00023					279				hypothetical protein	221	33	33	0	0	0	0	0	8	8	0	0	0	0	0	180	180	0	0	0	0	0
I_NC_020547.2_Ab_1106922_1157464_00032	1236|Gammaproteobacteria	-	-	-	231				hypothetical protein	9	3	3	0	0	0	0	0	0	0	0	0	0	0	0	6	6	0	0	0	0	0
I_NC_020547.2_Ab_1106922_1157464_00033	1236|Gammaproteobacteria	-	-	-	225				hypothetical protein	17	5	5	0	0	0	0	0	0	0	0	0	0	0	0	12	12	0	0	0	0	0
I_NC_020547.2_Ab_1106922_1157464_00046	1236|Gammaproteobacteria	-	-	-	546				hypothetical protein	361	64	64	0	0	0	0	0	2	2	0	0	0	0	0	295	295	0	0	0	0	0
I_NC_020547.2_Ab_1106922_1157464_00047	1236|Gammaproteobacteria	Domain of unknown function (DUF4258)	-	DUF4258	312				hypothetical protein	150	10	10	0	0	0	0	0	1	1	0	0	0	0	0	139	139	0	0	0	0	0
I_NC_020547.2_Ab_1106922_1157464_00048	1236|Gammaproteobacteria	transcriptional regulator	-	HTH_3	459				hypothetical protein	151	10	10	0	0	0	0	0	1	1	0	0	0	0	0	140	140	0	0	0	0	0
I_NC_020547.2_Ab_1106922_1157464_00052	1236|Gammaproteobacteria	-	-	-	264				hypothetical protein	134	15	15	0	0	0	0	0	1	1	0	0	0	0	0	118	118	0	0	0	0	0
I_NC_020547.2_Ab_1106922_1157464_00053	1236|Gammaproteobacteria	Phage-related minor tail protein	-	Phage_HK97_TLTM,SLT,Tape_meas_lam_C	4998				hypothetical protein	8	3	3	0	0	0	0	0	0	0	0	0	0	0	0	5	5	0	0	0	0	0
I_NC_020547.2_Ab_1106922_1157464_00054					453				hypothetical protein	1	1	1	0	0	0	0	0	0	0	0	0	0	0	0	0	0	0	0	0	0	0
I_NC_020547.2_Ab_1106922_1157464_00056					204				hypothetical protein	1	1	1	0	0	0	0	0	0	0	0	0	0	0	0	0	0	0	0	0	0	0
I_NC_020547.2_Ab_1106922_1157464_00063					183				hypothetical protein	33	10	10	0	0	0	0	0	0	0	0	0	0	0	0	23	23	0	0	0	0	0
I_NC_020547.2_Ab_1106922_1157464_00065	1236|Gammaproteobacteria	TonB dependent receptor	-	Plug,TonB_dep_Rec	2319	btuB			Vitamin B12 transporter BtuB	28	9	9	0	0	0	0	0	1	1	0	0	0	0	0	18	18	0	0	0	0	0
I_NC_020547.2_Ab_1106922_1157464_00066	1236|Gammaproteobacteria	Domain of unknown function (DUF1705)	eptA	DUF1705,Sulfatase	1647	eptA	2.7.-.-	COG2194	Phosphoethanolamine transferase EptA	46	15	15	0	0	0	0	0	0	0	0	0	0	0	0	31	31	0	0	0	0	0
I_NC_020912.1_Pa_4237945_4247693_00001	1236|Gammaproteobacteria	Belongs to the 'phage' integrase family	-	Phage_integrase	1011	xerC			Tyrosine recombinase XerC	1	1	0	0	0	0	1	0	0	0	0	0	0	0	0	0	0	0	0	0	0	0
I_NC_020912.1_Pa_4237945_4247693_00002	1236|Gammaproteobacteria	-	-	-	1293				hypothetical protein	1	1	0	0	0	0	1	0	0	0	0	0	0	0	0	0	0	0	0	0	0	0
I_NC_020912.1_Pa_4237945_4247693_00004	1236|Gammaproteobacteria	-	-	-	216				hypothetical protein	4	4	0	0	0	0	4	0	0	0	0	0	0	0	0	0	0	0	0	0	0	0
I_NC_020912.1_Pa_4237945_4247693_00005	1236|Gammaproteobacteria	-	-	-	225				hypothetical protein	1	1	0	0	0	0	1	0	0	0	0	0	0	0	0	0	0	0	0	0	0	0
I_NC_020912.1_Pa_4237945_4247693_00006	1236|Gammaproteobacteria	-	-	-	270				hypothetical protein	1	1	0	0	0	0	1	0	0	0	0	0	0	0	0	0	0	0	0	0	0	0
I_NC_020912.1_Pa_4237945_4247693_00007					213				hypothetical protein	1	1	0	0	0	0	1	0	0	0	0	0	0	0	0	0	0	0	0	0	0	0
I_NC_020912.1_Pa_4237945_4247693_00008	135614|Xanthomonadales	-	-	-	1278				hypothetical protein	1	1	0	0	0	0	1	0	0	0	0	0	0	0	0	0	0	0	0	0	0	0
I_NC_020912.1_Pa_4237945_4247693_00009	186801|Clostridia	Psort location Cytoplasmic, score	-	RVT_1	996				hypothetical protein	1	1	0	0	0	0	1	0	0	0	0	0	0	0	0	0	0	0	0	0	0	0
I_NC_020912.1_Pa_4237945_4247693_00010	28216|Betaproteobacteria	Helix-turn-helix domain	-	-	318				hypothetical protein	1	1	0	0	0	0	1	0	0	0	0	0	0	0	0	0	0	0	0	0	0	0
I_NC_020912.1_Pa_4237945_4247693_00011					165				hypothetical protein	1	1	0	0	0	0	1	0	0	0	0	0	0	0	0	0	0	0	0	0	0	0
I_NC_020912.1_Pa_4237945_4247693_00012					549				hypothetical protein	1	1	0	0	0	0	1	0	0	0	0	0	0	0	0	0	0	0	0	0	0	0
I_NC_020912.1_Pa_4475147_4498858_00001					510				hypothetical protein	43	43	0	0	0	0	43	0	0	0	0	0	0	0	0	0	0	0	0	0	0	0
I_NC_020912.1_Pa_4475147_4498858_00002					699				hypothetical protein	41	41	0	0	0	0	41	0	0	0	0	0	0	0	0	0	0	0	0	0	0	0
I_NC_020912.1_Pa_4475147_4498858_00004	1236|Gammaproteobacteria	Transposase	-	DDE_Tnp_IS66,DDE_Tnp_IS66_C,LZ_Tnp_IS66,zf-IS66	762				hypothetical protein	6	6	0	0	0	0	6	0	0	0	0	0	0	0	0	0	0	0	0	0	0	0
I_NC_020912.1_Pa_4475147_4498858_00005	1236|Gammaproteobacteria	Acetyltransferase (GNAT) domain	-	Acetyltransf_10	450				hypothetical protein	22	22	0	0	0	0	22	0	0	0	0	0	0	0	0	0	0	0	0	0	0	0
I_NC_020912.1_Pa_4475147_4498858_00006	1236|Gammaproteobacteria	Thioredoxin	-	Thioredoxin_4	174				hypothetical protein	30	30	0	0	0	0	30	0	0	0	0	0	0	0	0	0	0	0	0	0	0	0
I_NC_020912.1_Pa_4475147_4498858_00008					321				hypothetical protein	8	8	0	0	0	0	8	0	0	0	0	0	0	0	0	0	0	0	0	0	0	0
I_NC_020912.1_Pa_4475147_4498858_00018					393				hypothetical protein	1	1	0	0	0	0	1	0	0	0	0	0	0	0	0	0	0	0	0	0	0	0
I_NC_020912.1_Pa_4475147_4498858_00019	1236|Gammaproteobacteria	COG1680 Beta-lactamase class C and other penicillin binding proteins	-	Beta-lactamase	648				hypothetical protein	1	1	0	0	0	0	1	0	0	0	0	0	0	0	0	0	0	0	0	0	0	0
I_NC_020912.1_Pa_4475147_4498858_00020	1236|Gammaproteobacteria	nucleotide-binding protein	-	TIR-like	867				hypothetical protein	1	1	0	0	0	0	1	0	0	0	0	0	0	0	0	0	0	0	0	0	0	0
I_NC_020912.1_Pa_4475147_4498858_00021	1236|Gammaproteobacteria	nucleotide-binding protein	-	TIR-like	834				hypothetical protein	1	1	0	0	0	0	1	0	0	0	0	0	0	0	0	0	0	0	0	0	0	0
I_NC_020912.1_Pa_4475147_4498858_00022					4014				hypothetical protein	1	1	0	0	0	0	1	0	0	0	0	0	0	0	0	0	0	0	0	0	0	0
I_NC_020912.1_Pa_4475147_4498858_00023					213				hypothetical protein	1	1	0	0	0	0	1	0	0	0	0	0	0	0	0	0	0	0	0	0	0	0
I_NC_020912.1_Pa_5129590_5233621_00011					498				hypothetical protein	75	73	0	0	0	0	73	0	1	0	0	0	0	1	0	1	0	0	0	0	1	0
I_NC_020912.1_Pa_5129590_5233621_00018	1236|Gammaproteobacteria	Integrating conjugative element protein	-	DUF1845	1479				hypothetical protein	1	1	0	0	0	0	1	0	0	0	0	0	0	0	0	0	0	0	0	0	0	0
I_NC_020912.1_Pa_5129590_5233621_00037					177				hypothetical protein	90	67	0	0	0	0	67	0	1	0	0	0	0	1	0	22	0	0	0	0	22	0
I_NC_020912.1_Pa_5129590_5233621_00050	1236|Gammaproteobacteria	DNA restriction-modification system	-	-	1140				hypothetical protein	1	1	0	0	0	0	1	0	0	0	0	0	0	0	0	0	0	0	0	0	0	0
I_NC_020912.1_Pa_5129590_5233621_00051	2|Bacteria	DNA restriction-modification system	-	DUF960	249				hypothetical protein	1	1	0	0	0	0	1	0	0	0	0	0	0	0	0	0	0	0	0	0	0	0
I_NC_020912.1_Pa_5129590_5233621_00053					420				hypothetical protein	12	12	0	0	0	0	12	0	0	0	0	0	0	0	0	0	0	0	0	0	0	0
I_NC_020912.1_Pa_5129590_5233621_00054	1236|Gammaproteobacteria	Domain of unknown function (DUF4113)	umuC	DUF4113,IMS,IMS_C,IMS_HHH	1269	umuC		COG0389	Protein UmuC	43	30	0	0	0	0	30	0	0	0	0	0	0	0	0	13	0	0	0	0	13	0
I_NC_020912.1_Pa_5129590_5233621_00055	2|Bacteria	Represses a number of genes involved in the response to DNA damage (SOS response), including recA and lexA. In the presence of single-stranded DNA, RecA interacts with LexA causing an autocatalytic cleavage which disrupts the DNA-binding part of LexA, leading to derepression of the SOS regulon and eventually DNA repair	rulA	Peptidase_S24	174				hypothetical protein	1	1	0	0	0	0	1	0	0	0	0	0	0	0	0	0	0	0	0	0	0	0
I_NC_020912.1_Pa_5129590_5233621_00056	2|Bacteria	helicase activity	-	-	243				hypothetical protein	4	3	0	0	0	0	3	0	0	0	0	0	0	0	0	1	0	0	0	0	1	0
I_NC_020912.1_Pa_5129590_5233621_00057	1236|Gammaproteobacteria	SOS response associated peptidase (SRAP)	-	SRAP	684	yedK	3.4.-.-	COG2135	SOS response-associated protein YedK	57	44	0	0	0	0	44	0	0	0	0	0	0	0	0	13	0	0	0	0	13	0
I_NC_020912.1_Pa_5129590_5233621_00058	1236|Gammaproteobacteria	-	-	-	264				hypothetical protein	36	36	0	0	0	0	36	0	0	0	0	0	0	0	0	0	0	0	0	0	0	0
I_NC_020912.1_Pa_5129590_5233621_00066	28216|Betaproteobacteria	-	-	-	864				hypothetical protein	7	7	0	0	0	0	7	0	0	0	0	0	0	0	0	0	0	0	0	0	0	0
I_NC_020912.1_Pa_5129590_5233621_00080	28216|Betaproteobacteria	Pyridine nucleotide-disulphide oxidoreductase	-	Pyr_redox_2	1188				hypothetical protein	21	21	0	0	0	0	21	0	0	0	0	0	0	0	0	0	0	0	0	0	0	0
I_NC_020912.1_Pa_5129590_5233621_00081	2|Bacteria	Protein of unknown function (DUF1641)	-	DUF1641	423				hypothetical protein	21	21	0	0	0	0	21	0	0	0	0	0	0	0	0	0	0	0	0	0	0	0
I_NC_020912.1_Pa_5129590_5233621_00082	1236|Gammaproteobacteria	trans-aconitate 2-methyltransferase	tam	Methyltransf_25	867	tam	2.1.1.144	COG4106	Trans-aconitate 2-methyltransferase	21	21	0	0	0	0	21	0	0	0	0	0	0	0	0	0	0	0	0	0	0	0
I_NC_020912.1_Pa_5129590_5233621_00091	206351|Neisseriales	Integrase core domain protein	-	HTH_21,rve	282				hypothetical protein	10	10	0	0	0	0	10	0	0	0	0	0	0	0	0	0	0	0	0	0	0	0
I_NC_020912.1_Pa_5129590_5233621_00092	1236|Gammaproteobacteria	Helix-turn-helix domain	-	HTH_Tnp_1	294				hypothetical protein	21	19	0	0	0	0	19	0	1	0	0	0	0	1	0	1	0	0	0	0	1	0
I_NC_020912.1_Pa_5129590_5233621_00093	1236|Gammaproteobacteria	Thermostable hemolysin	-	T_hemolysin	678				hypothetical protein	10	10	0	0	0	0	10	0	0	0	0	0	0	0	0	0	0	0	0	0	0	0
I_NC_020912.1_Pa_5129590_5233621_00094	1236|Gammaproteobacteria	AMP-binding enzyme	-	AMP-binding,Haem_oxygenas_2	1467	menE	6.2.1.26		2-succinylbenzoate--CoA ligase	10	10	0	0	0	0	10	0	0	0	0	0	0	0	0	0	0	0	0	0	0	0
I_NC_020912.1_Pa_5129590_5233621_00095	1236|Gammaproteobacteria	Iron-containing redox enzyme	-	Haem_oxygenas_2	681				hypothetical protein	10	10	0	0	0	0	10	0	0	0	0	0	0	0	0	0	0	0	0	0	0	0
I_NC_020912.1_Pa_5129590_5233621_00096	1236|Gammaproteobacteria	Fungal family of unknown function (DUF1776)	-	adh_short	807	fabG	1.1.1.100		3-oxoacyl-[acyl-carrier-protein] reductase FabG	10	10	0	0	0	0	10	0	0	0	0	0	0	0	0	0	0	0	0	0	0	0
I_NC_020912.1_Pa_5129590_5233621_00097	1236|Gammaproteobacteria	Tetratricopeptide repeat	-	TPR_19,TPR_2,TPR_8	642				hypothetical protein	10	10	0	0	0	0	10	0	0	0	0	0	0	0	0	0	0	0	0	0	0	0
I_NC_020912.1_Pa_5129590_5233621_00098	1236|Gammaproteobacteria	Transcriptional regulatory protein, C terminal	-	Response_reg,Trans_reg_C	663	qseB			Transcriptional regulatory protein QseB	10	10	0	0	0	0	10	0	0	0	0	0	0	0	0	0	0	0	0	0	0	0
I_NC_020912.1_Pa_5129590_5233621_00100	1236|Gammaproteobacteria	PFAM Di-haem cytochrome c	-	DHC	810				hypothetical protein	4	4	0	0	0	0	4	0	0	0	0	0	0	0	0	0	0	0	0	0	0	0
I_NC_020912.1_Pa_5129590_5233621_00101	1236|Gammaproteobacteria	Domain of unknown function (DUF1924)	-	DUF1924	414	shp			Cytochrome c-type protein SHP	10	10	0	0	0	0	10	0	0	0	0	0	0	0	0	0	0	0	0	0	0	0
I_NC_020912.1_Pa_5129590_5233621_00102	1236|Gammaproteobacteria	Ferric reductase NAD binding domain	kshB	FAD_binding_6,Fer2,MOSC,MOSC_N,NAD_binding_1,Ni_hydr_CYTB	1512	hmp	1.14.12.17		Flavohemoprotein	10	10	0	0	0	0	10	0	0	0	0	0	0	0	0	0	0	0	0	0	0	0
I_NC_020912.1_Pa_5129590_5233621_00103	1236|Gammaproteobacteria	Transposase	-	HTH_Tnp_1	264				IS3 family transposase ISPa32	85	61	0	0	0	0	61	0	0	0	0	0	0	0	0	24	0	0	0	0	24	0
I_NC_020912.1_Pa_5129590_5233621_00105	1236|Gammaproteobacteria	Chalcone isomerase-like	-	Chalcone_3	546				hypothetical protein	12	12	0	0	0	0	12	0	0	0	0	0	0	0	0	0	0	0	0	0	0	0
I_NC_020912.1_Pa_5129590_5233621_00106	1236|Gammaproteobacteria	Protein of unknown function (DUF3833)	-	DUF3833	555				hypothetical protein	12	12	0	0	0	0	12	0	0	0	0	0	0	0	0	0	0	0	0	0	0	0
I_NC_020912.1_Pa_5129590_5233621_00107	1236|Gammaproteobacteria	cation transporter	-	-	306				hypothetical protein	12	12	0	0	0	0	12	0	0	0	0	0	0	0	0	0	0	0	0	0	0	0
I_NC_020912.1_Pa_5129590_5233621_00108	1236|Gammaproteobacteria	Deoxyribodipyrimidine photo-lyase-related protein	-	DPRP	1542	phrB	4.1.99.13	COG3046	(6-4) photolyase	12	12	0	0	0	0	12	0	0	0	0	0	0	0	0	0	0	0	0	0	0	0
I_NC_020912.1_Pa_5129590_5233621_00109	1236|Gammaproteobacteria	Protein of unknown function (DUF2878)	-	DUF2878	492				hypothetical protein	11	11	0	0	0	0	11	0	0	0	0	0	0	0	0	0	0	0	0	0	0	0
I_NC_020912.1_Pa_5129590_5233621_00110	1236|Gammaproteobacteria	Mycolic acid cyclopropane synthetase	cfa	CMAS	1269				hypothetical protein	12	12	0	0	0	0	12	0	0	0	0	0	0	0	0	0	0	0	0	0	0	0
I_NC_020912.1_Pa_5129590_5233621_00111	1236|Gammaproteobacteria	Protein of unknown function (DUF1365)	-	DUF1365	816				hypothetical protein	12	12	0	0	0	0	12	0	0	0	0	0	0	0	0	0	0	0	0	0	0	0
I_NC_020912.1_Pa_5129590_5233621_00112	1236|Gammaproteobacteria	Flavin containing amine oxidoreductase	-	Amino_oxidase,NAD_binding_8	1248				hypothetical protein	12	12	0	0	0	0	12	0	0	0	0	0	0	0	0	0	0	0	0	0	0	0
I_NC_020912.1_Pa_5129590_5233621_00114	1236|Gammaproteobacteria	SnoaL-like domain	-	SnoaL_2	423				hypothetical protein	12	12	0	0	0	0	12	0	0	0	0	0	0	0	0	0	0	0	0	0	0	0
I_NC_020912.1_Pa_5129590_5233621_00115	1236|Gammaproteobacteria	PAS fold	-	PAS_9,SpoIIE	471				hypothetical protein	12	12	0	0	0	0	12	0	0	0	0	0	0	0	0	0	0	0	0	0	0	0
I_NC_020912.1_Pa_5129590_5233621_00116	1236|Gammaproteobacteria	helix_turn_helix, mercury resistance	-	MerR_1	894				hypothetical protein	12	12	0	0	0	0	12	0	0	0	0	0	0	0	0	0	0	0	0	0	0	0
I_NC_020912.1_Pa_5129590_5233621_00117	2|Bacteria	-	-	-	3777				hypothetical protein	1	1	0	0	0	0	1	0	0	0	0	0	0	0	0	0	0	0	0	0	0	0
I_NC_020912.1_Pa_5129590_5233621_00118	1236|Gammaproteobacteria	-	-	-	585				hypothetical protein	7	7	0	0	0	0	7	0	0	0	0	0	0	0	0	0	0	0	0	0	0	0
I_NC_021554.1_Sa_2080890_2124675_00023	91061|Bacilli	Phage portal protein	-	Phage_portal	768				hypothetical protein	1	1	0	0	0	0	0	1	0	0	0	0	0	0	0	0	0	0	0	0	0	0
I_NC_021554.1_Sa_2080890_2124675_00026	91061|Bacilli	Phage portal protein	-	Phage_portal	468				hypothetical protein	1	1	0	0	0	0	0	1	0	0	0	0	0	0	0	0	0	0	0	0	0	0
I_NC_021554.1_Sa_2080890_2124675_00038					171				hypothetical protein	62	9	0	0	0	0	0	9	0	0	0	0	0	0	0	53	0	0	0	0	0	53
I_NC_021554.1_Sa_34479_116760_00032	91061|Bacilli	Recombinase	-	Ogr_Delta,Recombinase,Resolvase,Zn_ribbon_recom	1632				hypothetical protein	87	76	0	0	0	0	0	76	0	0	0	0	0	0	0	11	0	0	0	0	0	11
I_NC_021554.1_Sa_34479_116760_00053	1117|Cyanobacteria	Type I restriction-modification system methyltransferase subunit	-	HSDR_N_2,N6_Mtase	1746				hypothetical protein	1	1	0	0	0	0	0	1	0	0	0	0	0	0	0	0	0	0	0	0	0	0
I_NC_021554.1_Sa_34479_116760_00054					1308				hypothetical protein	1	1	0	0	0	0	0	1	0	0	0	0	0	0	0	0	0	0	0	0	0	0
I_NC_021554.1_Sa_34479_116760_00055					195				hypothetical protein	1	1	0	0	0	0	0	1	0	0	0	0	0	0	0	0	0	0	0	0	0	0
I_NC_021554.1_Sa_34479_116760_00056					1920				hypothetical protein	1	1	0	0	0	0	0	1	0	0	0	0	0	0	0	0	0	0	0	0	0	0
I_NC_021554.1_Sa_34479_116760_00057					96				hypothetical protein	1	1	0	0	0	0	0	1	0	0	0	0	0	0	0	0	0	0	0	0	0	0
I_NC_021554.1_Sa_34479_116760_00058	91061|Bacilli	DNA methylase	mod	N6_N4_Mtase,TypeIII_RM_meth	183				hypothetical protein	1	1	0	0	0	0	0	1	0	0	0	0	0	0	0	0	0	0	0	0	0	0
I_NC_021554.1_Sa_34479_116760_00059	91061|Bacilli	PFAM Integrase catalytic region	-	HTH_38,rve	336			COG2826	IS30 family transposase IS1252	1	1	0	0	0	0	0	1	0	0	0	0	0	0	0	0	0	0	0	0	0	0
I_NC_021554.1_Sa_34479_116760_00060	91061|Bacilli	PFAM Integrase catalytic region	-	HTH_38,rve	438			COG2826	IS30 family transposase IS1252	1	1	0	0	0	0	0	1	0	0	0	0	0	0	0	0	0	0	0	0	0	0
I_NC_021554.1_Sa_34479_116760_00061	91061|Bacilli	helix_turn_helix ASNC type	lrpC	AsnC_trans_reg,HTH_24,HTH_AsnC-type	378	lrpC		COG1522	HTH-type transcriptional regulator LrpC	1	1	0	0	0	0	0	1	0	0	0	0	0	0	0	0	0	0	0	0	0	0
I_NC_021554.1_Sa_34479_116760_00063	1239|Firmicutes	Domain of unknown function (DUF4811)	-	DUF4811	558				hypothetical protein	1	1	0	0	0	0	0	1	0	0	0	0	0	0	0	0	0	0	0	0	0	0
I_NC_021554.1_Sa_34479_116760_00064	91061|Bacilli	Major Facilitator Superfamily	lmrB	MFS_1	1518	emrB			Multidrug export protein EmrB	1	1	0	0	0	0	0	1	0	0	0	0	0	0	0	0	0	0	0	0	0	0
I_NC_021554.1_Sa_34479_116760_00065	91061|Bacilli	transcriptional regulator	-	TetR_N	573				hypothetical protein	1	1	0	0	0	0	0	1	0	0	0	0	0	0	0	0	0	0	0	0	0	0
I_NC_021554.1_Sa_34479_116760_00069	91061|Bacilli	ATP-grasp domain	-	ATP-grasp_4	1227	purD	6.3.4.13		Phosphoribosylamine--glycine ligase	1	1	0	0	0	0	0	1	0	0	0	0	0	0	0	0	0	0	0	0	0	0
I_NC_021554.1_Sa_34479_116760_00070	91061|Bacilli	Transketolase, pyrimidine binding domain	-	Transket_pyr,Transketolase_C	927	aptB	2.2.1.-	COG3958	Apulose-4-phosphate transketolase subunit B	1	1	0	0	0	0	0	1	0	0	0	0	0	0	0	0	0	0	0	0	0	0
I_NC_021554.1_Sa_34479_116760_00071	91061|Bacilli	Transketolase, thiamine diphosphate binding domain	-	Transketolase_N	777	aptA	2.2.1.-	COG3959	Apulose-4-phosphate transketolase subunit A	1	1	0	0	0	0	0	1	0	0	0	0	0	0	0	0	0	0	0	0	0	0
I_NC_021554.1_Sa_34479_116760_00072	2|Bacteria	succinyl-diaminopimelate desuccinylase activity	lysZ	AA_kinase,Peptidase_M20	1842	argB	2.7.2.8		Acetylglutamate kinase	1	1	0	0	0	0	0	1	0	0	0	0	0	0	0	0	0	0	0	0	0	0
I_NC_021554.1_Sa_34479_116760_00073	91061|Bacilli	Catalyzes the NADPH-dependent reduction of N-acetyl-5- glutamyl phosphate to yield N-acetyl-L-glutamate 5-semialdehyde	-	Semialdhyde_dh	1023	argC	1.2.1.38	COG0002	N-acetyl-gamma-glutamyl-phosphate reductase	1	1	0	0	0	0	0	1	0	0	0	0	0	0	0	0	0	0	0	0	0	0
I_NC_021554.1_Sa_34479_116760_00074	91061|Bacilli	DegT/DnrJ/EryC1/StrS aminotransferase family	-	DegT_DnrJ_EryC1	1320	arnB	2.6.1.87		UDP-4-amino-4-deoxy-L-arabinose--oxoglutarate aminotransferase	1	1	0	0	0	0	0	1	0	0	0	0	0	0	0	0	0	0	0	0	0	0
I_NC_021554.1_Sa_34479_116760_00075	2|Bacteria	-	-	DegT_DnrJ_EryC1	612				hypothetical protein	1	1	0	0	0	0	0	1	0	0	0	0	0	0	0	0	0	0	0	0	0	0
I_NC_021554.1_Sa_34479_116760_00076	1236|Gammaproteobacteria	COG0189 Glutathione synthase Ribosomal protein S6 modification enzyme (glutaminyl transferase)	-	RimK	873				hypothetical protein	1	1	0	0	0	0	0	1	0	0	0	0	0	0	0	0	0	0	0	0	0	0
I_NC_021554.1_Sa_34479_116760_00077	201174|Actinobacteria	-	-	-	171				hypothetical protein	1	1	0	0	0	0	0	1	0	0	0	0	0	0	0	0	0	0	0	0	0	0
I_NC_021554.1_Sa_34479_116760_00078					807				hypothetical protein	1	1	0	0	0	0	0	1	0	0	0	0	0	0	0	0	0	0	0	0	0	0
I_NC_021554.1_Sa_34479_116760_00081	91061|Bacilli	LysR substrate binding domain	-	HTH_1,LysR_substrate	903	gltR		COG0583	HTH-type transcriptional regulator GltR	32	32	0	0	0	0	0	32	0	0	0	0	0	0	0	0	0	0	0	0	0	0
I_NC_021577.1_Pa_1023947_1126110_00002	1236|Gammaproteobacteria	desaturase	-	DDE_Tnp_ISL3,FA_desaturase	1194				hypothetical protein	19	19	0	0	0	0	19	0	0	0	0	0	0	0	0	0	0	0	0	0	0	0
I_NC_021577.1_Pa_1023947_1126110_00003	1236|Gammaproteobacteria	COG2230 Cyclopropane fatty acid synthase and related methyltransferases	-	CMAS	2019				hypothetical protein	19	19	0	0	0	0	19	0	0	0	0	0	0	0	0	0	0	0	0	0	0	0
I_NC_021577.1_Pa_1023947_1126110_00004					495				hypothetical protein	19	19	0	0	0	0	19	0	0	0	0	0	0	0	0	0	0	0	0	0	0	0
I_NC_021577.1_Pa_1023947_1126110_00005					363				hypothetical protein	19	19	0	0	0	0	19	0	0	0	0	0	0	0	0	0	0	0	0	0	0	0
I_NC_021577.1_Pa_1023947_1126110_00007					225				hypothetical protein	19	19	0	0	0	0	19	0	0	0	0	0	0	0	0	0	0	0	0	0	0	0
I_NC_021577.1_Pa_1023947_1126110_00008					264				hypothetical protein	19	19	0	0	0	0	19	0	0	0	0	0	0	0	0	0	0	0	0	0	0	0
I_NC_021577.1_Pa_1023947_1126110_00042					273				hypothetical protein	59	49	0	0	0	0	49	0	0	0	0	0	0	0	0	10	0	0	0	0	10	0
I_NC_021577.1_Pa_1023947_1126110_00046	1236|Gammaproteobacteria	-	-	-	414				hypothetical protein	13	13	0	0	0	0	13	0	0	0	0	0	0	0	0	0	0	0	0	0	0	0
I_NC_021577.1_Pa_1023947_1126110_00047	1236|Gammaproteobacteria	COG1028 Dehydrogenases with different specificities (related to short-chain alcohol dehydrogenases)	-	adh_short_C2	786	baiA	1.1.1.392		3-alpha-hydroxycholanate dehydrogenase (NADP(+))	21	21	0	0	0	0	21	0	0	0	0	0	0	0	0	0	0	0	0	0	0	0
I_NC_021577.1_Pa_1023947_1126110_00048	1236|Gammaproteobacteria	Transcriptional regulator	yxaF	TetR_N	561				hypothetical protein	21	21	0	0	0	0	21	0	0	0	0	0	0	0	0	0	0	0	0	0	0	0
I_NC_021577.1_Pa_1023947_1126110_00049	1236|Gammaproteobacteria	Antioxidant protein with alkyl hydroperoxidase activity. Required for the reduction of the AhpC active site cysteine residues and for the regeneration of the AhpC enzyme activity	-	CMD	351				hypothetical protein	21	21	0	0	0	0	21	0	0	0	0	0	0	0	0	0	0	0	0	0	0	0
I_NC_021577.1_Pa_1023947_1126110_00050	2|Bacteria	protein disulfide oxidoreductase activity	-	DSBA	672				hypothetical protein	21	21	0	0	0	0	21	0	0	0	0	0	0	0	0	0	0	0	0	0	0	0
I_NC_021577.1_Pa_1023947_1126110_00051	1224|Proteobacteria	OsmC-like protein	-	OsmC	555				hypothetical protein	16	16	0	0	0	0	16	0	0	0	0	0	0	0	0	0	0	0	0	0	0	0
I_NC_021577.1_Pa_1023947_1126110_00052	1236|Gammaproteobacteria	nadh flavin	-	Oxidored_FMN	492	nemA	1.3.1.-	COG1902	N-ethylmaleimide reductase	1	1	0	0	0	0	1	0	0	0	0	0	0	0	0	0	0	0	0	0	0	0
I_NC_021577.1_Pa_1023947_1126110_00060					279				hypothetical protein	12	12	0	0	0	0	12	0	0	0	0	0	0	0	0	0	0	0	0	0	0	0
I_NC_021577.1_Pa_1023947_1126110_00063					135				hypothetical protein	59	53	0	0	0	0	53	0	0	0	0	0	0	0	0	6	0	0	0	0	6	0
I_NC_021577.1_Pa_1023947_1126110_00076	204457|Sphingomonadales	-	-	-	1254				hypothetical protein	13	13	0	0	0	0	13	0	0	0	0	0	0	0	0	0	0	0	0	0	0	0
I_NC_021577.1_Pa_1023947_1126110_00080	1236|Gammaproteobacteria	'Cold-shock' DNA-binding domain	cspD	CSD	210	cspA		COG1278	Major cold shock protein CspA	44	37	0	0	0	0	37	0	0	0	0	0	0	0	0	7	0	0	0	0	7	0
I_NC_021577.1_Pa_1023947_1126110_00083	2|Bacteria	-	mvpT	MazE_antitoxin	381				hypothetical protein	8	8	0	0	0	0	8	0	0	0	0	0	0	0	0	0	0	0	0	0	0	0
I_NC_021577.1_Pa_1023947_1126110_00084	1236|Gammaproteobacteria	Toxic component of a toxin-antitoxin (TA) module. An RNase	vapC	PIN	411	vapC	3.1.-.-	COG1487	tRNA(fMet)-specific endonuclease VapC	30	24	0	0	0	0	24	0	0	0	0	0	0	0	0	6	0	0	0	0	6	0
I_NC_021577.1_Pa_1023947_1126110_00087	1236|Gammaproteobacteria	Phage regulatory protein, Rha family	Z012_01170	ORF11CD3,Phage_ASH,Phage_pRha	840				hypothetical protein	103	94	0	0	0	0	94	0	1	0	0	0	0	1	0	8	0	0	0	0	8	0
I_NC_021577.1_Pa_1023947_1126110_00090					198				hypothetical protein	83	72	0	0	0	0	72	0	0	0	0	0	0	0	0	11	0	0	0	0	11	0
I_NC_021577.1_Pa_1023947_1126110_00092	1236|Gammaproteobacteria	-	-	-	1332				hypothetical protein	142	126	0	0	0	0	126	0	1	0	0	0	0	1	0	15	0	0	0	0	15	0
I_NC_021577.1_Pa_1023947_1126110_00102					393				hypothetical protein	25	25	0	0	0	0	25	0	0	0	0	0	0	0	0	0	0	0	0	0	0	0
I_NC_021577.1_Pa_1023947_1126110_00103					681				hypothetical protein	53	48	0	0	0	0	48	0	0	0	0	0	0	0	0	5	0	0	0	0	5	0
I_NC_021577.1_Pa_1023947_1126110_00109	1236|Gammaproteobacteria	-	-	-	756				hypothetical protein	27	27	0	0	0	0	27	0	0	0	0	0	0	0	0	0	0	0	0	0	0	0
I_NC_021994.1_Ef_1572754_1617005_00003	91061|Bacilli	to GB X15145, SP P26998, PID 1340164, GB X15145, SP P26998, and PID 1340164	B4168_4126	Transposase_mut	513				IS256 family transposase ISEf1	6	3	0	3	0	0	0	0	1	0	1	0	0	0	0	2	0	2	0	0	0	0
I_NC_021994.1_Ef_1572754_1617005_00006	91061|Bacilli	Phage integrase family	-	Arm-DNA-bind_4,Phage_int_SAM_3,Phage_integrase	177				hypothetical protein	1	1	0	1	0	0	0	0	0	0	0	0	0	0	0	0	0	0	0	0	0	0
I_NC_021994.1_Ef_1572754_1617005_00007	91061|Bacilli	Phage integrase family	-	Arm-DNA-bind_4,Phage_int_SAM_3,Phage_integrase	918				hypothetical protein	1	1	0	1	0	0	0	0	0	0	0	0	0	0	0	0	0	0	0	0	0	0
I_NC_021994.1_Ef_1572754_1617005_00009	91061|Bacilli	Helix-turn-helix domain	-	HTH_16	246				hypothetical protein	33	33	0	33	0	0	0	0	0	0	0	0	0	0	0	0	0	0	0	0	0	0
I_NC_021994.1_Ef_1572754_1617005_00010	91061|Bacilli	to GB X04470, GB X04503, GB X04502, SP P03973, PID 28639, PID 338233, PID 36491, and PID 758101	-	Sigma70_r4_2	402				hypothetical protein	33	33	0	33	0	0	0	0	0	0	0	0	0	0	0	0	0	0	0	0	0	0
I_NC_021994.1_Ef_1572754_1617005_00011	186801|Clostridia	Belongs to the glycosyl hydrolase 2 family	-	Glyco_hydro_2,Glyco_hydro_2_C,Glyco_hydro_2_N	729	uidA_1	3.2.1.31	COG3250	Beta-glucuronidase	1	1	0	1	0	0	0	0	0	0	0	0	0	0	0	0	0	0	0	0	0	0
I_NC_021994.1_Ef_1572754_1617005_00012	186801|Clostridia	Belongs to the glycosyl hydrolase 2 family	-	Glyco_hydro_2,Glyco_hydro_2_C,Glyco_hydro_2_N	933	uidA_2	3.2.1.31	COG3250	Beta-glucuronidase	1	1	0	1	0	0	0	0	0	0	0	0	0	0	0	0	0	0	0	0	0	0
I_NC_021994.1_Ef_1572754_1617005_00013	91061|Bacilli	Glycosyl hydrolase family 3 N terminal domain	nagZ	FIVAR,Glyco_hydro_3	1767	nag3	3.2.1.21	COG1472	Beta-N-acetylglucosaminidase/beta-glucosidase	33	33	0	33	0	0	0	0	0	0	0	0	0	0	0	0	0	0	0	0	0	0
I_NC_021994.1_Ef_1572754_1617005_00014	91061|Bacilli	Haloacid dehalogenase-like hydrolase	-	HAD_2	795				hypothetical protein	33	33	0	33	0	0	0	0	0	0	0	0	0	0	0	0	0	0	0	0	0	0
I_NC_021994.1_Ef_1572754_1617005_00016	91061|Bacilli	2-dehydro-3-deoxyphosphogluconate aldolase 4-hydroxy-2-oxoglutarate aldolase	kdgA	Aldolase	648	kdgA		COG0800	KHG/KDPG aldolase	33	33	0	33	0	0	0	0	0	0	0	0	0	0	0	0	0	0	0	0	0	0
I_NC_021994.1_Ef_1572754_1617005_00017	91061|Bacilli	Glucuronate isomerase	uxaC	UxaC	1428	uxaC	5.3.1.12	COG1904	Uronate isomerase	33	33	0	33	0	0	0	0	0	0	0	0	0	0	0	0	0	0	0	0	0	0
I_NC_021994.1_Ef_1572754_1617005_00018	91061|Bacilli	Catalyzes the dehydration of D-mannonate	uxuA	UxuA	1080	uxuA	4.2.1.8	COG1312	Mannonate dehydratase	33	33	0	33	0	0	0	0	0	0	0	0	0	0	0	0	0	0	0	0	0	0
I_NC_021994.1_Ef_1572754_1617005_00019	91061|Bacilli	Mannitol dehydrogenase Rossmann domain	uxuB	Mannitol_dh,Mannitol_dh_C	1632	por	1.1.1.-	COG0246	Polyol:NADP oxidoreductase	33	33	0	33	0	0	0	0	0	0	0	0	0	0	0	0	0	0	0	0	0	0
I_NC_021994.1_Ef_1572754_1617005_00020	91061|Bacilli	FCD domain	-	FCD,GntR	450	rspR		COG1802	HTH-type transcriptional repressor RspR	1	1	0	1	0	0	0	0	0	0	0	0	0	0	0	0	0	0	0	0	0	0
I_NC_021994.1_Ef_1572754_1617005_00021					147				hypothetical protein	1	1	0	1	0	0	0	0	0	0	0	0	0	0	0	0	0	0	0	0	0	0
I_NC_021994.1_Ef_1572754_1617005_00022	91061|Bacilli	-	-	-	342				hypothetical protein	10	10	0	10	0	0	0	0	0	0	0	0	0	0	0	0	0	0	0	0	0	0
I_NC_021994.1_Ef_1572754_1617005_00023					453				hypothetical protein	26	26	0	26	0	0	0	0	0	0	0	0	0	0	0	0	0	0	0	0	0	0
I_NC_021994.1_Ef_1572754_1617005_00024					549				hypothetical protein	26	26	0	26	0	0	0	0	0	0	0	0	0	0	0	0	0	0	0	0	0	0
I_NC_021994.1_Ef_1572754_1617005_00025					333				hypothetical protein	27	27	0	27	0	0	0	0	0	0	0	0	0	0	0	0	0	0	0	0	0	0
I_NC_021994.1_Ef_1572754_1617005_00026	91061|Bacilli	-	-	-	258				hypothetical protein	27	27	0	27	0	0	0	0	0	0	0	0	0	0	0	0	0	0	0	0	0	0
I_NC_021994.1_Ef_1572754_1617005_00028	91061|Bacilli	Mannosyl-glycoprotein endo-beta-N-acetylglucosaminidase	-	CHAP,Glucosaminidase,Peptidase_M23	1092				hypothetical protein	27	27	0	27	0	0	0	0	0	0	0	0	0	0	0	0	0	0	0	0	0	0
I_NC_021994.1_Ef_1572754_1617005_00029					981				hypothetical protein	1	1	0	1	0	0	0	0	0	0	0	0	0	0	0	0	0	0	0	0	0	0
I_NC_021994.1_Ef_1572754_1617005_00030	91061|Bacilli	maturation of SSU-rRNA	-	-	1224				hypothetical protein	1	1	0	1	0	0	0	0	0	0	0	0	0	0	0	0	0	0	0	0	0	0
I_NC_021994.1_Ef_1572754_1617005_00032	91061|Bacilli	TcpE family	-	TcpE	411				hypothetical protein	27	27	0	27	0	0	0	0	0	0	0	0	0	0	0	0	0	0	0	0	0	0
I_NC_021994.1_Ef_1572754_1617005_00033	91061|Bacilli	-	-	-	219				hypothetical protein	27	27	0	27	0	0	0	0	0	0	0	0	0	0	0	0	0	0	0	0	0	0
I_NC_021994.1_Ef_1572754_1617005_00036					180				hypothetical protein	1	1	0	1	0	0	0	0	0	0	0	0	0	0	0	0	0	0	0	0	0	0
I_NC_021994.1_Ef_1572754_1617005_00037					225				hypothetical protein	1	1	0	1	0	0	0	0	0	0	0	0	0	0	0	0	0	0	0	0	0	0
I_NC_021994.1_Ef_1572754_1617005_00039					501				hypothetical protein	27	27	0	27	0	0	0	0	0	0	0	0	0	0	0	0	0	0	0	0	0	0
I_NC_021994.1_Ef_1572754_1617005_00040	91061|Bacilli	-	-	-	546				hypothetical protein	27	27	0	27	0	0	0	0	0	0	0	0	0	0	0	0	0	0	0	0	0	0
I_NC_021994.1_Ef_1572754_1617005_00045	91061|Bacilli	Bacterial protein of unknown function (DUF961)	-	DUF961	453				hypothetical protein	27	27	0	27	0	0	0	0	0	0	0	0	0	0	0	0	0	0	0	0	0	0
I_NC_021994.1_Ef_1572754_1617005_00046					366				hypothetical protein	26	26	0	26	0	0	0	0	0	0	0	0	0	0	0	0	0	0	0	0	0	0
I_NC_021994.1_Ef_1572754_1617005_00047	91061|Bacilli	Psort location Cellwall, score	-	Gram_pos_anchor	1986				hypothetical protein	1	1	0	1	0	0	0	0	0	0	0	0	0	0	0	0	0	0	0	0	0	0
I_NC_021994.1_Ef_1572754_1617005_00048	91061|Bacilli	Cna protein B-type domain	-	Gram_pos_anchor	2301				hypothetical protein	1	1	0	1	0	0	0	0	0	0	0	0	0	0	0	0	0	0	0	0	0	0
I_NC_021994.1_Ef_1572754_1617005_00050	91061|Bacilli	-	-	-	273				hypothetical protein	27	27	0	27	0	0	0	0	0	0	0	0	0	0	0	0	0	0	0	0	0	0
I_NC_021994.1_Ef_1572754_1617005_00051					252				hypothetical protein	27	27	0	27	0	0	0	0	0	0	0	0	0	0	0	0	0	0	0	0	0	0
I_NC_021994.1_Ef_1850929_1915122_00024	91061|Bacilli	Integrase core domain	-	HTH_21,rve,rve_3	837				IS3 family transposase IS1485	221	51	0	51	0	0	0	0	138	0	138	0	0	0	0	32	0	32	0	0	0	0
I_NC_021994.1_Ef_1850929_1915122_00025	91061|Bacilli	Transposase	-	HTH_Tnp_1	330				hypothetical protein	268	60	0	60	0	0	0	0	159	0	159	0	0	0	0	49	0	49	0	0	0	0
I_NC_021994.1_Ef_1850929_1915122_00028	91061|Bacilli	PTS system fructose IIA component	-	EIIA-man	345				hypothetical protein	1	1	0	1	0	0	0	0	0	0	0	0	0	0	0	0	0	0	0	0	0	0
I_NC_021994.1_Ef_1850929_1915122_00031	91061|Bacilli	PTS system sorbose-specific iic component	-	EII-Sor	366				hypothetical protein	1	1	0	1	0	0	0	0	0	0	0	0	0	0	0	0	0	0	0	0	0	0
I_NC_021994.1_Ef_1850929_1915122_00032	91061|Bacilli	PTS system sorbose-specific iic component	-	EII-Sor	402				hypothetical protein	1	1	0	1	0	0	0	0	0	0	0	0	0	0	0	0	0	0	0	0	0	0
I_NC_021994.1_Ef_1850929_1915122_00052	91061|Bacilli	AAA-like domain	-	AAA_10	690				hypothetical protein	1	1	0	1	0	0	0	0	0	0	0	0	0	0	0	0	0	0	0	0	0	0
I_NC_021994.1_Ef_1850929_1915122_00053	186801|Clostridia	Reverse transcriptase (RNA-dependent DNA polymerase)	-	RVT_1	660				hypothetical protein	1	1	0	1	0	0	0	0	0	0	0	0	0	0	0	0	0	0	0	0	0	0
I_NC_021994.1_Ef_1850929_1915122_00054	186801|Clostridia	Reverse transcriptase (RNA-dependent DNA polymerase)	-	RVT_1	1188				hypothetical protein	1	1	0	1	0	0	0	0	0	0	0	0	0	0	0	0	0	0	0	0	0	0
I_NC_021994.1_Ef_1850929_1915122_00055	91061|Bacilli	AAA-like domain	-	AAA_10	1551				hypothetical protein	35	35	0	35	0	0	0	0	0	0	0	0	0	0	0	0	0	0	0	0	0	0
I_NC_021994.1_Ef_1850929_1915122_00057	1239|Firmicutes	nuclear chromosome segregation	-	AAA_21,AAA_23	333				putative protein	1	1	0	1	0	0	0	0	0	0	0	0	0	0	0	0	0	0	0	0	0	0
I_NC_021994.1_Ef_1850929_1915122_00058	1239|Firmicutes	nuclear chromosome segregation	-	AAA_21,AAA_23	567				hypothetical protein	1	1	0	1	0	0	0	0	0	0	0	0	0	0	0	0	0	0	0	0	0	0
I_NC_021994.1_Ef_1850929_1915122_00061	91061|Bacilli	to GB M11147, GB M10119, GB M12938, GB X03742, GB X03743, SP P02792, PID 1340145, PID 1340146, PID 182514, PID 182516, PID 182518, PID 2230869, and PID 28519	-	-	273				hypothetical protein	68	63	0	40	0	0	0	23	2	0	2	0	0	0	0	3	0	3	0	0	0	0
I_NC_021994.1_Ef_2827698_2921023_00005	91061|Bacilli	FtsK SpoIIIE family protein	-	FtsK_SpoIIIE	1017				hypothetical protein	12	12	0	12	0	0	0	0	0	0	0	0	0	0	0	0	0	0	0	0	0	0
I_NC_021994.1_Ef_2827698_2921023_00006	91061|Bacilli	Reverse transcriptase (RNA-dependent DNA polymerase)	-	HNH,RVT_1	1023	ltrA		COG3344	Group II intron-encoded protein LtrA	1	1	0	1	0	0	0	0	0	0	0	0	0	0	0	0	0	0	0	0	0	0
I_NC_021994.1_Ef_2827698_2921023_00007	91061|Bacilli	Transposase DDE domain group 1	-	DDE_Tnp_1_4	1320				IS1380 family transposase IS1678	62	23	0	23	0	0	0	0	33	0	33	0	0	0	0	6	0	6	0	0	0	0
I_NC_021994.1_Ef_2827698_2921023_00008	91061|Bacilli	HNH nucleases	-	-	921				hypothetical protein	1	1	0	1	0	0	0	0	0	0	0	0	0	0	0	0	0	0	0	0	0	0
I_NC_021994.1_Ef_2827698_2921023_00009	91061|Bacilli	FtsK SpoIIIE family protein	-	FtsK_SpoIIIE	381				hypothetical protein	12	12	0	12	0	0	0	0	0	0	0	0	0	0	0	0	0	0	0	0	0	0
I_NC_021994.1_Ef_2827698_2921023_00011	91061|Bacilli	-	-	-	141				hypothetical protein	18	18	0	18	0	0	0	0	0	0	0	0	0	0	0	0	0	0	0	0	0	0
I_NC_021994.1_Ef_2827698_2921023_00012	91061|Bacilli	-	-	-	150				hypothetical protein	19	19	0	19	0	0	0	0	0	0	0	0	0	0	0	0	0	0	0	0	0	0
I_NC_021994.1_Ef_2827698_2921023_00016	91061|Bacilli	Antirestriction protein (ArdA)	-	ArdA	504				hypothetical protein	105	105	0	105	0	0	0	0	0	0	0	0	0	0	0	0	0	0	0	0	0	0
I_NC_021994.1_Ef_2827698_2921023_00017	91061|Bacilli	tRNA cytidylyltransferase activity	-	-	1038				hypothetical protein	14	14	0	14	0	0	0	0	0	0	0	0	0	0	0	0	0	0	0	0	0	0
I_NC_021994.1_Ef_2827698_2921023_00018					1698				hypothetical protein	13	13	0	13	0	0	0	0	0	0	0	0	0	0	0	0	0	0	0	0	0	0
I_NC_021994.1_Ef_2827698_2921023_00019	186801|Clostridia	Prokaryotic homologs of the JAB domain	-	Prok-JAB	462				hypothetical protein	14	14	0	14	0	0	0	0	0	0	0	0	0	0	0	0	0	0	0	0	0	0
I_NC_021994.1_Ef_2827698_2921023_00020					243				hypothetical protein	1	1	0	1	0	0	0	0	0	0	0	0	0	0	0	0	0	0	0	0	0	0
I_NC_021994.1_Ef_2827698_2921023_00022					642				hypothetical protein	1	1	0	1	0	0	0	0	0	0	0	0	0	0	0	0	0	0	0	0	0	0
I_NC_021994.1_Ef_2827698_2921023_00023	91061|Bacilli	TcpE family	-	TcpE	474				hypothetical protein	104	104	0	104	0	0	0	0	0	0	0	0	0	0	0	0	0	0	0	0	0	0
I_NC_021994.1_Ef_2827698_2921023_00024	91061|Bacilli	AAA-like domain	-	AAA_10	2448				hypothetical protein	69	69	0	69	0	0	0	0	0	0	0	0	0	0	0	0	0	0	0	0	0	0
I_NC_021994.1_Ef_2827698_2921023_00027	91061|Bacilli	Conjugative transposon protein TcpC	-	TpcC	912				hypothetical protein	66	66	0	66	0	0	0	0	0	0	0	0	0	0	0	0	0	0	0	0	0	0
I_NC_021994.1_Ef_2827698_2921023_00028					216				hypothetical protein	3	3	0	3	0	0	0	0	0	0	0	0	0	0	0	0	0	0	0	0	0	0
I_NC_021994.1_Ef_2827698_2921023_00029	91061|Bacilli	-	-	-	216				hypothetical protein	67	67	0	67	0	0	0	0	0	0	0	0	0	0	0	0	0	0	0	0	0	0
I_NC_021994.1_Ef_2827698_2921023_00031					180				hypothetical protein	3	3	0	3	0	0	0	0	0	0	0	0	0	0	0	0	0	0	0	0	0	0
I_NC_021994.1_Ef_2827698_2921023_00032					141				hypothetical protein	3	3	0	3	0	0	0	0	0	0	0	0	0	0	0	0	0	0	0	0	0	0
I_NC_021994.1_Ef_2827698_2921023_00035	91061|Bacilli	Pyridine nucleotide-disulphide oxidoreductase, dimerisation domain	-	Pyr_redox_2,Pyr_redox_dim	1344	noxE	1.6.99.3	COG0446	NADH oxidase	65	65	0	65	0	0	0	0	0	0	0	0	0	0	0	0	0	0	0	0	0	0
I_NC_021994.1_Ef_2827698_2921023_00039	91061|Bacilli	-	-	-	405				hypothetical protein	68	68	0	68	0	0	0	0	0	0	0	0	0	0	0	0	0	0	0	0	0	0
I_NC_021994.1_Ef_2827698_2921023_00040	91061|Bacilli	Helix-turn-helix domain	-	HTH_16	192				hypothetical protein	67	65	0	65	0	0	0	0	2	0	2	0	0	0	0	0	0	0	0	0	0	0
I_NC_021994.1_Ef_2827698_2921023_00041	91061|Bacilli	Transposase	-	HTH_28	333				hypothetical protein	64	64	0	64	0	0	0	0	0	0	0	0	0	0	0	0	0	0	0	0	0	0
I_NC_021994.1_Ef_2827698_2921023_00042	91061|Bacilli	Transposase	-	DDE_Tnp_ISL3,HTH_Tnp_ISL3,zf-ISL3	1341				ISL3 family transposase IS1251	70	69	0	69	0	0	0	0	0	0	0	0	0	0	0	1	0	1	0	0	0	0
I_NC_021994.1_Ef_2827698_2921023_00043	91061|Bacilli	NusG domain II	-	NusG_II	630				hypothetical protein	12	12	0	12	0	0	0	0	0	0	0	0	0	0	0	0	0	0	0	0	0	0
I_NC_021994.1_Ef_2827698_2921023_00044	91061|Bacilli	NusG domain II	-	NusG_II	828	yciC		COG0523	Putative metal chaperone YciC	12	12	0	12	0	0	0	0	0	0	0	0	0	0	0	0	0	0	0	0	0	0
I_NC_021994.1_Ef_2827698_2921023_00045	91061|Bacilli	to gi 2673748 emb CAA05973.1 Lactobacillus casei , percent identity 49 in 332 aa, BLASTP E() 2e-77	-	HTH_38,rve	564				hypothetical protein	42	42	0	42	0	0	0	0	0	0	0	0	0	0	0	0	0	0	0	0	0	0
I_NC_021994.1_Ef_2827698_2921023_00046	91061|Bacilli	-	-	HTH_23	240				hypothetical protein	67	67	0	67	0	0	0	0	0	0	0	0	0	0	0	0	0	0	0	0	0	0
I_NC_021994.1_Ef_2827698_2921023_00047	91061|Bacilli	Belongs to the bacterial solute-binding protein 9 family	adcA	ZinT,ZnuA	1524				hypothetical protein	65	65	0	65	0	0	0	0	0	0	0	0	0	0	0	0	0	0	0	0	0	0
I_NC_021994.1_Ef_2827698_2921023_00048	91061|Bacilli	Cobalamin synthesis protein cobW C-terminal domain	yjiA	CobW_C,cobW	984	yjiA	3.6.-.-	COG0523	P-loop guanosine triphosphatase YjiA	67	67	0	67	0	0	0	0	0	0	0	0	0	0	0	0	0	0	0	0	0	0
I_NC_021994.1_Ef_2827698_2921023_00049	91061|Bacilli	-	-	-	378				hypothetical protein	67	67	0	67	0	0	0	0	0	0	0	0	0	0	0	0	0	0	0	0	0	0
I_NC_021994.1_Ef_2827698_2921023_00050	91061|Bacilli	structural constituent of ribosome	rpmF	Ribosomal_L32p	180	rpmF		COG0333	50S ribosomal protein L32	67	67	0	67	0	0	0	0	0	0	0	0	0	0	0	0	0	0	0	0	0	0
I_NC_021994.1_Ef_2827698_2921023_00051	91061|Bacilli	Binds 16S rRNA, required for the assembly of 30S particles and may also be responsible for determining the conformation of the 16S rRNA at the A site	rpsN	Ribosomal_S14	270	rpsN2		COG0199	Alternate 30S ribosomal protein S14	67	67	0	67	0	0	0	0	0	0	0	0	0	0	0	0	0	0	0	0	0	0
I_NC_021994.1_Ef_2827698_2921023_00052	91061|Bacilli	ABC transporter transmembrane region	-	ABC_membrane,ABC_tran	1767	ndvA	7.5.2.3	COG1132	Beta-(1-->2)glucan export ATP-binding/permease protein NdvA	65	65	0	65	0	0	0	0	0	0	0	0	0	0	0	0	0	0	0	0	0	0
I_NC_021994.1_Ef_2827698_2921023_00056	91061|Bacilli	ABC transporter	-	ABC_tran	342	artP	3.6.3.-	COG4161	Arginine transport ATP-binding protein ArtP	1	1	0	1	0	0	0	0	0	0	0	0	0	0	0	0	0	0	0	0	0	0
I_NC_021994.1_Ef_2827698_2921023_00057	91061|Bacilli	ABC transporter	-	ABC_tran	1077	ykoD	3.6.3.-	COG1122	Putative HMP/thiamine import ATP-binding protein YkoD	1	1	0	1	0	0	0	0	0	0	0	0	0	0	0	0	0	0	0	0	0	0
I_NC_021994.1_Ef_2827698_2921023_00059	91061|Bacilli	Bacterial regulatory proteins, tetR family	-	TetR_N	519				hypothetical protein	67	67	0	67	0	0	0	0	0	0	0	0	0	0	0	0	0	0	0	0	0	0
I_NC_021994.1_Ef_2827698_2921023_00060	91061|Bacilli	Belongs to the bacterial solute-binding protein 9 family	psaA	ZnuA	951	ssaB		COG0803	Manganese ABC transporter substrate-binding lipoprotein	66	66	0	66	0	0	0	0	0	0	0	0	0	0	0	0	0	0	0	0	0	0
I_NC_021994.1_Ef_2827698_2921023_00063	91061|Bacilli	PTS system, Lactose/Cellobiose specific IIB subunit	-	PTS_IIB	315				hypothetical protein	11	11	0	11	0	0	0	0	0	0	0	0	0	0	0	0	0	0	0	0	0	0
I_NC_021994.1_Ef_2827698_2921023_00064	91061|Bacilli	Sodium:solute symporter family	-	SSF	1596	yidK		COG4146	putative symporter YidK	12	12	0	12	0	0	0	0	0	0	0	0	0	0	0	0	0	0	0	0	0	0
I_NC_021994.1_Ef_2827698_2921023_00065	91061|Bacilli	Catalyzes the dehydration of inosose (2-keto-myo- inositol, 2KMI or 2,4,6 3,5-pentahydroxycyclohexanone) to 3D- (3,5 4)-trihydroxycyclohexane-1,2-dione (D-2,3-diketo-4-deoxy-epi- inositol)	iolE	AP_endonuc_2	891	iolE	4.2.1.44	COG1082	Inosose dehydratase	12	12	0	12	0	0	0	0	0	0	0	0	0	0	0	0	0	0	0	0	0	0
I_NC_021994.1_Ef_2827698_2921023_00066	91061|Bacilli	Oxidoreductase family, C-terminal alpha/beta domain	iolG2	GFO_IDH_MocA,GFO_IDH_MocA_C	1026	iolG_1	1.1.1.18	COG0673	Myo-inositol 2-dehydrogenase	12	12	0	12	0	0	0	0	0	0	0	0	0	0	0	0	0	0	0	0	0	0
I_NC_021994.1_Ef_2827698_2921023_00067	91061|Bacilli	Involved in the oxidation of myo-inositol (MI) and D- chiro-inositol (DCI) to 2-keto-myo-inositol (2KMI or 2-inosose) and 1-keto-D-chiro-inositol (1KDCI), respectively	iolG	GFO_IDH_MocA,GFO_IDH_MocA_C	1008	iolG_2	1.1.1.18	COG0673	Inositol 2-dehydrogenase/D-chiro-inositol 3-dehydrogenase	12	12	0	12	0	0	0	0	0	0	0	0	0	0	0	0	0	0	0	0	0	0
I_NC_021994.1_Ef_2827698_2921023_00069	91061|Bacilli	Catalyzes the oxidation of malonate semialdehyde (MSA) and methylmalonate semialdehyde (MMSA) into acetyl-CoA and propanoyl-CoA, respectively	iolA	Aldedh	1455	iolA	1.2.1.-	COG1012	Malonate-semialdehyde dehydrogenase	12	12	0	12	0	0	0	0	0	0	0	0	0	0	0	0	0	0	0	0	0	0
I_NC_021994.1_Ef_2827698_2921023_00070	91061|Bacilli	Transposase IS116/IS110/IS902 family	-	DEDD_Tnp_IS110,Transposase_20	1251				IS110 family transposase ISSpn10	123	18	0	18	0	0	0	0	97	0	97	0	0	0	0	8	0	8	0	0	0	0
I_NC_021994.1_Ef_2827698_2921023_00071	91061|Bacilli	Involved in the isomerization of 5-deoxy-glucuronate (5DG) to 5-dehydro-2-deoxy-D-gluconate (DKG or 2-deoxy-5-keto-D- gluconate)	iolB	KduI	825	iolB	5.3.1.30	COG3718	5-deoxy-glucuronate isomerase	12	12	0	12	0	0	0	0	0	0	0	0	0	0	0	0	0	0	0	0	0	0
I_NC_021994.1_Ef_2827698_2921023_00072	91061|Bacilli	Involved in the cleavage of the C1-C2 bond of 3D- (3,5 4)-trihydroxycyclohexane-1,2-dione (THcHDO) to yield 5-deoxy- glucuronate (5DG)	iolD	TPP_enzyme_C,TPP_enzyme_M,TPP_enzyme_N	1917	iolD	3.7.1.22	COG3962	3D-(3,5/4)-trihydroxycyclohexane-1,2-dione hydrolase	12	12	0	12	0	0	0	0	0	0	0	0	0	0	0	0	0	0	0	0	0	0
I_NC_021994.1_Ef_2827698_2921023_00073	186801|Clostridia	Catalyzes the phosphorylation of 5-dehydro-2-deoxy-D- gluconate (2-deoxy-5-keto-D-gluconate or DKG) to 6-phospho-5- dehydro-2-deoxy-D-gluconate (DKGP)	iolC	PfkB	1044	iolC	2.7.1.92	COG0524	5-dehydro-2-deoxygluconokinase	12	12	0	12	0	0	0	0	0	0	0	0	0	0	0	0	0	0	0	0	0	0
I_NC_021994.1_Ef_2827698_2921023_00074	186801|Clostridia	Bacterial regulatory proteins, lacI family	-	LacI,Peripla_BP_4	1017				hypothetical protein	12	12	0	12	0	0	0	0	0	0	0	0	0	0	0	0	0	0	0	0	0	0
I_NC_021994.1_Ef_2827698_2921023_00075	1239|Firmicutes	-	-	-	153				hypothetical protein	3	3	0	3	0	0	0	0	0	0	0	0	0	0	0	0	0	0	0	0	0	0
I_NC_021994.1_Ef_2827698_2921023_00078	91061|Bacilli	Ornithine cyclodeaminase/mu-crystallin family	-	OCD_Mu_crystall	981	arcB	1.5.1.49		Delta(1)-pyrroline-2-carboxylate reductase	16	16	0	16	0	0	0	0	0	0	0	0	0	0	0	0	0	0	0	0	0	0
I_NC_021994.1_Ef_2827698_2921023_00079	91061|Bacilli	Sulfite exporter TauE/SafE	-	TauE	879				hypothetical protein	16	16	0	16	0	0	0	0	0	0	0	0	0	0	0	0	0	0	0	0	0	0
I_NC_021994.1_Ef_2827698_2921023_00081					150				hypothetical protein	16	16	0	16	0	0	0	0	0	0	0	0	0	0	0	0	0	0	0	0	0	0
I_NC_021994.1_Ef_2827698_2921023_00082	91061|Bacilli	Transposase	-	DEDD_Tnp_IS110,Transposase_20	375				hypothetical protein	12	12	0	12	0	0	0	0	0	0	0	0	0	0	0	0	0	0	0	0	0	0
I_NC_021994.1_Ef_2827698_2921023_00083	91061|Bacilli	Transposase	-	DEDD_Tnp_IS110,Transposase_20	936				IS110 family transposase ISAzo28	12	12	0	12	0	0	0	0	0	0	0	0	0	0	0	0	0	0	0	0	0	0
I_NC_021994.1_Ef_2827698_2921023_00084					120				hypothetical protein	16	16	0	16	0	0	0	0	0	0	0	0	0	0	0	0	0	0	0	0	0	0
I_NC_021994.1_Ef_528377_578861_00008					174				hypothetical protein	28	28	0	28	0	0	0	0	0	0	0	0	0	0	0	0	0	0	0	0	0	0
I_NC_021994.1_Ef_528377_578861_00009	91061|Bacilli	phosphotransferase system, EIIB	bglH	PTS_EIIA_1,PTS_EIIB,PTS_EIIC	1824	bglF		COG1263	PTS system beta-glucoside-specific EIIBCA component	30	29	0	29	0	0	0	0	0	0	0	0	0	0	0	1	0	1	0	0	0	0
I_NC_021994.1_Ef_528377_578861_00010	91061|Bacilli	Belongs to the glycosyl hydrolase 1 family	bglC	Glyco_hydro_1	1410	bglC	3.2.1.86	COG2723	Aryl-phospho-beta-D-glucosidase BglC	30	29	0	29	0	0	0	0	0	0	0	0	0	0	0	1	0	1	0	0	0	0
I_NC_021994.1_Ef_528377_578861_00011	91061|Bacilli	CAT RNA binding domain	-	CAT_RBD,PRD	894	licT		COG3711	Transcription antiterminator LicT	30	29	0	29	0	0	0	0	0	0	0	0	0	0	0	1	0	1	0	0	0	0
I_NC_021994.1_Ef_528377_578861_00013	91061|Bacilli	type I restriction-modification system	hsdM	HsdM_N,N6_Mtase	1596				hypothetical protein	54	43	0	43	0	0	0	0	10	0	10	0	0	0	0	1	0	1	0	0	0	0
I_NC_021994.1_Ef_528377_578861_00014	28216|Betaproteobacteria	restriction modification system DNA specificity	-	Methylase_S	1200				hypothetical protein	8	7	0	7	0	0	0	0	0	0	0	0	0	0	0	1	0	1	0	0	0	0
I_NC_021994.1_Ef_528377_578861_00018	91061|Bacilli	Protein conserved in bacteria	-	HTH_3	666				hypothetical protein	5	3	0	3	0	0	0	0	0	0	0	0	0	0	0	2	0	2	0	0	0	0
I_NC_021994.1_Ef_528377_578861_00019	91061|Bacilli	-	-	DUF1430	1983				hypothetical protein	6	3	0	3	0	0	0	0	0	0	0	0	0	0	0	3	0	3	0	0	0	0
I_NC_021994.1_Ef_528377_578861_00020	91061|Bacilli	AAA domain, putative AbiEii toxin, Type IV TA system	-	ABC_tran	630	yknY	3.6.3.-	COG1136	putative ABC transporter ATP-binding protein YknY	5	3	0	3	0	0	0	0	0	0	0	0	0	0	0	2	0	2	0	0	0	0
I_NC_021994.1_Ef_528377_578861_00021	91061|Bacilli	-	-	-	429				hypothetical protein	3	3	0	3	0	0	0	0	0	0	0	0	0	0	0	0	0	0	0	0	0	0
I_NC_021994.1_Ef_528377_578861_00022	91061|Bacilli	Plays a major role in protein secretion by helping the post-translocational extracellular folding of several secreted proteins	prsA	Rotamase,Rotamase_2,Rotamase_3	912	prsA	5.2.1.8		Foldase protein PrsA	3	3	0	3	0	0	0	0	0	0	0	0	0	0	0	0	0	0	0	0	0	0
I_NC_021994.1_Ef_528377_578861_00023	91061|Bacilli	Bacterial protein of unknown function (DUF961)	-	DUF961	315				hypothetical protein	35	29	0	7	0	0	0	22	3	0	3	0	0	0	0	3	0	3	0	0	0	0
I_NC_021994.1_Ef_528377_578861_00024	186801|Clostridia	COG NOG13239 non supervised orthologous group	-	DUF961	387				hypothetical protein	35	29	0	7	0	0	0	22	3	0	3	0	0	0	0	3	0	3	0	0	0	0
I_NC_021994.1_Ef_528377_578861_00025	91061|Bacilli	Domain of unknown function DUF87	-	FtsK_SpoIIIE	1386				hypothetical protein	31	25	0	6	0	0	0	19	3	0	3	0	0	0	0	3	0	3	0	0	0	0
I_NC_021994.1_Ef_528377_578861_00026	91061|Bacilli	Replication initiation factor	-	HTH_3,Omega_Repress,Rep_trans	1206				hypothetical protein	36	29	0	7	0	0	0	22	4	0	4	0	0	0	0	3	0	3	0	0	0	0
I_NC_021994.1_Ef_528377_578861_00028	91061|Bacilli	Antirestriction protein (ArdA)	-	ArdA	498				hypothetical protein	33	29	0	7	0	0	0	22	4	0	4	0	0	0	0	0	0	0	0	0	0	0
I_NC_021994.1_Ef_528377_578861_00029	91061|Bacilli	TcpE family	-	TcpE	507				hypothetical protein	9	7	0	3	0	0	0	4	2	0	2	0	0	0	0	0	0	0	0	0	0	0
I_NC_021994.1_Ef_528377_578861_00030	91061|Bacilli	AAA-like domain	-	AAA_10	1554				hypothetical protein	4	4	0	4	0	0	0	0	0	0	0	0	0	0	0	0	0	0	0	0	0	0
I_NC_021994.1_Ef_528377_578861_00031	186801|Clostridia	Reverse transcriptase (RNA-dependent DNA polymerase)	-	RVT_1	1863				hypothetical protein	39	39	0	39	0	0	0	0	0	0	0	0	0	0	0	0	0	0	0	0	0	0
I_NC_021994.1_Ef_528377_578861_00034	186801|Clostridia	NlpC p60 family protein	-	Lysozyme_like,NLPC_P60	1002				hypothetical protein	33	29	0	7	0	0	0	22	4	0	4	0	0	0	0	0	0	0	0	0	0	0
I_NC_021994.1_Ef_528377_578861_00035	2|Bacteria	Conjugative transposon protein TcpC	-	TpcC	933				hypothetical protein	34	29	0	7	0	0	0	22	5	0	5	0	0	0	0	0	0	0	0	0	0	0
I_NC_021994.1_Ef_528377_578861_00036	186801|Clostridia	Elongation factor	-	EFG_C,EFG_II,EFG_IV,GTP_EFTU	867	tetM_1			Tetracycline resistance protein TetM from transposon Tn916	19	19	0	19	0	0	0	0	0	0	0	0	0	0	0	0	0	0	0	0	0	0
I_NC_021994.1_Ef_528377_578861_00038	91061|Bacilli	Helix-turn-helix domain	-	HTH_3	354				hypothetical protein	59	56	0	29	0	0	0	27	3	0	3	0	0	0	0	0	0	0	0	0	0	0
I_NC_021994.1_Ef_528377_578861_00039					189				hypothetical protein	7	7	0	3	0	0	0	4	0	0	0	0	0	0	0	0	0	0	0	0	0	0
I_NC_021994.1_Ef_528377_578861_00041	186801|Clostridia	Helix-turn-helix domain	-	HTH_16	231				hypothetical protein	27	25	0	3	0	0	0	22	2	0	2	0	0	0	0	0	0	0	0	0	0	0
I_NC_021994.1_Ef_528377_578861_00043	91061|Bacilli	DNA binding domain of tn916 integrase	-	Integrase_DNA,Phage_int_SAM_5,Phage_integrase,Rep_3	1218	Int-Tn			Transposase from transposon Tn916	27	25	0	3	0	0	0	22	2	0	2	0	0	0	0	0	0	0	0	0	0	0
I_NC_021994.1_Ef_723664_781138_00001	2|Bacteria	-	-	DnaB_2	243				hypothetical protein	3	3	0	3	0	0	0	0	0	0	0	0	0	0	0	0	0	0	0	0	0	0
I_NC_021994.1_Ef_723664_781138_00002	186801|Clostridia	Transposase IS116/IS110/IS902 family	-	DEDD_Tnp_IS110,Transposase_20	1209				IS110 family transposase ISEnfa110	3	3	0	3	0	0	0	0	0	0	0	0	0	0	0	0	0	0	0	0	0	0
I_NC_021994.1_Ef_723664_781138_00004	1239|Firmicutes	Psort location Cytoplasmic, score	-	DUF5348	213				hypothetical protein	10	9	0	9	0	0	0	0	0	0	0	0	0	0	0	1	0	1	0	0	0	0
I_NC_021994.1_Ef_723664_781138_00005	91061|Bacilli	Protein of unknown function (DUF3801)	-	DUF3801	477				hypothetical protein	10	9	0	9	0	0	0	0	0	0	0	0	0	0	0	1	0	1	0	0	0	0
I_NC_021994.1_Ef_723664_781138_00006	91061|Bacilli	TraM recognition site of TraD and TraG	-	T4SS-DNA_transf,TraG-D_C	501				hypothetical protein	3	3	0	3	0	0	0	0	0	0	0	0	0	0	0	0	0	0	0	0	0	0
I_NC_021994.1_Ef_723664_781138_00007	186801|Clostridia	COG COG3344 Retron-type reverse transcriptase	-	Intron_maturas2,RVT_1	1818	ltrA		COG3344	Group II intron-encoded protein LtrA	3	3	0	3	0	0	0	0	0	0	0	0	0	0	0	0	0	0	0	0	0	0
I_NC_021994.1_Ef_723664_781138_00008	91061|Bacilli	TraM recognition site of TraD and TraG	-	T4SS-DNA_transf,TraG-D_C	1344				hypothetical protein	3	3	0	3	0	0	0	0	0	0	0	0	0	0	0	0	0	0	0	0	0	0
I_NC_021994.1_Ef_723664_781138_00009	1239|Firmicutes	Psort location CytoplasmicMembrane, score	-	Maff2	162				hypothetical protein	3	3	0	3	0	0	0	0	0	0	0	0	0	0	0	0	0	0	0	0	0	0
I_NC_021994.1_Ef_723664_781138_00010	526524|Erysipelotrichia	Transposon-encoded protein TnpV	-	TnpV	348				hypothetical protein	3	3	0	3	0	0	0	0	0	0	0	0	0	0	0	0	0	0	0	0	0	0
I_NC_021994.1_Ef_723664_781138_00011					282				hypothetical protein	3	3	0	3	0	0	0	0	0	0	0	0	0	0	0	0	0	0	0	0	0	0
I_NC_021994.1_Ef_723664_781138_00012	2|Bacteria	EAL domain	-	CBS,EAL,GGDEF	783	cph2			Phytochrome-like protein cph2	3	3	0	3	0	0	0	0	0	0	0	0	0	0	0	0	0	0	0	0	0	0
I_NC_021994.1_Ef_723664_781138_00013	526524|Erysipelotrichia	Na Pi-cotransporter II-like protein	-	Na_Pi_cotrans,PhoU	1719				hypothetical protein	3	3	0	3	0	0	0	0	0	0	0	0	0	0	0	0	0	0	0	0	0	0
I_NC_021994.1_Ef_723664_781138_00014	526524|Erysipelotrichia	PBP superfamily domain	-	PBP_like_2	855	pstS2		COG0226	Phosphate-binding protein PstS 2	3	3	0	3	0	0	0	0	0	0	0	0	0	0	0	0	0	0	0	0	0	0
I_NC_021994.1_Ef_723664_781138_00015					300				hypothetical protein	3	3	0	3	0	0	0	0	0	0	0	0	0	0	0	0	0	0	0	0	0	0
I_NC_021994.1_Ef_723664_781138_00016	1239|Firmicutes	Plays an important role in DNA replication, recombination and repair. Binds to ssDNA and to an array of partner proteins to recruit them to their sites of action during DNA metabolism	ssb1	SSB	411				Single-stranded DNA-binding protein	3	3	0	3	0	0	0	0	0	0	0	0	0	0	0	0	0	0	0	0	0	0
I_NC_021994.1_Ef_723664_781138_00017	526524|Erysipelotrichia	Cro/C1-type HTH DNA-binding domain	-	HTH_26	207				hypothetical protein	3	3	0	3	0	0	0	0	0	0	0	0	0	0	0	0	0	0	0	0	0	0
I_NC_021994.1_Ef_723664_781138_00018	526524|Erysipelotrichia	Acetyltransferase (GNAT) domain	-	Acetyltransf_1	522				hypothetical protein	3	3	0	3	0	0	0	0	0	0	0	0	0	0	0	0	0	0	0	0	0	0
I_NC_021994.1_Ef_723664_781138_00019	526524|Erysipelotrichia	Acetyltransferase, GNAT family	-	Acetyltransf_10	426	yiaC	2.3.1.-	COG0454	Peptidyl-lysine N-acetyltransferase YiaC	3	3	0	3	0	0	0	0	0	0	0	0	0	0	0	0	0	0	0	0	0	0
I_NC_021994.1_Ef_723664_781138_00020	186801|Clostridia	L-2-amino-thiazoline-4-carboxylic acid hydrolase	-	ATC_hydrolase	315				hypothetical protein	3	3	0	3	0	0	0	0	0	0	0	0	0	0	0	0	0	0	0	0	0	0
I_NC_021994.1_Ef_723664_781138_00021	526524|Erysipelotrichia	-	-	-	183				hypothetical protein	3	3	0	3	0	0	0	0	0	0	0	0	0	0	0	0	0	0	0	0	0	0
I_NC_021994.1_Ef_723664_781138_00022	1239|Firmicutes	-	-	-	1512				hypothetical protein	3	3	0	3	0	0	0	0	0	0	0	0	0	0	0	0	0	0	0	0	0	0
I_NC_021994.1_Ef_723664_781138_00023	1239|Firmicutes	Protein of unknown function (DUF3791)	-	DUF3791	225				hypothetical protein	3	3	0	3	0	0	0	0	0	0	0	0	0	0	0	0	0	0	0	0	0	0
I_NC_021994.1_Ef_723664_781138_00024	1239|Firmicutes	Psort location Cytoplasmic, score 8.87	-	DUF3990	567				hypothetical protein	3	3	0	3	0	0	0	0	0	0	0	0	0	0	0	0	0	0	0	0	0	0
I_NC_021994.1_Ef_723664_781138_00025	1239|Firmicutes	-	-	-	231				hypothetical protein	3	3	0	3	0	0	0	0	0	0	0	0	0	0	0	0	0	0	0	0	0	0
I_NC_021994.1_Ef_723664_781138_00026	1239|Firmicutes	Protein of unknown function (DUF3847)	-	DUF3847	366				hypothetical protein	3	3	0	3	0	0	0	0	0	0	0	0	0	0	0	0	0	0	0	0	0	0
I_NC_021994.1_Ef_723664_781138_00027	526524|Erysipelotrichia	MobA MobL family protein	-	MobA_MobL	1728				hypothetical protein	3	3	0	3	0	0	0	0	0	0	0	0	0	0	0	0	0	0	0	0	0	0
I_NC_021994.1_Ef_723664_781138_00028	526524|Erysipelotrichia	Protein of unknown function (DUF3991)	-	AAA_25,DUF3991,Toprim_2	1908				hypothetical protein	3	3	0	3	0	0	0	0	0	0	0	0	0	0	0	0	0	0	0	0	0	0
I_NC_021994.1_Ef_723664_781138_00029					117				hypothetical protein	3	3	0	3	0	0	0	0	0	0	0	0	0	0	0	0	0	0	0	0	0	0
I_NC_021994.1_Ef_723664_781138_00030					183				hypothetical protein	3	3	0	3	0	0	0	0	0	0	0	0	0	0	0	0	0	0	0	0	0	0
I_NC_021994.1_Ef_723664_781138_00031	526524|Erysipelotrichia	Psort location Cytoplasmic, score 8.87	-	DUF4368,Recombinase,Resolvase,Zn_ribbon_recom	1698				hypothetical protein	3	3	0	3	0	0	0	0	0	0	0	0	0	0	0	0	0	0	0	0	0	0
I_NC_021994.1_Ef_723664_781138_00032	91061|Bacilli	-	-	-	864				hypothetical protein	10	9	0	9	0	0	0	0	0	0	0	0	0	0	0	1	0	1	0	0	0	0
I_NC_021994.1_Ef_723664_781138_00033	91061|Bacilli	MT-A70	-	MT-A70	543				hypothetical protein	10	9	0	9	0	0	0	0	0	0	0	0	0	0	0	1	0	1	0	0	0	0
I_NC_021994.1_Ef_723664_781138_00034	91061|Bacilli	AAA-like domain	-	AAA_10,DUF87	2400				hypothetical protein	10	9	0	9	0	0	0	0	0	0	0	0	0	0	0	1	0	1	0	0	0	0
I_NC_021994.1_Ef_723664_781138_00035	186801|Clostridia	NlpC/P60 family	-	NLPC_P60	1992				hypothetical protein	9	8	0	8	0	0	0	0	0	0	0	0	0	0	0	1	0	1	0	0	0	0
I_NC_021994.1_Ef_723664_781138_00036	1239|Firmicutes	Psort location Cytoplasmic, score	-	DUF4315	252				hypothetical protein	10	9	0	9	0	0	0	0	0	0	0	0	0	0	0	1	0	1	0	0	0	0
I_NC_021994.1_Ef_723664_781138_00037	91061|Bacilli	Domain of unknown function (DUF4366)	-	DUF4366	1230				hypothetical protein	10	9	0	9	0	0	0	0	0	0	0	0	0	0	0	1	0	1	0	0	0	0
I_NC_021994.1_Ef_723664_781138_00038	91061|Bacilli	Bacterial DNA topoisomerase I DNA-binding domain	-	Topoisom_bac,Toprim,Toprim_Crpt	2082	topB	5.6.2.1	COG0550	DNA topoisomerase 3	10	9	0	9	0	0	0	0	0	0	0	0	0	0	0	1	0	1	0	0	0	0
I_NC_021994.1_Ef_723664_781138_00039	91061|Bacilli	IrrE N-terminal-like domain	-	DUF3991,Peptidase_M78,Toprim_2	3921				hypothetical protein	10	9	0	9	0	0	0	0	0	0	0	0	0	0	0	1	0	1	0	0	0	0
I_NC_021994.1_Ef_723664_781138_00040	91061|Bacilli	that it carries out the mismatch recognition step. This protein has a weak ATPase activity	-	-	945				hypothetical protein	9	8	0	8	0	0	0	0	0	0	0	0	0	0	0	1	0	1	0	0	0	0
I_NC_021994.1_Ef_723664_781138_00041	1239|Firmicutes	Putative tranposon-transfer assisting protein	-	TTRAP	204				hypothetical protein	10	9	0	9	0	0	0	0	0	0	0	0	0	0	0	1	0	1	0	0	0	0
I_NC_021994.1_Ef_723664_781138_00042	1239|Firmicutes	Psort location Cytoplasmic, score	-	HTH_16	237				hypothetical protein	10	9	0	9	0	0	0	0	0	0	0	0	0	0	0	1	0	1	0	0	0	0
I_NC_021994.1_Ef_723664_781138_00044	91061|Bacilli	Relaxase/Mobilisation nuclease domain	-	Relaxase	1329				hypothetical protein	9	9	0	9	0	0	0	0	0	0	0	0	0	0	0	0	0	0	0	0	0	0
I_NC_021994.1_Ef_723664_781138_00045	91061|Bacilli	Bacterial mobilisation protein (MobC)	-	MobC	330				hypothetical protein	9	9	0	9	0	0	0	0	0	0	0	0	0	0	0	0	0	0	0	0	0	0
I_NC_021994.1_Ef_723664_781138_00046	1239|Firmicutes	Psort location Cytoplasmic, score	-	HTH_19,HTH_3,HTH_31	372				hypothetical protein	7	7	0	7	0	0	0	0	0	0	0	0	0	0	0	0	0	0	0	0	0	0
I_NC_021994.1_Ef_723664_781138_00047	2|Bacteria	bacterial-type RNA polymerase transcription factor activity, metal ion regulated sequence-specific DNA binding	-	MerR,MerR_1	186				hypothetical protein	9	9	0	9	0	0	0	0	0	0	0	0	0	0	0	0	0	0	0	0	0	0
I_NC_021994.1_Ef_723664_781138_00048	91061|Bacilli	Transcriptional regulatory protein, C terminal	yclJ	Response_reg,Trans_reg_C	660	hprR		COG0745	Transcriptional regulatory protein HprR	9	9	0	9	0	0	0	0	0	0	0	0	0	0	0	0	0	0	0	0	0	0
I_NC_021994.1_Ef_723664_781138_00049	91061|Bacilli	HAMP (Histidine kinases, Adenylyl cyclases, Methyl binding proteins, Phosphatases) domain	cseA	HAMP,HATPase_c,HisKA	1344	vanS-B			VanB-type vancomycin resistance histidine kinase VanS	9	9	0	9	0	0	0	0	0	0	0	0	0	0	0	0	0	0	0	0	0	0
I_NC_021994.1_Ef_723664_781138_00050	91061|Bacilli	D-alanyl-D-alanine carboxypeptidase	vanY_1	VanY	807	vanYB	3.4.17.-	COG1876	D-alanyl-D-alanine carboxypeptidase	9	9	0	9	0	0	0	0	0	0	0	0	0	0	0	0	0	0	0	0	0	0
I_NC_021994.1_Ef_723664_781138_00051	91061|Bacilli	VanW like protein	-	VanW	828	vanW		COG2720	Vancomycin B-type resistance protein VanW	8	8	0	8	0	0	0	0	0	0	0	0	0	0	0	0	0	0	0	0	0	0
I_NC_021994.1_Ef_723664_781138_00052	91061|Bacilli	D-isomer specific 2-hydroxyacid dehydrogenase, catalytic domain	ldhA	2-Hacid_dh,2-Hacid_dh_C	972	vanH	1.1.1.-		D-specific alpha-keto acid dehydrogenase	9	9	0	9	0	0	0	0	0	0	0	0	0	0	0	0	0	0	0	0	0	0
I_NC_021994.1_Ef_723664_781138_00053	91061|Bacilli	Belongs to the D-alanine--D-alanine ligase family	vanB	Dala_Dala_lig_C,Dala_Dala_lig_N	1029	vanB	6.1.2.1	COG1181	Vancomycin B-type resistance protein VanB	9	9	0	9	0	0	0	0	0	0	0	0	0	0	0	0	0	0	0	0	0	0
I_NC_021994.1_Ef_723664_781138_00054	91061|Bacilli	D-ala-D-ala dipeptidase	aad	Peptidase_M15	609	vanXB	3.4.13.22	COG2173	D-alanyl-D-alanine dipeptidase	9	9	0	9	0	0	0	0	0	0	0	0	0	0	0	0	0	0	0	0	0	0
I_NC_021994.1_Ef_723664_781138_00055	91061|Bacilli	Integrase core domain	-	HTH_21,rve,rve_2	807				IS3 family transposase ISEnfa3	99	13	0	13	0	0	0	0	15	0	15	0	0	0	0	71	0	71	0	0	0	0
I_NC_021994.1_Ef_723664_781138_00057	1239|Firmicutes	DNA-templated transcription, initiation	-	Sigma70_r4_2	432				hypothetical protein	9	9	0	9	0	0	0	0	0	0	0	0	0	0	0	0	0	0	0	0	0	0
I_NC_021994.1_Ef_723664_781138_00058	1239|Firmicutes	Helix-turn-helix domain	-	HTH_16	234				hypothetical protein	9	9	0	9	0	0	0	0	0	0	0	0	0	0	0	0	0	0	0	0	0	0
I_NC_021994.1_Ef_723664_781138_00060	91061|Bacilli	DNA binding domain of tn916 integrase	-	Integrase_DNA,Phage_int_SAM_5,Phage_integrase,Rep_3	1194	Int-Tn			Transposase from transposon Tn916	9	9	0	9	0	0	0	0	0	0	0	0	0	0	0	0	0	0	0	0	0	0
I_NC_022082.1_Kp_777502_835065_00002	1236|Gammaproteobacteria	Acetyltransferase (GNAT) domain	-	Acetyltransf_1,Acetyltransf_7	486				hypothetical protein	143	129	0	0	0	129	0	0	0	0	0	0	0	0	0	14	0	0	0	14	0	0
I_NC_022082.1_Kp_777502_835065_00003					594				hypothetical protein	139	125	0	0	0	125	0	0	0	0	0	0	0	0	0	14	0	0	0	14	0	0
I_NC_022082.1_Kp_777502_835065_00004	1236|Gammaproteobacteria	Transposase	Y0084	HTH_Tnp_1	153				hypothetical protein	141	127	0	0	0	127	0	0	0	0	0	0	0	0	0	14	0	0	0	14	0	0
I_NC_022082.1_Kp_777502_835065_00005	1236|Gammaproteobacteria	AAA domain	-	AAA_31	873				hypothetical protein	139	125	0	0	0	125	0	0	0	0	0	0	0	0	0	14	0	0	0	14	0	0
I_NC_022082.1_Kp_777502_835065_00006					387				hypothetical protein	139	125	0	0	0	125	0	0	0	0	0	0	0	0	0	14	0	0	0	14	0	0
I_NC_022082.1_Kp_777502_835065_00007	1236|Gammaproteobacteria	DnaB-like helicase N terminal domain	-	DnaB,DnaB_C	1368	dnaB	3.6.4.12	COG0305	Replicative DNA helicase	138	124	0	0	0	124	0	0	0	0	0	0	0	0	0	14	0	0	0	14	0	0
I_NC_022082.1_Kp_777502_835065_00008	1236|Gammaproteobacteria	transcriptional regulators	-	ParBc	1623				hypothetical protein	136	122	0	0	0	122	0	0	0	0	0	0	0	0	0	14	0	0	0	14	0	0
I_NC_022082.1_Kp_777502_835065_00009	1236|Gammaproteobacteria	Protein of unknown function (DUF2857)	-	DUF2857	585				hypothetical protein	139	125	0	0	0	125	0	0	0	0	0	0	0	0	0	14	0	0	0	14	0	0
I_NC_022082.1_Kp_777502_835065_00010	1236|Gammaproteobacteria	Helix-turn-helix domain	-	HTH_36	1218				hypothetical protein	134	120	0	0	0	120	0	0	0	0	0	0	0	0	0	14	0	0	0	14	0	0
I_NC_022082.1_Kp_777502_835065_00011					876				hypothetical protein	136	122	0	0	0	122	0	0	0	0	0	0	0	0	0	14	0	0	0	14	0	0
I_NC_022082.1_Kp_777502_835065_00012					1329				hypothetical protein	131	118	0	0	0	118	0	0	0	0	0	0	0	0	0	13	0	0	0	13	0	0
I_NC_022082.1_Kp_777502_835065_00014	28216|Betaproteobacteria	Nucleotidyl transferase AbiEii toxin, Type IV TA system	-	AbiEii	864				hypothetical protein	138	124	0	0	0	124	0	0	0	0	0	0	0	0	0	14	0	0	0	14	0	0
I_NC_022082.1_Kp_777502_835065_00015	28216|Betaproteobacteria	Protein conserved in bacteria	-	AbiEi_2	1065				hypothetical protein	138	124	0	0	0	124	0	0	0	0	0	0	0	0	0	14	0	0	0	14	0	0
I_NC_022082.1_Kp_777502_835065_00016	1236|Gammaproteobacteria	Domain of unknown function (DUF1845)	-	DUF1845	723				hypothetical protein	138	124	0	0	0	124	0	0	0	0	0	0	0	0	0	14	0	0	0	14	0	0
I_NC_022082.1_Kp_777502_835065_00017	1236|Gammaproteobacteria	Protein of unknown function (DUF3577)	-	DUF3577	453				hypothetical protein	139	125	0	0	0	125	0	0	0	0	0	0	0	0	0	14	0	0	0	14	0	0
I_NC_022082.1_Kp_777502_835065_00018	1236|Gammaproteobacteria	Integrating conjugative element protein PilL	pilL	TcpQ	570				hypothetical protein	138	124	0	0	0	124	0	0	0	0	0	0	0	0	0	14	0	0	0	14	0	0
I_NC_022082.1_Kp_777502_835065_00019	1236|Gammaproteobacteria	-	-	-	741				hypothetical protein	139	125	0	0	0	125	0	0	0	0	0	0	0	0	0	14	0	0	0	14	0	0
I_NC_022082.1_Kp_777502_835065_00020	1236|Gammaproteobacteria	Integrating conjugative element protein	-	-	618				hypothetical protein	139	125	0	0	0	125	0	0	0	0	0	0	0	0	0	14	0	0	0	14	0	0
I_NC_022082.1_Kp_777502_835065_00021	1236|Gammaproteobacteria	Transglycosylase SLT domain	-	SLT	570				hypothetical protein	138	124	0	0	0	124	0	0	0	0	0	0	0	0	0	14	0	0	0	14	0	0
I_NC_022082.1_Kp_777502_835065_00022	1236|Gammaproteobacteria	Protein of unknown function (DUF2859)	-	DUF2859	513				hypothetical protein	139	125	0	0	0	125	0	0	0	0	0	0	0	0	0	14	0	0	0	14	0	0
I_NC_022082.1_Kp_777502_835065_00023	1236|Gammaproteobacteria	TraM recognition site of TraD and TraG	traD	DUF87,TraG-D_C,TrwB_AAD_bind	2100				hypothetical protein	139	125	0	0	0	125	0	0	0	0	0	0	0	0	0	14	0	0	0	14	0	0
I_NC_022082.1_Kp_777502_835065_00024					264				hypothetical protein	140	125	0	0	0	125	0	0	0	0	0	0	0	0	0	15	0	0	0	15	0	0
I_NC_022082.1_Kp_777502_835065_00025	1236|Gammaproteobacteria	Domain of unknown function (DUF4400)	-	DUF4400	759				hypothetical protein	140	125	0	0	0	125	0	0	0	0	0	0	0	0	0	15	0	0	0	15	0	0
I_NC_022082.1_Kp_777502_835065_00026					477				hypothetical protein	140	125	0	0	0	125	0	0	0	0	0	0	0	0	0	15	0	0	0	15	0	0
I_NC_022082.1_Kp_777502_835065_00028	1236|Gammaproteobacteria	PFAM plasmid conserved	-	Plasmid_RAQPRD	318				hypothetical protein	139	124	0	0	0	124	0	0	0	0	0	0	0	0	0	15	0	0	0	15	0	0
I_NC_022082.1_Kp_777502_835065_00029	1236|Gammaproteobacteria	Protein of unknown function (DUF3262)	-	DUF3262	237				hypothetical protein	140	125	0	0	0	125	0	0	0	0	0	0	0	0	0	15	0	0	0	15	0	0
I_NC_022082.1_Kp_777502_835065_00030	1236|Gammaproteobacteria	Protein of unknown function (DUF2976)	-	DUF2976	354				hypothetical protein	140	125	0	0	0	125	0	0	0	0	0	0	0	0	0	15	0	0	0	15	0	0
I_NC_022082.1_Kp_777502_835065_00031	1236|Gammaproteobacteria	Protein of unknown function (DUF3487)	-	DUF3487	372				hypothetical protein	140	125	0	0	0	125	0	0	0	0	0	0	0	0	0	15	0	0	0	15	0	0
I_NC_022082.1_Kp_777502_835065_00032	1236|Gammaproteobacteria	Protein of unknown function (DUF2895)	-	DUF2895	654				hypothetical protein	139	125	0	0	0	125	0	0	0	0	0	0	0	0	0	14	0	0	0	14	0	0
I_NC_022082.1_Kp_777502_835065_00033	1236|Gammaproteobacteria	Protein of unknown function (DUF3438)	-	DUF3438	846				hypothetical protein	139	125	0	0	0	125	0	0	0	0	0	0	0	0	0	14	0	0	0	14	0	0
I_NC_022082.1_Kp_777502_835065_00036	1236|Gammaproteobacteria	F pilus assembly Type-IV secretion system for plasmid transfer	-	DUF87,TraC_F_IV	2775				hypothetical protein	133	124	0	0	0	124	0	0	0	0	0	0	0	0	0	9	0	0	0	9	0	0
I_NC_022082.1_Kp_777502_835065_00037					156				hypothetical protein	124	124	0	0	0	124	0	0	0	0	0	0	0	0	0	0	0	0	0	0	0	0
I_NC_022082.1_Kp_777502_835065_00038	204457|Sphingomonadales	Restriction endonuclease	-	Mrr_cat	705				hypothetical protein	131	122	0	0	0	122	0	0	0	0	0	0	0	0	0	9	0	0	0	9	0	0
I_NC_022082.1_Kp_777502_835065_00039	1224|Proteobacteria	-	-	-	1368				hypothetical protein	128	124	0	0	0	124	0	0	0	0	0	0	0	0	0	4	0	0	0	4	0	0
I_NC_022082.1_Kp_777502_835065_00040					1173				hypothetical protein	124	121	0	0	0	121	0	0	0	0	0	0	0	0	0	3	0	0	0	3	0	0
I_NC_022082.1_Kp_777502_835065_00041	1236|Gammaproteobacteria	silverDB	-	SymE_toxin	294	symE	3.1.-.-		Toxic protein SymE	124	123	0	0	0	123	0	0	0	0	0	0	0	0	0	1	0	0	0	1	0	0
I_NC_022082.1_Kp_777502_835065_00042					1011				hypothetical protein	124	123	0	0	0	123	0	0	0	0	0	0	0	0	0	1	0	0	0	1	0	0
I_NC_022082.1_Kp_777502_835065_00043					1599				hypothetical protein	124	123	0	0	0	123	0	0	0	0	0	0	0	0	0	1	0	0	0	1	0	0
I_NC_022082.1_Kp_777502_835065_00044	1236|Gammaproteobacteria	Protein of unknown function (DUF1525)	-	DUF1525	396				hypothetical protein	125	124	0	0	0	124	0	0	0	0	0	0	0	0	0	1	0	0	0	1	0	0
I_NC_022082.1_Kp_777502_835065_00045	1236|Gammaproteobacteria	TraU protein	-	TraU	942				hypothetical protein	124	124	0	0	0	124	0	0	0	0	0	0	0	0	0	0	0	0	0	0	0	0
I_NC_022082.1_Kp_777502_835065_00046	1236|Gammaproteobacteria	Evidence 3 Function proposed based on presence of conserved amino acid motif, structural feature or limited homology	-	-	1422				hypothetical protein	124	124	0	0	0	124	0	0	0	0	0	0	0	0	0	0	0	0	0	0	0	0
I_NC_022082.1_Kp_777502_835065_00047	1236|Gammaproteobacteria	-	-	-	342				hypothetical protein	123	123	0	0	0	123	0	0	0	0	0	0	0	0	0	0	0	0	0	0	0	0
I_NC_022082.1_Kp_777502_835065_00048	1236|Gammaproteobacteria	TraG-like protein, N-terminal region	-	TraG_N	1530				hypothetical protein	123	123	0	0	0	123	0	0	0	0	0	0	0	0	0	0	0	0	0	0	0	0
I_NC_022082.1_Kp_777502_835065_00049					300				hypothetical protein	124	124	0	0	0	124	0	0	0	0	0	0	0	0	0	0	0	0	0	0	0	0
I_NC_022082.1_Kp_777502_835065_00051	1236|Gammaproteobacteria	Helix-turn-helix domain	-	HTH_19	246				hypothetical protein	123	123	0	0	0	123	0	0	0	0	0	0	0	0	0	0	0	0	0	0	0	0
I_NC_022082.1_Kp_777502_835065_00052	1224|Proteobacteria	'Cold-shock' DNA-binding domain	-	CSD	456				hypothetical protein	124	124	0	0	0	124	0	0	0	0	0	0	0	0	0	0	0	0	0	0	0	0
I_NC_022082.1_Kp_777502_835065_00053					171				hypothetical protein	122	122	0	0	0	122	0	0	0	0	0	0	0	0	0	0	0	0	0	0	0	0
I_NC_022082.1_Kp_777502_835065_00054	1236|Gammaproteobacteria	Winged helix-turn-helix DNA-binding	-	HTH_35	261				hypothetical protein	246	246	0	0	0	246	0	0	0	0	0	0	0	0	0	0	0	0	0	0	0	0
I_NC_022082.1_Kp_777502_835065_00056					219				hypothetical protein	123	123	0	0	0	123	0	0	0	0	0	0	0	0	0	0	0	0	0	0	0	0
I_NC_022082.1_Kp_777502_835065_00058					141				hypothetical protein	97	97	0	0	0	97	0	0	0	0	0	0	0	0	0	0	0	0	0	0	0	0
I_NC_022082.1_Kp_777502_835065_00059	1236|Gammaproteobacteria	Belongs to the 'phage' integrase family	-	Integrase_1,Phage_int_SAM_2	894				hypothetical protein	123	123	0	0	0	123	0	0	0	0	0	0	0	0	0	0	0	0	0	0	0	0
I_NC_022082.1_Kp_777502_835065_00060					954				hypothetical protein	122	122	0	0	0	122	0	0	0	0	0	0	0	0	0	0	0	0	0	0	0	0
I_NC_022082.1_Kp_777502_835065_00061					279				hypothetical protein	125	125	0	0	0	125	0	0	0	0	0	0	0	0	0	0	0	0	0	0	0	0
I_NC_022082.1_Kp_777502_835065_00062	28216|Betaproteobacteria	Antirestriction protein	-	Antirestrict	399	klcA			Antirestriction protein KlcA	125	125	0	0	0	125	0	0	0	0	0	0	0	0	0	0	0	0	0	0	0	0
I_NC_022082.1_Kp_777502_835065_00063	1236|Gammaproteobacteria	-	-	-	348				hypothetical protein	125	125	0	0	0	125	0	0	0	0	0	0	0	0	0	0	0	0	0	0	0	0
I_NC_022082.1_Kp_777502_835065_00064	1236|Gammaproteobacteria	-	-	DUF3085	606				hypothetical protein	125	125	0	0	0	125	0	0	0	0	0	0	0	0	0	0	0	0	0	0	0	0
I_NC_022082.1_Kp_777502_835065_00065	1236|Gammaproteobacteria	Domain of unknown function (DUF1738)	traC	DUF1738,Toprim_4	981	traC	2.7.7.-		DNA primase TraC	124	124	0	0	0	124	0	0	0	0	0	0	0	0	0	0	0	0	0	0	0	0
I_NC_022082.1_Kp_777502_835065_00066	1236|Gammaproteobacteria	Putative helicase	-	TraI_2,TraI_2_C	1290				hypothetical protein	125	125	0	0	0	125	0	0	0	0	0	0	0	0	0	0	0	0	0	0	0	0
I_NC_022082.1_Kp_777502_835065_00067	1236|Gammaproteobacteria	Phage integrase family	-	Phage_int_SAM_1,Phage_int_SAM_4,Phage_int_SAM_5,Phage_integrase	948	xerC			Tyrosine recombinase XerC	124	124	0	0	0	124	0	0	0	0	0	0	0	0	0	0	0	0	0	0	0	0
I_NC_022222.1_Sa_1973051_1989086_00002	91061|Bacilli	Belongs to the peptidase S8 family	-	Peptidase_S8	693	isp	3.4.21.-	COG1404	Intracellular serine protease	5	3	0	0	0	0	0	3	0	0	0	0	0	0	0	2	0	0	0	0	0	2
I_NC_022222.1_Sa_1973051_1989086_00003	91061|Bacilli	Domain of unknown function (DUF3885)	-	DUF3885	606				hypothetical protein	6	4	0	0	0	0	0	4	0	0	0	0	0	0	0	2	0	0	0	0	0	2
I_NC_022222.1_Sa_1973051_1989086_00004	91061|Bacilli	-	-	-	750				hypothetical protein	6	4	0	0	0	0	0	4	0	0	0	0	0	0	0	2	0	0	0	0	0	2
I_NC_022222.1_Sa_1973051_1989086_00005					363				hypothetical protein	6	4	0	0	0	0	0	4	0	0	0	0	0	0	0	2	0	0	0	0	0	2
I_NC_022222.1_Sa_1973051_1989086_00009					177				hypothetical protein	26	8	0	0	0	0	0	8	0	0	0	0	0	0	0	18	0	0	0	0	0	18
I_NC_022222.1_Sa_1973051_1989086_00010					579				hypothetical protein	25	8	0	0	0	0	0	8	0	0	0	0	0	0	0	17	0	0	0	0	0	17
I_NC_022222.1_Sa_1973051_1989086_00011	91061|Bacilli	-	-	-	345				hypothetical protein	25	8	0	0	0	0	0	8	0	0	0	0	0	0	0	17	0	0	0	0	0	17
I_NC_022226.1_Sa_34500_63157_00012	91061|Bacilli	N-terminal half of MaoC dehydratase	-	MaoC_dehydratas	318				hypothetical protein	5	5	0	0	0	0	0	5	0	0	0	0	0	0	0	0	0	0	0	0	0	0
I_NC_022226.1_Sa_34500_63157_00016	91061|Bacilli	Transposase	-	DEDD_Tnp_IS110,Transposase_20	1074				IS110 family transposase ISSep2	8	5	0	0	0	0	0	5	0	0	0	0	0	0	0	3	0	0	0	0	0	3
I_NC_022226.1_Sa_34500_63157_00018	91061|Bacilli	Protein of unknown function (DUF1643)	-	DUF1643	510				hypothetical protein	110	92	0	0	0	0	0	92	0	0	0	0	0	0	0	18	0	0	0	0	0	18
I_NC_022226.1_Sa_34500_63157_00026	91061|Bacilli	Putative DNA-binding domain	-	AlbA_2	450				hypothetical protein	4	3	0	0	0	0	0	3	0	0	0	0	0	0	0	1	0	0	0	0	0	1
I_NC_022226.1_Sa_34500_63157_00027	91061|Bacilli	Putative DNA-binding domain	-	AlbA_2	663				hypothetical protein	4	3	0	0	0	0	0	3	0	0	0	0	0	0	0	1	0	0	0	0	0	1
I_NC_022226.1_Sa_34500_63157_00028	91061|Bacilli	Abortive infection C-terminus	-	Abi_C	801				hypothetical protein	15	10	0	0	0	0	0	10	0	0	0	0	0	0	0	5	0	0	0	0	0	5
I_NC_022226.1_Sa_34500_63157_00029	2|Bacteria	-	-	-	936				hypothetical protein	5	5	0	0	0	0	0	5	0	0	0	0	0	0	0	0	0	0	0	0	0	0
I_NC_022226.1_Sa_34500_63157_00030	91061|Bacilli	nuclear chromosome segregation	-	-	609				hypothetical protein	5	5	0	0	0	0	0	5	0	0	0	0	0	0	0	0	0	0	0	0	0	0
I_NC_022226.1_Sa_34500_63157_00031					258				hypothetical protein	3	3	0	0	0	0	0	3	0	0	0	0	0	0	0	0	0	0	0	0	0	0
I_NC_022226.1_Sa_34500_63157_00032	2|Bacteria	nuclear chromosome segregation	zmpC	FIVAR,G5,PEGA,Peptidase_M26_C,Peptidase_M26_N,YSIRK_signal	753				hypothetical protein	3	3	0	0	0	0	0	3	0	0	0	0	0	0	0	0	0	0	0	0	0	0
I_NC_022566.1_Kp_1600336_1637846_00001					105				hypothetical protein	18	15	0	0	0	15	0	0	0	0	0	0	0	0	0	3	0	0	0	3	0	0
I_NC_022566.1_Kp_1600336_1637846_00002					186				hypothetical protein	20	15	0	0	0	15	0	0	0	0	0	0	0	0	0	5	0	0	0	5	0	0
I_NC_022566.1_Kp_1600336_1637846_00004	1236|Gammaproteobacteria	-	-	-	345				hypothetical protein	51	17	0	0	0	17	0	0	0	0	0	0	0	0	0	34	0	0	0	34	0	0
I_NC_022566.1_Kp_1600336_1637846_00005					135				hypothetical protein	143	44	0	0	0	44	0	0	0	0	0	0	0	0	0	99	0	0	0	99	0	0
I_NC_022566.1_Kp_1600336_1637846_00007					300				hypothetical protein	112	44	0	0	0	44	0	0	0	0	0	0	0	0	0	68	0	0	0	68	0	0
I_NC_022566.1_Kp_1600336_1637846_00008	1236|Gammaproteobacteria	Helix-turn-helix domain	-	HTH_3,Peptidase_S24	660			COG1974	putative HTH-type transcriptional regulator	44	33	0	0	3	30	0	0	0	0	0	0	0	0	0	11	0	0	4	7	0	0
I_NC_022566.1_Kp_1600336_1637846_00009	1236|Gammaproteobacteria	DNA-binding transcriptional regulator Cro	cro	P22_Cro	198				hypothetical protein	48	40	0	0	3	37	0	0	0	0	0	0	0	0	0	8	0	0	4	4	0	0
I_NC_022566.1_Kp_1600336_1637846_00014	1236|Gammaproteobacteria	Endodeoxyribonuclease RusA	rusA	RusA	378	rusA	3.1.22.4	COG4570	Crossover junction endodeoxyribonuclease RusA	145	53	0	0	0	53	0	0	0	0	0	0	0	0	0	92	0	0	0	92	0	0
I_NC_022566.1_Kp_1600336_1637846_00015	1236|Gammaproteobacteria	Protein of unknown function (DUF968)	ydfU	DUF968	981				hypothetical protein	150	53	0	0	0	53	0	0	0	0	0	0	0	0	0	97	0	0	0	97	0	0
I_NC_022566.1_Kp_1600336_1637846_00016	1236|Gammaproteobacteria	Protein of unknown function (DUF1133)	-	DUF1133	579				hypothetical protein	22	5	0	0	0	5	0	0	0	0	0	0	0	0	0	17	0	0	0	17	0	0
I_NC_022566.1_Kp_1600336_1637846_00017					420				hypothetical protein	1	1	0	0	0	1	0	0	0	0	0	0	0	0	0	0	0	0	0	0	0	0
I_NC_022566.1_Kp_1600336_1637846_00018	1236|Gammaproteobacteria	Putative phage holin	-	Phage_holin_8	150				hypothetical protein	1	1	0	0	0	1	0	0	0	0	0	0	0	0	0	0	0	0	0	0	0	0
I_NC_022566.1_Kp_1600336_1637846_00019	1236|Gammaproteobacteria	Putative phage holin	-	Phage_holin_8	276				hypothetical protein	1	1	0	0	0	1	0	0	0	0	0	0	0	0	0	0	0	0	0	0	0	0
I_NC_022566.1_Kp_1600336_1637846_00020	1236|Gammaproteobacteria	Putative 3TM holin, Phage_holin_3	-	Phage_holin_3_7	282				hypothetical protein	26	7	0	0	0	7	0	0	0	0	0	0	0	0	0	19	0	0	0	19	0	0
I_NC_022566.1_Kp_1600336_1637846_00023					936				hypothetical protein	3	3	0	0	0	3	0	0	0	0	0	0	0	0	0	0	0	0	0	0	0	0
I_NC_022566.1_Kp_1600336_1637846_00024					627				hypothetical protein	5	5	0	0	0	5	0	0	0	0	0	0	0	0	0	0	0	0	0	0	0	0
I_NC_022566.1_Kp_1600336_1637846_00025					435				hypothetical protein	14	14	0	0	0	14	0	0	0	0	0	0	0	0	0	0	0	0	0	0	0	0
I_NC_022566.1_Kp_1600336_1637846_00027	1236|Gammaproteobacteria	Phage terminase, small subunit	-	Terminase_4	498				hypothetical protein	59	20	0	0	0	20	0	0	0	0	0	0	0	0	0	39	0	0	0	39	0	0
I_NC_022566.1_Kp_1600336_1637846_00029					162				hypothetical protein	60	20	0	0	0	20	0	0	0	0	0	0	0	0	0	40	0	0	0	40	0	0
I_NC_022566.1_Kp_1600336_1637846_00031	1236|Gammaproteobacteria	Prohead protease	-	Peptidase_S78	600				hypothetical protein	65	20	0	0	0	20	0	0	0	0	0	0	0	0	0	45	0	0	2	43	0	0
I_NC_022566.1_Kp_1600336_1637846_00032	1236|Gammaproteobacteria	TIGRFAM Phage major capsid protein, HK97	-	Phage_capsid	1239				hypothetical protein	62	20	0	0	0	20	0	0	0	0	0	0	0	0	0	42	0	0	0	42	0	0
I_NC_022566.1_Kp_1600336_1637846_00033	1236|Gammaproteobacteria	Phage gp6-like head-tail connector protein	-	Phage_connect_1	318				hypothetical protein	62	20	0	0	0	20	0	0	0	0	0	0	0	0	0	42	0	0	0	42	0	0
I_NC_022566.1_Kp_1600336_1637846_00036	1236|Gammaproteobacteria	Structural component (Phage or Prophage Related)	-	DUF3168	348				hypothetical protein	138	47	0	0	0	47	0	0	0	0	0	0	0	0	0	91	0	0	0	91	0	0
I_NC_022566.1_Kp_1600336_1637846_00037	1236|Gammaproteobacteria	-	-	-	705				hypothetical protein	137	46	0	0	0	46	0	0	0	0	0	0	0	0	0	91	0	0	0	91	0	0
I_NC_022566.1_Kp_1600336_1637846_00038	1236|Gammaproteobacteria	tail assembly chaperone	-	Phage_TAC_1	405				hypothetical protein	141	47	0	0	0	47	0	0	0	0	0	0	0	0	0	94	0	0	0	94	0	0
I_NC_022566.1_Kp_1600336_1637846_00039	1236|Gammaproteobacteria	Protein of unknown function (DUF4035)	-	DUF4035	306				hypothetical protein	141	47	0	0	0	47	0	0	0	0	0	0	0	0	0	94	0	0	0	94	0	0
I_NC_022566.1_Kp_1600336_1637846_00040					234				hypothetical protein	109	44	0	0	0	44	0	0	0	0	0	0	0	0	0	65	0	0	0	65	0	0
I_NC_022566.1_Kp_1600336_1637846_00042	1236|Gammaproteobacteria	-	-	-	474				hypothetical protein	136	47	0	0	0	47	0	0	0	0	0	0	0	0	0	89	0	0	0	89	0	0
I_NC_022566.1_Kp_1600336_1637846_00044	1236|Gammaproteobacteria	-	-	-	381				hypothetical protein	139	50	0	0	0	50	0	0	0	0	0	0	0	0	0	89	0	0	0	89	0	0
I_NC_022566.1_Kp_1600336_1637846_00045	1236|Gammaproteobacteria	cellulase activity	-	Phage-tail_3	3078				hypothetical protein	108	37	0	0	0	37	0	0	0	0	0	0	0	0	0	71	0	0	0	71	0	0
I_NC_022566.1_Kp_1600336_1637846_00047					735				hypothetical protein	55	20	0	0	0	20	0	0	0	0	0	0	0	0	0	35	0	0	0	35	0	0
I_NC_022566.1_Kp_1600336_1637846_00048					645				hypothetical protein	24	15	0	0	0	15	0	0	0	0	0	0	0	0	0	9	0	0	0	9	0	0
I_NC_022566.1_Kp_1600336_1637846_00050	1236|Gammaproteobacteria	Site-specific recombinases, DNA invertase Pin homologs	hin	HTH_7,Resolvase	237	hin_2		COG1961	DNA-invertase hin	21	15	0	0	0	15	0	0	0	0	0	0	0	0	0	6	0	0	0	6	0	0
I_NC_022566.1_Kp_1600336_1637846_00051	1236|Gammaproteobacteria	Belongs to the 'phage' integrase family	-	Phage_integrase	1101				hypothetical protein	23	15	0	0	0	15	0	0	1	0	0	0	1	0	0	7	0	0	0	7	0	0
I_NC_022566.1_Kp_4981597_5014193_00002					111				hypothetical protein	8	8	0	0	0	8	0	0	0	0	0	0	0	0	0	0	0	0	0	0	0	0
I_NC_022566.1_Kp_4981597_5014193_00003					678				hypothetical protein	8	8	0	0	0	8	0	0	0	0	0	0	0	0	0	0	0	0	0	0	0	0
I_NC_022566.1_Kp_4981597_5014193_00005	1236|Gammaproteobacteria	Nucleotidyl transferase AbiEii toxin, Type IV TA system	-	AbiEii	762				hypothetical protein	8	8	0	0	0	8	0	0	0	0	0	0	0	0	0	0	0	0	0	0	0	0
I_NC_022566.1_Kp_4981597_5014193_00006	1236|Gammaproteobacteria	Psort location Cytoplasmic, score	-	AbiEi_4	396				hypothetical protein	8	8	0	0	0	8	0	0	0	0	0	0	0	0	0	0	0	0	0	0	0	0
I_NC_022566.1_Kp_4981597_5014193_00008	1236|Gammaproteobacteria	COG0454 Histone acetyltransferase HPA2 and related acetyltransferases	-	Acetyltransf_1	465				hypothetical protein	10	10	0	0	1	9	0	0	0	0	0	0	0	0	0	0	0	0	0	0	0	0
I_NC_022566.1_Kp_4981597_5014193_00009	1236|Gammaproteobacteria	Putative conjugal transfer nickase/helicase TraI C-term	traI	TraI_2,TraI_2_C	1596				hypothetical protein	29	29	0	0	2	27	0	0	0	0	0	0	0	0	0	0	0	0	0	0	0	0
I_NC_022566.1_Kp_4981597_5014193_00013	1236|Gammaproteobacteria	type I restriction-modification system	-	HsdM_N,N6_Mtase	2370				hypothetical protein	4	4	0	0	0	4	0	0	0	0	0	0	0	0	0	0	0	0	0	0	0	0
I_NC_022566.1_Kp_4981597_5014193_00014	28216|Betaproteobacteria	Type I restriction modification DNA specificity domain	-	Methylase_S	1335				hypothetical protein	8	8	0	0	0	8	0	0	0	0	0	0	0	0	0	0	0	0	0	0	0	0
I_NC_022566.1_Kp_4981597_5014193_00016	1236|Gammaproteobacteria	-	-	-	432				hypothetical protein	1	1	0	0	0	1	0	0	0	0	0	0	0	0	0	0	0	0	0	0	0	0
I_NC_022566.1_Kp_4981597_5014193_00017	1236|Gammaproteobacteria	HNH nucleases	-	HNH_2	873				hypothetical protein	12	12	0	0	2	10	0	0	0	0	0	0	0	0	0	0	0	0	0	0	0	0
I_NC_022566.1_Kp_4981597_5014193_00018	1236|Gammaproteobacteria	restriction endonuclease	-	Mrr_cat	1008				hypothetical protein	14	11	0	0	0	11	0	0	0	0	0	0	0	0	0	3	0	0	0	3	0	0
I_NC_022566.1_Kp_4981597_5014193_00019					798				hypothetical protein	8	8	0	0	0	8	0	0	0	0	0	0	0	0	0	0	0	0	0	0	0	0
I_NC_022566.1_Kp_4981597_5014193_00020					1269				hypothetical protein	1	1	0	0	0	1	0	0	0	0	0	0	0	0	0	0	0	0	0	0	0	0
I_NC_022566.1_Kp_4981597_5014193_00021					711				hypothetical protein	1	1	0	0	0	1	0	0	0	0	0	0	0	0	0	0	0	0	0	0	0	0
I_NC_022566.1_Kp_4981597_5014193_00022	2|Bacteria	chromosome segregation	-	-	591				hypothetical protein	8	8	0	0	0	8	0	0	0	0	0	0	0	0	0	0	0	0	0	0	0	0
I_NC_022566.1_Kp_4981597_5014193_00025	1236|Gammaproteobacteria	PFAM transposase IS3 IS911 family protein	-	HTH_Tnp_1	162				hypothetical protein	9	9	0	0	0	9	0	0	0	0	0	0	0	0	0	0	0	0	0	0	0	0
I_NC_022604.1_Sa_34385_110632_00017	91061|Bacilli	similarity to EGAD 8390	-	Phage_integrase	318				hypothetical protein	4	4	0	0	0	0	0	4	0	0	0	0	0	0	0	0	0	0	0	0	0	0
I_NC_022604.1_Sa_34385_110632_00041	91061|Bacilli	Major Facilitator Superfamily	tetL	MFS_1	888	mdtD			Putative multidrug resistance protein MdtD	1	1	0	0	0	0	0	1	0	0	0	0	0	0	0	0	0	0	0	0	0	0
I_NC_022604.1_Sa_34385_110632_00042	91061|Bacilli	Major Facilitator Superfamily	tetL	MFS_1	549				hypothetical protein	1	1	0	0	0	0	0	1	0	0	0	0	0	0	0	0	0	0	0	0	0	0
I_NC_022604.1_Sa_34385_110632_00046	91061|Bacilli	COG3316 Transposase and inactivated derivatives	tnp1216	DDE_Tnp_IS240	348				IS6 family transposase IS431mec	4	1	0	0	0	0	0	1	2	0	0	0	0	0	2	1	0	0	0	0	0	1
I_NC_022604.1_Sa_34385_110632_00061					144				hypothetical protein	1	1	0	0	0	0	0	1	0	0	0	0	0	0	0	0	0	0	0	0	0	0
I_NC_022808.2_Pa_4518379_4620616_00009					255				hypothetical protein	140	125	0	0	0	0	125	0	1	0	0	0	0	1	0	14	0	0	0	0	14	0
I_NC_022808.2_Pa_4518379_4620616_00056					303				hypothetical protein	23	19	0	0	0	0	19	0	0	0	0	0	0	0	0	4	0	0	0	0	4	0
I_NC_022808.2_Pa_4518379_4620616_00060					672				hypothetical protein	34	33	0	0	0	0	33	0	0	0	0	0	0	0	0	1	0	0	0	0	1	0
I_NC_022808.2_Pa_4518379_4620616_00063	1236|Gammaproteobacteria	copG family	-	RHH_1	273				hypothetical protein	11	6	0	0	0	0	6	0	4	0	0	0	0	4	0	1	0	0	0	0	1	0
I_NC_022808.2_Pa_4518379_4620616_00064	1236|Gammaproteobacteria	plasmid stabilization	-	ParE_toxin	276				hypothetical protein	11	6	0	0	0	0	6	0	4	0	0	0	0	4	0	1	0	0	0	0	1	0
I_NC_022808.2_Pa_4518379_4620616_00065	29547|Epsilonproteobacteria	Cytolethal distending toxin	cdtB	Exo_endo_phos	861	cdtB	3.1.-.-		Cytolethal distending toxin subunit B	4	4	0	0	0	0	4	0	0	0	0	0	0	0	0	0	0	0	0	0	0	0
I_NC_022808.2_Pa_4518379_4620616_00066					537				hypothetical protein	4	4	0	0	0	0	4	0	0	0	0	0	0	0	0	0	0	0	0	0	0	0
I_NC_022808.2_Pa_4518379_4620616_00067	1236|Gammaproteobacteria	short-chain dehydrogenase	-	adh_short_C2	729	yohF	1.-.-.-	COG1028	putative oxidoreductase YohF	3	3	0	0	0	0	3	0	0	0	0	0	0	0	0	0	0	0	0	0	0	0
I_NC_022808.2_Pa_4518379_4620616_00068					561				hypothetical protein	1	1	0	0	0	0	1	0	0	0	0	0	0	0	0	0	0	0	0	0	0	0
I_NC_022808.2_Pa_4518379_4620616_00069	28216|Betaproteobacteria	Bacterial regulatory proteins, tetR family	-	TetR_C_7,TetR_N	657				hypothetical protein	3	3	0	0	0	0	3	0	0	0	0	0	0	0	0	0	0	0	0	0	0	0
I_NC_022808.2_Pa_4518379_4620616_00070					186				hypothetical protein	4	4	0	0	0	0	4	0	0	0	0	0	0	0	0	0	0	0	0	0	0	0
I_NC_022808.2_Pa_4518379_4620616_00087	1236|Gammaproteobacteria	-	-	-	309				hypothetical protein	12	12	0	0	0	0	12	0	0	0	0	0	0	0	0	0	0	0	0	0	0	0
I_NC_022808.2_Pa_4518379_4620616_00104	2|Bacteria	positive regulation of growth	-	ParD_antitoxin	465				hypothetical protein	18	18	0	0	0	0	18	0	0	0	0	0	0	0	0	0	0	0	0	0	0	0
I_NC_022808.2_Pa_4518379_4620616_00106	1224|Proteobacteria	PFAM UvrD REP helicase	-	UvrD-helicase,UvrD_C,UvrD_C_2	1713	rep	3.6.4.12		ATP-dependent DNA helicase Rep	3	3	0	0	0	0	3	0	0	0	0	0	0	0	0	0	0	0	0	0	0	0
I_NC_022808.2_Pa_4518379_4620616_00107	1236|Gammaproteobacteria	Protein of unknown function (DUF2813)	-	AAA_15	1872				hypothetical protein	3	3	0	0	0	0	3	0	0	0	0	0	0	0	0	0	0	0	0	0	0	0
I_NC_023019.1_Pa_4827240_4894573_00002	1236|Gammaproteobacteria	Domain of unknown function (DUF4400)	-	DUF4400	750				hypothetical protein	5	5	0	0	0	0	5	0	0	0	0	0	0	0	0	0	0	0	0	0	0	0
I_NC_023019.1_Pa_4827240_4894573_00006	1236|Gammaproteobacteria	Integrating conjugative element protein	-	-	588				hypothetical protein	1	1	0	0	0	0	1	0	0	0	0	0	0	0	0	0	0	0	0	0	0	0
I_NC_023019.1_Pa_4827240_4894573_00007					789				hypothetical protein	1	1	0	0	0	0	1	0	0	0	0	0	0	0	0	0	0	0	0	0	0	0
I_NC_023019.1_Pa_4827240_4894573_00014	28216|Betaproteobacteria	Superfamily II DNA RNA helicases, SNF2 family	-	Helicase_C	2568				hypothetical protein	1	1	0	0	0	0	1	0	0	0	0	0	0	0	0	0	0	0	0	0	0	0
I_NC_023019.1_Pa_4827240_4894573_00015	28216|Betaproteobacteria	-	-	-	264				hypothetical protein	1	1	0	0	0	0	1	0	0	0	0	0	0	0	0	0	0	0	0	0	0	0
I_NC_023019.1_Pa_4827240_4894573_00016	28216|Betaproteobacteria	Cobyrinic acid ac-diamide synthase	-	AAA_31	879			COG1192	putative protein	1	1	0	0	0	0	1	0	0	0	0	0	0	0	0	0	0	0	0	0	0	0
I_NC_023019.1_Pa_4827240_4894573_00017	206389|Rhodocyclales	Transcriptional regulator	-	Phage_AlpA	213				hypothetical protein	1	1	0	0	0	0	1	0	0	0	0	0	0	0	0	0	0	0	0	0	0	0
I_NC_023019.1_Pa_4827240_4894573_00018	28216|Betaproteobacteria	Transcriptional regulator	-	HTH_1,LysR_substrate	915	hdfR			HTH-type transcriptional regulator HdfR	1	1	0	0	0	0	1	0	0	0	0	0	0	0	0	0	0	0	0	0	0	0
I_NC_023019.1_Pa_4827240_4894573_00022	1236|Gammaproteobacteria	Membrane	-	TraG_N	1518				hypothetical protein	1	1	0	0	0	0	1	0	0	0	0	0	0	0	0	0	0	0	0	0	0	0
I_NC_023019.1_Pa_4827240_4894573_00023	28216|Betaproteobacteria	-	-	-	1584				hypothetical protein	1	1	0	0	0	0	1	0	0	0	0	0	0	0	0	0	0	0	0	0	0	0
I_NC_023019.1_Pa_4827240_4894573_00024					1038				hypothetical protein	1	1	0	0	0	0	1	0	0	0	0	0	0	0	0	0	0	0	0	0	0	0
I_NC_023019.1_Pa_4827240_4894573_00025	1236|Gammaproteobacteria	domain protein	icmF	IcmF-related,IcmF_C,ImcF-related_N	3738				hypothetical protein	1	1	0	0	0	0	1	0	0	0	0	0	0	0	0	0	0	0	0	0	0	0
I_NC_023019.1_Pa_4827240_4894573_00026	1236|Gammaproteobacteria	protein conserved in bacteria	vasJ	ImpA_N,T6SS_VasJ	1434				hypothetical protein	1	1	0	0	0	0	1	0	0	0	0	0	0	0	0	0	0	0	0	0	0	0
I_NC_023019.1_Pa_4827240_4894573_00027	1224|Proteobacteria	Type VI secretion-associated protein, VC_A0118 family	vasI	VasI	684				hypothetical protein	1	1	0	0	0	0	1	0	0	0	0	0	0	0	0	0	0	0	0	0	0	0
I_NC_023019.1_Pa_4827240_4894573_00028	1236|Gammaproteobacteria	transcriptional regulator	vasH	HTH_8,Sigma54_activat	1575	norR			Anaerobic nitric oxide reductase transcription regulator NorR	1	1	0	0	0	0	1	0	0	0	0	0	0	0	0	0	0	0	0	0	0	0
I_NC_023019.1_Pa_4827240_4894573_00029	1236|Gammaproteobacteria	Belongs to the ClpA ClpB family	clpV	AAA,AAA_2,ClpB_D2-small,Clp_N	2568	clpV1		COG0542	Protein ClpV1	1	1	0	0	0	0	1	0	0	0	0	0	0	0	0	0	0	0	0	0	0	0
I_NC_023019.1_Pa_4827240_4894573_00030	1236|Gammaproteobacteria	type VI secretion protein	impB	T6SS_VipA	504				hypothetical protein	1	1	0	0	0	0	1	0	0	0	0	0	0	0	0	0	0	0	0	0	0	0
I_NC_023019.1_Pa_4827240_4894573_00031	1236|Gammaproteobacteria	type VI secretion protein, EvpB VC_A0108 family	impC	VipB	1482				hypothetical protein	1	1	0	0	0	0	1	0	0	0	0	0	0	0	0	0	0	0	0	0	0	0
I_NC_023019.1_Pa_4827240_4894573_00032	1236|Gammaproteobacteria	Gene 25-like lysozyme	-	GPW_gp25	429				hypothetical protein	1	1	0	0	0	0	1	0	0	0	0	0	0	0	0	0	0	0	0	0	0	0
I_NC_023019.1_Pa_4827240_4894573_00033	1236|Gammaproteobacteria	Type VI secretion	vasA	T6SS_TssF	1767				hypothetical protein	1	1	0	0	0	0	1	0	0	0	0	0	0	0	0	0	0	0	0	0	0	0
I_NC_023019.1_Pa_4827240_4894573_00034	1236|Gammaproteobacteria	type VI secretion protein	impH	T6SS_TssG	1020				hypothetical protein	1	1	0	0	0	0	1	0	0	0	0	0	0	0	0	0	0	0	0	0	0	0
I_NC_023019.1_Pa_4827240_4894573_00035	2|Bacteria	FHA domain	impI	FHA	1365				hypothetical protein	1	1	0	0	0	0	1	0	0	0	0	0	0	0	0	0	0	0	0	0	0	0
I_NC_023019.1_Pa_4827240_4894573_00036	1236|Gammaproteobacteria	protein conserved in bacteria	vasD	T6SS-SciN	1020				hypothetical protein	1	1	0	0	0	0	1	0	0	0	0	0	0	0	0	0	0	0	0	0	0	0
I_NC_023019.1_Pa_4827240_4894573_00037	1236|Gammaproteobacteria	type VI secretion protein	impJ	T6SS_VasE	1338				hypothetical protein	1	1	0	0	0	0	1	0	0	0	0	0	0	0	0	0	0	0	0	0	0	0
I_NC_023019.1_Pa_4827240_4894573_00038	1236|Gammaproteobacteria	Type VI secretion system protein DotU	icmH	DotU	900				hypothetical protein	1	1	0	0	0	0	1	0	0	0	0	0	0	0	0	0	0	0	0	0	0	0
I_NC_023019.1_Pa_4827240_4894573_00039	2|Bacteria	diaminohydroxyphosphoribosylaminopyrimidine deaminase activity	-	RibD_C,dCMP_cyt_deam_1	822	tadA	3.5.4.33		tRNA-specific adenosine deaminase	1	1	0	0	0	0	1	0	0	0	0	0	0	0	0	0	0	0	0	0	0	0
I_NC_023019.1_Pa_4827240_4894573_00040	28216|Betaproteobacteria	Domain of unknown function (DUF4263)	-	DUF4263	1443				hypothetical protein	1	1	0	0	0	0	1	0	0	0	0	0	0	0	0	0	0	0	0	0	0	0
I_NC_023019.1_Pa_4827240_4894573_00042	1236|Gammaproteobacteria	Rhs element Vgr protein	vgrG	DUF2345,Gp5_C,Phage_GPD	2046				hypothetical protein	1	1	0	0	0	0	1	0	0	0	0	0	0	0	0	0	0	0	0	0	0	0
I_NC_023019.1_Pa_4827240_4894573_00043	1236|Gammaproteobacteria	Uncharacterized protein conserved in bacteria (DUF2169)	-	DUF2169	1356				hypothetical protein	1	1	0	0	0	0	1	0	0	0	0	0	0	0	0	0	0	0	0	0	0	0
I_NC_023019.1_Pa_4827240_4894573_00044	1236|Gammaproteobacteria	Domain of unknown function (DUF4150)	-	DUF4150	357				hypothetical protein	1	1	0	0	0	0	1	0	0	0	0	0	0	0	0	0	0	0	0	0	0	0
I_NC_023019.1_Pa_4827240_4894573_00045	2|Bacteria	Rhs element vgr protein	-	Phage_GPD	1200				hypothetical protein	1	1	0	0	0	0	1	0	0	0	0	0	0	0	0	0	0	0	0	0	0	0
I_NC_023019.1_Pa_4827240_4894573_00046					450				hypothetical protein	1	1	0	0	0	0	1	0	0	0	0	0	0	0	0	0	0	0	0	0	0	0
I_NC_023019.1_Pa_4827240_4894573_00047					966				hypothetical protein	1	1	0	0	0	0	1	0	0	0	0	0	0	0	0	0	0	0	0	0	0	0
I_NC_023019.1_Pa_4827240_4894573_00048					1287				hypothetical protein	1	1	0	0	0	0	1	0	0	0	0	0	0	0	0	0	0	0	0	0	0	0
I_NC_023019.1_Pa_4827240_4894573_00049	28211|Alphaproteobacteria	AAA ATPase domain	-	AAA_15	684				hypothetical protein	1	1	0	0	0	0	1	0	0	0	0	0	0	0	0	0	0	0	0	0	0	0
I_NC_023019.1_Pa_4827240_4894573_00050	1236|Gammaproteobacteria	Protein of unknown function (DUF2895)	-	DUF2895	681				hypothetical protein	1	1	0	0	0	0	1	0	0	0	0	0	0	0	0	0	0	0	0	0	0	0
I_NC_023019.1_Pa_4827240_4894573_00051	1236|Gammaproteobacteria	Protein of unknown function (DUF3487)	-	DUF3487	396				hypothetical protein	1	1	0	0	0	0	1	0	0	0	0	0	0	0	0	0	0	0	0	0	0	0
I_NC_023019.1_Pa_4827240_4894573_00052	28216|Betaproteobacteria	Protein of unknown function (DUF2976)	-	DUF2976	222				hypothetical protein	1	1	0	0	0	0	1	0	0	0	0	0	0	0	0	0	0	0	0	0	0	0
I_NC_023019.1_Pa_4827240_4894573_00053	135614|Xanthomonadales	Protein of unknown function (DUF3262)	-	DUF3262	234				hypothetical protein	4	4	0	0	0	0	4	0	0	0	0	0	0	0	0	0	0	0	0	0	0	0
I_NC_023019.1_Pa_4827240_4894573_00054	1224|Proteobacteria	Plasmid protein of unknown function (Plasmid_RAQPRD)	-	Plasmid_RAQPRD	357				hypothetical protein	1	1	0	0	0	0	1	0	0	0	0	0	0	0	0	0	0	0	0	0	0	0
I_NC_023019.1_Pa_4827240_4894573_00055	1224|Proteobacteria	-	-	-	1098				hypothetical protein	3	3	0	0	0	0	3	0	0	0	0	0	0	0	0	0	0	0	0	0	0	0
I_NC_023019.1_Pa_5253129_5340612_00020					651				hypothetical protein	1	1	0	0	0	0	1	0	0	0	0	0	0	0	0	0	0	0	0	0	0	0
I_NC_023019.1_Pa_5253129_5340612_00028	1224|Proteobacteria	-	-	-	1311				hypothetical protein	1	1	0	0	0	0	1	0	0	0	0	0	0	0	0	0	0	0	0	0	0	0
I_NC_023019.1_Pa_5253129_5340612_00056					183				hypothetical protein	1	1	0	0	0	0	1	0	0	0	0	0	0	0	0	0	0	0	0	0	0	0
I_NC_023019.1_Pa_5253129_5340612_00057	28216|Betaproteobacteria	Isochorismatase family	-	Isochorismatase	591	ycaC	4.-.-.-	COG1335	putative hydrolase YcaC	1	1	0	0	0	0	1	0	0	0	0	0	0	0	0	0	0	0	0	0	0	0
I_NC_023019.1_Pa_5253129_5340612_00058	1236|Gammaproteobacteria	transcriptional regulator	-	HTH_1,LysR_substrate	906	dmlR			HTH-type transcriptional regulator DmlR	1	1	0	0	0	0	1	0	0	0	0	0	0	0	0	0	0	0	0	0	0	0
I_NC_023019.1_Pa_5253129_5340612_00059	1236|Gammaproteobacteria	alpha/beta hydrolase fold	-	Abhydrolase_1	1107	dhaA	3.8.1.5		Haloalkane dehalogenase	1	1	0	0	0	0	1	0	0	0	0	0	0	0	0	0	0	0	0	0	0	0
I_NC_023019.1_Pa_5253129_5340612_00060	28211|Alphaproteobacteria	Glutathione S-transferase, N-terminal domain	bphK	GST_C,GST_C_2,GST_C_3,GST_N,GST_N_3	639	gst	2.5.1.18	COG0625	Glutathione S-transferase GST-4.5	1	1	0	0	0	0	1	0	0	0	0	0	0	0	0	0	0	0	0	0	0	0
I_NC_023019.1_Pa_5253129_5340612_00061	28211|Alphaproteobacteria	Major Facilitator Superfamily	-	MFS_1	1545				hypothetical protein	1	1	0	0	0	0	1	0	0	0	0	0	0	0	0	0	0	0	0	0	0	0
I_NC_023019.1_Pa_5253129_5340612_00062	28211|Alphaproteobacteria	Biotin-lipoyl like	-	Biotin_lipoyl_2,HlyD_3,HlyD_D23	1044	emrA			Colistin resistance protein EmrA	1	1	0	0	0	0	1	0	0	0	0	0	0	0	0	0	0	0	0	0	0	0
I_NC_023019.1_Pa_5253129_5340612_00063	1236|Gammaproteobacteria	Serine aminopeptidase, S33	-	Abhydrolase_1,Abhydrolase_6	825		3.1.1.2		Arylesterase	1	1	0	0	0	0	1	0	0	0	0	0	0	0	0	0	0	0	0	0	0	0
I_NC_023019.1_Pa_5253129_5340612_00064					171				hypothetical protein	1	1	0	0	0	0	1	0	0	0	0	0	0	0	0	0	0	0	0	0	0	0
I_NC_023019.1_Pa_5253129_5340612_00065	1236|Gammaproteobacteria	COG2801 Transposase and inactivated derivatives	-	HTH_21,rve	432				IS3 family transposase ISPa86	1	1	0	0	0	0	1	0	0	0	0	0	0	0	0	0	0	0	0	0	0	0
I_NC_023019.1_Pa_5253129_5340612_00070					96				hypothetical protein	1	1	0	0	0	0	1	0	0	0	0	0	0	0	0	0	0	0	0	0	0	0
I_NC_023019.1_Pa_5253129_5340612_00079					390				hypothetical protein	3	3	0	0	0	0	3	0	0	0	0	0	0	0	0	0	0	0	0	0	0	0
I_NC_023019.1_Pa_5253129_5340612_00096					354				hypothetical protein	167	166	0	0	0	0	166	0	1	0	0	0	0	1	0	0	0	0	0	0	0	0
I_NC_023019.1_Pa_5253129_5340612_00098					324				hypothetical protein	35	35	0	0	0	0	35	0	0	0	0	0	0	0	0	0	0	0	0	0	0	0
I_NC_023019.1_Pa_5253129_5340612_00101	28216|Betaproteobacteria	-	-	-	879				hypothetical protein	1	1	0	0	0	0	1	0	0	0	0	0	0	0	0	0	0	0	0	0	0	0
I_NC_023028.1_Ab_2643608_2695606_00002					753				hypothetical protein	1	1	1	0	0	0	0	0	0	0	0	0	0	0	0	0	0	0	0	0	0	0
I_NC_023028.1_Ab_2643608_2695606_00003	1236|Gammaproteobacteria	Domain of unknown function (DUF1705)	eptA	DUF1705,Sulfatase	873	eptA_1	2.7.-.-	COG2194	Phosphoethanolamine transferase EptA	1	1	1	0	0	0	0	0	0	0	0	0	0	0	0	0	0	0	0	0	0	0
I_NC_023028.1_Ab_2643608_2695606_00004	1236|Gammaproteobacteria	Domain of unknown function (DUF1705)	eptA	DUF1705,Sulfatase	807	eptA_2	2.7.-.-	COG2194	Phosphoethanolamine transferase EptA	1	1	1	0	0	0	0	0	0	0	0	0	0	0	0	0	0	0	0	0	0	0
I_NC_023028.1_Ab_2643608_2695606_00007	1236|Gammaproteobacteria	Bacteriophage abortive infection AbiH	-	AbiH	1326				hypothetical protein	1	1	1	0	0	0	0	0	0	0	0	0	0	0	0	0	0	0	0	0	0	0
I_NC_023028.1_Ab_2643608_2695606_00010	1236|Gammaproteobacteria	-	-	-	633				hypothetical protein	3	3	3	0	0	0	0	0	0	0	0	0	0	0	0	0	0	0	0	0	0	0
I_NC_023028.1_Ab_2643608_2695606_00019					942				hypothetical protein	13	4	4	0	0	0	0	0	0	0	0	0	0	0	0	9	9	0	0	0	0	0
I_NC_023028.1_Ab_2643608_2695606_00021					177				hypothetical protein	1	1	1	0	0	0	0	0	0	0	0	0	0	0	0	0	0	0	0	0	0	0
I_NC_023028.1_Ab_2643608_2695606_00024	1236|Gammaproteobacteria	-	-	-	1329				hypothetical protein	1	1	1	0	0	0	0	0	0	0	0	0	0	0	0	0	0	0	0	0	0	0
I_NC_023028.1_Ab_2643608_2695606_00032	1236|Gammaproteobacteria	-	-	-	381				hypothetical protein	189	26	26	0	0	0	0	0	2	2	0	0	0	0	0	161	161	0	0	0	0	0
I_NC_023028.1_Ab_2643608_2695606_00033	1236|Gammaproteobacteria	-	-	HeH	309				hypothetical protein	11	6	6	0	0	0	0	0	0	0	0	0	0	0	0	5	5	0	0	0	0	0
I_NC_023028.1_Ab_2643608_2695606_00034	1236|Gammaproteobacteria	-	-	-	951				hypothetical protein	188	26	26	0	0	0	0	0	2	2	0	0	0	0	0	160	160	0	0	0	0	0
I_NC_023028.1_Ab_2643608_2695606_00035	1236|Gammaproteobacteria	-	-	-	792				hypothetical protein	143	16	16	0	0	0	0	0	2	2	0	0	0	0	0	125	125	0	0	0	0	0
I_NC_023028.1_Ab_2643608_2695606_00037	1236|Gammaproteobacteria	-	-	-	231				hypothetical protein	154	13	13	0	0	0	0	0	2	2	0	0	0	0	0	139	139	0	0	0	0	0
I_NC_023028.1_Ab_2643608_2695606_00040	1236|Gammaproteobacteria	Terminase RNaseH-like domain	-	Terminase_6,Terminase_6C	1293				hypothetical protein	152	15	15	0	0	0	0	0	1	1	0	0	0	0	0	136	136	0	0	0	0	0
I_NC_023028.1_Ab_2643608_2695606_00041	1236|Gammaproteobacteria	Uncharacterized conserved protein (DUF2280)	-	DUF2280	516				hypothetical protein	143	15	15	0	0	0	0	0	1	1	0	0	0	0	0	127	127	0	0	0	0	0
I_NC_023028.1_Ab_2643608_2695606_00047					261				hypothetical protein	32	9	9	0	0	0	0	0	0	0	0	0	0	0	0	23	23	0	0	0	0	0
I_NC_023028.1_Ab_2643608_2695606_00056	1236|Gammaproteobacteria	-	-	-	297				hypothetical protein	118	32	32	0	0	0	0	0	0	0	0	0	0	0	0	86	86	0	0	0	0	0
I_NC_023028.1_Ab_2643608_2695606_00057	1236|Gammaproteobacteria	-	-	-	375				hypothetical protein	60	27	27	0	0	0	0	0	0	0	0	0	0	0	0	33	33	0	0	0	0	0
I_NC_023028.1_Ab_2643608_2695606_00068	1236|Gammaproteobacteria	-	-	-	723				hypothetical protein	22	14	14	0	0	0	0	0	2	2	0	0	0	0	0	6	6	0	0	0	0	0
I_NC_023028.1_Ab_2643608_2695606_00069	1236|Gammaproteobacteria	-	-	-	264				hypothetical protein	18	11	11	0	0	0	0	0	2	2	0	0	0	0	0	5	5	0	0	0	0	0
I_NC_023066.1_Pa_2754733_2865203_00007	135614|Xanthomonadales	Glutaredoxin	-	Glutaredoxin	369				hypothetical protein	2	2	0	0	0	0	2	0	0	0	0	0	0	0	0	0	0	0	0	0	0	0
I_NC_023066.1_Pa_2754733_2865203_00025	28216|Betaproteobacteria	Belongs to the membrane fusion protein (MFP) (TC 8.A.1) family	-	HlyD_D23	603	mdtE			Multidrug resistance protein MdtE	2	2	0	0	0	0	2	0	0	0	0	0	0	0	0	0	0	0	0	0	0	0
I_NC_023066.1_Pa_2754733_2865203_00026	28216|Betaproteobacteria	Belongs to the membrane fusion protein (MFP) (TC 8.A.1) family	-	HlyD_D23	711	mdtA_2			Multidrug resistance protein MdtA	2	2	0	0	0	0	2	0	0	0	0	0	0	0	0	0	0	0	0	0	0	0
I_NC_023066.1_Pa_2754733_2865203_00032	28216|Betaproteobacteria	Major Facilitator Superfamily	-	MFS_1	846	rfnT_2			Riboflavin transporter RfnT	2	2	0	0	0	0	2	0	0	0	0	0	0	0	0	0	0	0	0	0	0	0
I_NC_023149.1_Pa_1058180_1080180_00002	1236|Gammaproteobacteria	viral genome integration into host DNA	-	-	1929				hypothetical protein	34	34	0	0	0	0	34	0	0	0	0	0	0	0	0	0	0	0	0	0	0	0
I_NC_023149.1_Pa_1058180_1080180_00003	1236|Gammaproteobacteria	viral genome integration into host DNA	-	Phage_integrase	2049				hypothetical protein	35	35	0	0	0	0	35	0	0	0	0	0	0	0	0	0	0	0	0	0	0	0
I_NC_023149.1_Pa_1058180_1080180_00004	1224|Proteobacteria	-	-	-	429				hypothetical protein	36	36	0	0	0	0	36	0	0	0	0	0	0	0	0	0	0	0	0	0	0	0
I_NC_023149.1_Pa_1058180_1080180_00006	1236|Gammaproteobacteria	-	-	-	579				hypothetical protein	79	79	0	0	0	0	79	0	0	0	0	0	0	0	0	0	0	0	0	0	0	0
I_NC_023149.1_Pa_1058180_1080180_00009	2|Bacteria	inositol monophosphate 1-phosphatase activity	-	ADP_ribosyl_GH,Inositol_P	495	cysQ	3.1.3.7		3'(2'),5'-bisphosphate nucleotidase CysQ	30	30	0	0	0	0	30	0	0	0	0	0	0	0	0	0	0	0	0	0	0	0
I_NC_023149.1_Pa_1058180_1080180_00010	1236|Gammaproteobacteria	Transposase	-	HTH_Tnp_1	318				hypothetical protein	32	32	0	0	0	0	32	0	0	0	0	0	0	0	0	0	0	0	0	0	0	0
I_NC_023149.1_Pa_1058180_1080180_00012	1236|Gammaproteobacteria	COG3039 Transposase and inactivated derivatives IS5 family	-	DDE_Tnp_1,DUF772	381				hypothetical protein	147	39	0	0	0	1	38	0	107	0	0	0	106	1	0	1	0	0	0	1	0	0
I_NC_023149.1_Pa_1058180_1080180_00014	1236|Gammaproteobacteria	Catalyzes the NADPH-dependent reduction of glyoxylate and hydroxypyruvate into glycolate and glycerate, respectively	-	2-Hacid_dh,2-Hacid_dh_C	1011	ptxD	1.20.1.1		Phosphonate dehydrogenase	152	44	0	0	0	1	43	0	106	0	0	0	106	0	0	2	0	0	0	1	1	0
I_NC_023149.1_Pa_1058180_1080180_00015	1236|Gammaproteobacteria	Phosphonate ABC transporter	phnE_2	BPD_transp_1	828	phnE		COG3639	Phosphate-import permease protein PhnE	151	43	0	0	0	1	42	0	106	0	0	0	106	0	0	2	0	0	0	1	1	0
I_NC_023149.1_Pa_1058180_1080180_00016	1236|Gammaproteobacteria	Phosphonate ABC transporter	phnD	Phosphonate-bd	864	ptxB			putative phosphite transport system-binding protein PtxB	153	44	0	0	0	1	43	0	107	0	0	0	107	0	0	2	0	0	0	1	1	0
I_NC_023149.1_Pa_1058180_1080180_00018	1236|Gammaproteobacteria	COG3039 Transposase and inactivated derivatives IS5 family	-	DDE_Tnp_1,DUF772	642				hypothetical protein	142	35	0	0	0	0	35	0	106	0	0	0	106	0	0	1	0	0	0	1	0	0
I_NC_023149.1_Pa_1058180_1080180_00019	1236|Gammaproteobacteria	reverse transcriptase	-	GIIM,RVT_1	1269				hypothetical protein	45	39	0	0	0	0	39	0	0	0	0	0	0	0	0	6	0	0	0	0	6	0
I_NC_023149.1_Pa_1058180_1080180_00020	1224|Proteobacteria	ATPase (AAA superfamily	-	CHB_HEX_C_1,DUF499,Fn3_assoc	399				hypothetical protein	36	33	0	0	0	0	33	0	3	0	0	0	3	0	0	0	0	0	0	0	0	0
I_NC_023149.1_Pa_1058180_1080180_00021					180				hypothetical protein	36	36	0	0	0	0	36	0	0	0	0	0	0	0	0	0	0	0	0	0	0	0
I_NC_023149.1_Pa_1058180_1080180_00022					444				hypothetical protein	31	31	0	0	0	0	31	0	0	0	0	0	0	0	0	0	0	0	0	0	0	0
I_NC_023149.1_Pa_1058180_1080180_00023	1224|Proteobacteria	Pfam Adenylate and Guanylate cyclase catalytic domain	-	Guanylate_cyc	1545				hypothetical protein	35	35	0	0	0	0	35	0	0	0	0	0	0	0	0	0	0	0	0	0	0	0
I_NC_023149.1_Pa_1058180_1080180_00024	1224|Proteobacteria	nucleotide-binding protein	-	TIR-like,cNMP_binding	927				hypothetical protein	35	35	0	0	0	0	35	0	0	0	0	0	0	0	0	0	0	0	0	0	0	0
I_NC_023149.1_Pa_2222393_2274751_00002	1236|Gammaproteobacteria	Protein of unknown function (DUF1016)	-	DUF1016	225				hypothetical protein	1	1	0	0	0	0	1	0	0	0	0	0	0	0	0	0	0	0	0	0	0	0
I_NC_023149.1_Pa_2222393_2274751_00003	28216|Betaproteobacteria	PFAM Integrase catalytic region	-	rve	1524				IS21 family transposase ISPpu7	1	1	0	0	0	0	1	0	0	0	0	0	0	0	0	0	0	0	0	0	0	0
I_NC_023149.1_Pa_2222393_2274751_00004	28216|Betaproteobacteria	PFAM IstB domain protein ATP-binding protein	-	IstB_IS21,IstB_IS21_ATP	738				IS21 family transposase IS408	1	1	0	0	0	0	1	0	0	0	0	0	0	0	0	0	0	0	0	0	0	0
I_NC_023149.1_Pa_2222393_2274751_00007	1236|Gammaproteobacteria	NADPH-dependent FMN reductase	arsH1	FMN_red	738	arsH	1.-.-.-	COG0431	NADPH-dependent FMN reductase ArsH	62	62	0	0	1	0	61	0	0	0	0	0	0	0	0	0	0	0	0	0	0	0
I_NC_023149.1_Pa_2222393_2274751_00009	1236|Gammaproteobacteria	COG0798 Arsenite efflux pump ACR3 and related permeases	arsB	SBF	1113	acr3		COG0798	Arsenical-resistance protein Acr3	19	19	0	0	1	0	18	0	0	0	0	0	0	0	0	0	0	0	0	0	0	0
I_NC_023149.1_Pa_2222393_2274751_00010	1236|Gammaproteobacteria	Anion-transporting ATPase	arsA	ArsA_ATPase,CbiA	1767	arsA	7.3.2.7		Arsenical pump-driving ATPase	19	19	0	0	1	0	18	0	0	0	0	0	0	0	0	0	0	0	0	0	0	0
I_NC_023149.1_Pa_2222393_2274751_00011	1236|Gammaproteobacteria	Arsenical resistance operon trans-acting repressor ArsD	arsD	ArsD	360	arsD			Arsenical resistance operon trans-acting repressor ArsD	7	7	0	0	0	0	7	0	0	0	0	0	0	0	0	0	0	0	0	0	0	0
I_NC_023149.1_Pa_2222393_2274751_00019					825				hypothetical protein	4	4	0	0	0	0	4	0	0	0	0	0	0	0	0	0	0	0	0	0	0	0
I_NC_023149.1_Pa_2222393_2274751_00022	1236|Gammaproteobacteria	Protein of unknown function (DUF2958)	-	DUF2958	351				hypothetical protein	17	17	0	0	0	0	17	0	0	0	0	0	0	0	0	0	0	0	0	0	0	0
I_NC_023149.1_Pa_2222393_2274751_00031	1236|Gammaproteobacteria	Flavin reductase like domain	hpaC	Flavin_Reduct	459	hpaC	1.5.1.37	COG1853	4-hydroxyphenylacetate 3-monooxygenase reductase component	4	4	0	0	1	0	3	0	0	0	0	0	0	0	0	0	0	0	0	0	0	0
I_NC_023149.1_Pa_2222393_2274751_00032	1236|Gammaproteobacteria	Xylose isomerase-like TIM barrel	-	AP_endonuc_2	888				hypothetical protein	4	4	0	0	1	0	3	0	0	0	0	0	0	0	0	0	0	0	0	0	0	0
I_NC_023149.1_Pa_2222393_2274751_00033	1236|Gammaproteobacteria	COG2141 Coenzyme F420-dependent N5,N10-methylene tetrahydromethanopterin reductase and related flavin-dependent oxidoreductases	-	Bac_luciferase	741	fgd	1.1.98.2		F420-dependent glucose-6-phosphate dehydrogenase	4	4	0	0	1	0	3	0	0	0	0	0	0	0	0	0	0	0	0	0	0	0
I_NC_023149.1_Pa_2222393_2274751_00035	1236|Gammaproteobacteria	Predicted permease	-	ArsP_1	1035				hypothetical protein	6	5	0	0	1	0	4	0	1	0	0	0	0	1	0	0	0	0	0	0	0	0
I_NC_023149.1_Pa_2222393_2274751_00036	1236|Gammaproteobacteria	Bacterial regulatory proteins, tetR family	-	TetR_N	606				hypothetical protein	4	4	0	0	1	0	3	0	0	0	0	0	0	0	0	0	0	0	0	0	0	0
I_NC_023149.1_Pa_2222393_2274751_00037	1236|Gammaproteobacteria	Biotin-lipoyl like	bepF	Biotin_lipoyl_2,HlyD_3,HlyD_D23	1269	bepF			Efflux pump periplasmic linker BepF	4	4	0	0	1	0	3	0	0	0	0	0	0	0	0	0	0	0	0	0	0	0
I_NC_023149.1_Pa_2222393_2274751_00038	1236|Gammaproteobacteria	efflux pump	mexF	ACR_tran	3168	oqxB7			multidrug efflux RND transporter permease subunit OqxB7	4	4	0	0	1	0	3	0	0	0	0	0	0	0	0	0	0	0	0	0	0	0
I_NC_023149.1_Pa_2222393_2274751_00039	1236|Gammaproteobacteria	Outer membrane efflux protein	-	OEP	1602	arpC		COG1538	Antibiotic efflux pump outer membrane protein ArpC	4	4	0	0	1	0	3	0	0	0	0	0	0	0	0	0	0	0	0	0	0	0
I_NC_023149.1_Pa_2412410_2517963_00002	204441|Rhodospirillales	Cytoplasmic	-	rve	1500				hypothetical protein	4	4	0	0	0	0	4	0	0	0	0	0	0	0	0	0	0	0	0	0	0	0
I_NC_023149.1_Pa_2412410_2517963_00006	28216|Betaproteobacteria	PFAM transposase, IS4 family protein	-	DDE_Tnp_1	456			COG3039	IS5 family transposase ISStma16	4	4	0	0	0	0	4	0	0	0	0	0	0	0	0	0	0	0	0	0	0	0
I_NC_023149.1_Pa_2412410_2517963_00009	1236|Gammaproteobacteria	Integrase core domain	-	HTH_21,rve,rve_3	843				IS3 family transposase ISPa32	57	39	0	0	0	0	39	0	0	0	0	0	0	0	0	18	0	0	0	0	18	0
I_NC_023149.1_Pa_2412410_2517963_00026	28216|Betaproteobacteria	Transcriptional regulator PadR-like family	-	PadR	330				hypothetical protein	14	14	0	0	0	0	14	0	0	0	0	0	0	0	0	0	0	0	0	0	0	0
I_NC_023149.1_Pa_2412410_2517963_00110	28216|Betaproteobacteria	Killing trait	-	RebB	321				hypothetical protein	165	88	0	0	0	0	88	0	0	0	0	0	0	0	0	77	0	0	0	0	77	0
I_NC_023149.1_Pa_2412410_2517963_00112	28216|Betaproteobacteria	-	-	-	546				hypothetical protein	83	44	0	0	0	0	44	0	0	0	0	0	0	0	0	39	0	0	0	0	39	0
I_NC_023149.1_Pa_2412410_2517963_00114					195				hypothetical protein	78	42	0	0	0	0	42	0	0	0	0	0	0	0	0	36	0	0	0	0	36	0
I_NC_023149.1_Pa_2412410_2517963_00115					2142				hypothetical protein	81	43	0	0	0	0	43	0	0	0	0	0	0	0	0	38	0	0	0	0	38	0
I_NC_023149.1_Pa_2412410_2517963_00116	28216|Betaproteobacteria	-	-	-	633				hypothetical protein	81	44	0	0	0	0	44	0	0	0	0	0	0	0	0	37	0	0	0	0	37	0
I_NC_023149.1_Pa_2412410_2517963_00117	28216|Betaproteobacteria	Killing trait	-	RebB	243				hypothetical protein	82	44	0	0	0	0	44	0	0	0	0	0	0	0	0	38	0	0	0	0	38	0
I_NC_023149.1_Pa_2412410_2517963_00118	1224|Proteobacteria	RNA polymerase	-	Sigma70_r2,Sigma70_r4_2	594				hypothetical protein	82	44	0	0	0	0	44	0	0	0	0	0	0	0	0	38	0	0	0	0	38	0
I_NC_023149.1_Pa_2412410_2517963_00119	28216|Betaproteobacteria	Cyclic nucleotide-monophosphate binding domain	-	HTH_Crp_2,cNMP_binding	726				hypothetical protein	82	44	0	0	0	0	44	0	0	0	0	0	0	0	0	38	0	0	0	0	38	0
I_NC_023149.1_Pa_3299518_3379970_00001					456				hypothetical protein	1	1	0	0	0	0	1	0	0	0	0	0	0	0	0	0	0	0	0	0	0	0
I_NC_023149.1_Pa_3299518_3379970_00003	1236|Gammaproteobacteria	Zn-dependent hydrolases of the beta-lactamase fold	romA	Lactamase_B_2	969			COG2220	putative protein	1	1	0	0	0	0	1	0	0	0	0	0	0	0	0	0	0	0	0	0	0	0
I_NC_023149.1_Pa_3299518_3379970_00004	1236|Gammaproteobacteria	-	-	-	261				hypothetical protein	3	2	0	0	0	0	2	0	0	0	0	0	0	0	0	1	0	0	0	0	1	0
I_NC_023149.1_Pa_3299518_3379970_00005	186801|Clostridia	Helix-turn-helix	-	HTH_3	363				hypothetical protein	1	1	0	0	0	0	1	0	0	0	0	0	0	0	0	0	0	0	0	0	0	0
I_NC_023149.1_Pa_3299518_3379970_00006	1236|Gammaproteobacteria	Phage replication protein CRI	g2p	Phage_CRI,Phage_X	747				hypothetical protein	1	1	0	0	0	0	1	0	0	0	0	0	0	0	0	0	0	0	0	0	0	0
I_NC_023149.1_Pa_3299518_3379970_00007					390				hypothetical protein	1	1	0	0	0	0	1	0	0	0	0	0	0	0	0	0	0	0	0	0	0	0
I_NC_023149.1_Pa_3299518_3379970_00008					255				hypothetical protein	14	7	0	0	0	0	7	0	0	0	0	0	0	0	0	7	0	0	0	0	7	0
I_NC_023149.1_Pa_3299518_3379970_00009					111				hypothetical protein	1	1	0	0	0	0	1	0	0	0	0	0	0	0	0	0	0	0	0	0	0	0
I_NC_023149.1_Pa_3299518_3379970_00010					171				hypothetical protein	1	1	0	0	0	0	1	0	0	0	0	0	0	0	0	0	0	0	0	0	0	0
I_NC_023149.1_Pa_3299518_3379970_00011					216				hypothetical protein	8	8	0	0	0	0	8	0	0	0	0	0	0	0	0	0	0	0	0	0	0	0
I_NC_023149.1_Pa_3299518_3379970_00012					231				hypothetical protein	17	7	0	0	0	0	7	0	0	0	0	0	0	0	0	10	0	0	0	0	10	0
I_NC_023149.1_Pa_3299518_3379970_00014	1236|Gammaproteobacteria	Protein of unknown function (DUF2523)	-	DUF2523	315				hypothetical protein	1	1	0	0	0	0	1	0	0	0	0	0	0	0	0	0	0	0	0	0	0	0
I_NC_023149.1_Pa_3299518_3379970_00016					231				hypothetical protein	1	1	0	0	0	0	1	0	0	0	0	0	0	0	0	0	0	0	0	0	0	0
I_NC_023149.1_Pa_3299518_3379970_00018					678				hypothetical protein	1	1	0	0	0	0	1	0	0	0	0	0	0	0	0	0	0	0	0	0	0	0
I_NC_023149.1_Pa_3299518_3379970_00019					171				hypothetical protein	1	1	0	0	0	0	1	0	0	0	0	0	0	0	0	0	0	0	0	0	0	0
I_NC_023149.1_Pa_3299518_3379970_00021					681				hypothetical protein	1	1	0	0	0	0	1	0	0	0	0	0	0	0	0	0	0	0	0	0	0	0
I_NC_023149.1_Pa_3299518_3379970_00023					345				hypothetical protein	14	6	0	0	0	0	6	0	0	0	0	0	0	0	0	8	0	0	0	0	8	0
I_NC_023149.1_Pa_3299518_3379970_00027	1236|Gammaproteobacteria	Protein of unknown function (DUF2523)	-	DUF2523	312				hypothetical protein	17	7	0	0	0	0	7	0	0	0	0	0	0	0	0	10	0	0	0	0	10	0
I_NC_023149.1_Pa_3299518_3379970_00029					543				hypothetical protein	10	9	0	0	0	0	9	0	0	0	0	0	0	0	0	1	0	0	0	0	1	0
I_NC_023149.1_Pa_3299518_3379970_00031	1236|Gammaproteobacteria	Phytanoyl-CoA dioxygenase (PhyH)	-	PhyH	867				hypothetical protein	9	8	0	0	0	0	8	0	0	0	0	0	0	0	0	1	0	0	0	0	1	0
I_NC_023149.1_Pa_3299518_3379970_00033	1236|Gammaproteobacteria	Transposase	-	DDE_Tnp_Tn3,DUF4158	3018				Tn3 family transposase ISPa42	33	19	0	0	0	0	19	0	2	0	0	0	0	2	0	12	0	0	0	0	12	0
I_NC_023149.1_Pa_3299518_3379970_00034	1236|Gammaproteobacteria	tnpA repressor protein	tnpC	-	363				hypothetical protein	6	6	0	0	0	0	6	0	0	0	0	0	0	0	0	0	0	0	0	0	0	0
I_NC_023149.1_Pa_3299518_3379970_00036	1236|Gammaproteobacteria	Fatty acid hydroxylase superfamily	-	FA_hydroxylase	336				hypothetical protein	3	3	0	0	0	0	3	0	0	0	0	0	0	0	0	0	0	0	0	0	0	0
I_NC_023149.1_Pa_3299518_3379970_00037	1236|Gammaproteobacteria	AraC family transcriptional regulator	-	HTH_18	735				hypothetical protein	8	8	0	0	0	0	8	0	0	0	0	0	0	0	0	0	0	0	0	0	0	0
I_NC_023149.1_Pa_3299518_3379970_00039	1236|Gammaproteobacteria	outer membrane efflux protein	-	OEP	1263				hypothetical protein	8	8	0	0	0	0	8	0	0	0	0	0	0	0	0	0	0	0	0	0	0	0
I_NC_023149.1_Pa_3299518_3379970_00040	1236|Gammaproteobacteria	Belongs to the membrane fusion protein (MFP) (TC 8.A.1) family	cusB	CusF_Ec,HlyD_D23,HlyD_D4	1461				hypothetical protein	8	8	0	0	0	0	8	0	0	0	0	0	0	0	0	0	0	0	0	0	0	0
I_NC_023149.1_Pa_3299518_3379970_00041	1236|Gammaproteobacteria	AcrB/AcrD/AcrF family	cusA	ACR_tran	3150	cusA		COG3696	Cation efflux system protein CusA	8	8	0	0	0	0	8	0	0	0	0	0	0	0	0	0	0	0	0	0	0	0
I_NC_023149.1_Pa_3299518_3379970_00043	1236|Gammaproteobacteria	-	tnpC	-	363				hypothetical protein	28	17	0	0	0	0	17	0	2	0	0	0	0	2	0	9	0	0	0	0	9	0
I_NC_023149.1_Pa_3299518_3379970_00045					906				hypothetical protein	33	17	0	0	0	0	17	0	1	0	0	0	0	1	0	15	0	0	0	0	15	0
I_NC_023149.1_Pa_3299518_3379970_00046					729				hypothetical protein	33	17	0	0	0	0	17	0	1	0	0	0	0	1	0	15	0	0	0	0	15	0
I_NC_023149.1_Pa_3299518_3379970_00047	204441|Rhodospirillales	Homospermidine synthase	hss	Sacchrp_dh_C,Sacchrp_dh_NADP	1410	hss	2.5.1.44		Homospermidine synthase	31	15	0	0	0	0	15	0	1	0	0	0	0	1	0	15	0	0	0	0	15	0
I_NC_023149.1_Pa_3299518_3379970_00048	1236|Gammaproteobacteria	-	-	-	1317				hypothetical protein	33	17	0	0	0	0	17	0	1	0	0	0	0	1	0	15	0	0	0	0	15	0
I_NC_023149.1_Pa_3299518_3379970_00050	1236|Gammaproteobacteria	Phage integrase family	tnpS	Phage_integrase	972	xerC			Tyrosine recombinase XerC	33	18	0	0	0	0	18	0	1	0	0	0	0	1	0	14	0	0	0	0	14	0
I_NC_023149.1_Pa_3299518_3379970_00051	1236|Gammaproteobacteria	Plasmid replication region DNA-binding N-term	-	KfrA_N	999	smc			Chromosome partition protein Smc	10	8	0	0	0	0	8	0	0	0	0	0	0	0	0	2	0	0	0	0	2	0
I_NC_023149.1_Pa_3299518_3379970_00052	1236|Gammaproteobacteria	-	-	-	645				putative protein	12	9	0	0	0	0	9	0	0	0	0	0	0	0	0	3	0	0	0	0	3	0
I_NC_023149.1_Pa_3299518_3379970_00053	1224|Proteobacteria	-	-	-	480				hypothetical protein	12	9	0	0	0	0	9	0	0	0	0	0	0	0	0	3	0	0	0	0	3	0
I_NC_023149.1_Pa_3299518_3379970_00055	1236|Gammaproteobacteria	MMPL family	-	MMPL	2403	mdtC			Multidrug resistance protein MdtC	15	15	0	0	0	0	15	0	0	0	0	0	0	0	0	0	0	0	0	0	0	0
I_NC_023149.1_Pa_3299518_3379970_00057	1236|Gammaproteobacteria	Protein of unknown function (DUF1329)	-	DUF1329	1425				putative protein	8	8	0	0	0	0	8	0	0	0	0	0	0	0	0	0	0	0	0	0	0	0
I_NC_023149.1_Pa_3299518_3379970_00059	1236|Gammaproteobacteria	FAD binding domain	-	DAO	1368	puuB	1.4.3.-		Gamma-glutamylputrescine oxidoreductase	9	9	0	0	0	0	9	0	0	0	0	0	0	0	0	0	0	0	0	0	0	0
I_NC_023149.1_Pa_3299518_3379970_00061	1236|Gammaproteobacteria	Bacterial regulatory proteins, tetR family	-	TetR_N	582				hypothetical protein	9	9	0	0	0	0	9	0	0	0	0	0	0	0	0	0	0	0	0	0	0	0
I_NC_023149.1_Pa_3299518_3379970_00062	1236|Gammaproteobacteria	Flavin-binding monooxygenase-like	ethA	FMO-like,NAD_binding_8,Pyr_redox_3	1527		1.14.13.-	COG2072	Baeyer-Villiger monooxygenase	9	9	0	0	0	0	9	0	0	0	0	0	0	0	0	0	0	0	0	0	0	0
I_NC_023149.1_Pa_3299518_3379970_00063	1236|Gammaproteobacteria	hydrolases or acyltransferases (alpha beta hydrolase superfamily)	-	Abhydrolase_1	876	rdmC	3.1.1.95		Aclacinomycin methylesterase RdmC	9	9	0	0	0	0	9	0	0	0	0	0	0	0	0	0	0	0	0	0	0	0
I_NC_023149.1_Pa_3299518_3379970_00064	1236|Gammaproteobacteria	Iron-containing alcohol dehydrogenase	-	Fe-ADH	1158	dhaT	1.1.1.202	COG1454	1,3-propanediol dehydrogenase	9	9	0	0	0	0	9	0	0	0	0	0	0	0	0	0	0	0	0	0	0	0
I_NC_023149.1_Pa_3299518_3379970_00065	1236|Gammaproteobacteria	Amino acid permease	-	AA_permease,AA_permease_2	1332	puuP		COG0531	Putrescine importer PuuP	9	9	0	0	0	0	9	0	0	0	0	0	0	0	0	0	0	0	0	0	0	0
I_NC_023149.1_Pa_3299518_3379970_00067	1236|Gammaproteobacteria	Belongs to the class-III pyridoxal-phosphate-dependent aminotransferase family	ectB	Aminotran_3	1254	ectB	2.6.1.76		Diaminobutyrate--2-oxoglutarate transaminase	9	9	0	0	0	0	9	0	0	0	0	0	0	0	0	0	0	0	0	0	0	0
I_NC_023149.1_Pa_3299518_3379970_00068	1236|Gammaproteobacteria	NAD binding domain of 6-phosphogluconate dehydrogenase	-	NAD_binding_2	960		1.1.1.373		3-sulfolactaldehyde reductase	9	9	0	0	0	0	9	0	0	0	0	0	0	0	0	0	0	0	0	0	0	0
I_NC_023149.1_Pa_3299518_3379970_00069					153				hypothetical protein	8	8	0	0	0	0	8	0	0	0	0	0	0	0	0	0	0	0	0	0	0	0
I_NC_023149.1_Pa_3299518_3379970_00070	1236|Gammaproteobacteria	Sodium:solute symporter family	actP	SSF	1659	actP		COG4147	Cation/acetate symporter ActP	9	9	0	0	0	0	9	0	0	0	0	0	0	0	0	0	0	0	0	0	0	0
I_NC_023149.1_Pa_3299518_3379970_00071	2|Bacteria	Protein of unknown function, DUF485	-	DUF485	324	yjcH		COG3162	Inner membrane protein YjcH	9	9	0	0	0	0	9	0	0	0	0	0	0	0	0	0	0	0	0	0	0	0
I_NC_023149.1_Pa_3299518_3379970_00072	1236|Gammaproteobacteria	AMP-binding enzyme C-terminal domain	-	AMP-binding,AMP-binding_C	1692		6.2.1.3	COG0318	Long-chain-fatty-acid--CoA ligase	9	9	0	0	0	0	9	0	0	0	0	0	0	0	0	0	0	0	0	0	0	0
I_NC_023149.1_Pa_3299518_3379970_00074	1236|Gammaproteobacteria	Acyl-CoA dehydrogenase, C-terminal domain	-	Acyl-CoA_dh_1,Acyl-CoA_dh_M,Acyl-CoA_dh_N	1173	carC	1.3.1.108	COG1960	Caffeyl-CoA reductase-Etf complex subunit CarC	9	9	0	0	0	0	9	0	0	0	0	0	0	0	0	0	0	0	0	0	0	0
I_NC_023149.1_Pa_3299518_3379970_00075	1236|Gammaproteobacteria	-	-	-	357				hypothetical protein	9	9	0	0	0	0	9	0	0	0	0	0	0	0	0	0	0	0	0	0	0	0
I_NC_023149.1_Pa_3299518_3379970_00077	1236|Gammaproteobacteria	Propionate catabolism activator	prpR	HTH_8,PrpR_N,Sigma54_activat	1953	norR			Anaerobic nitric oxide reductase transcription regulator NorR	9	9	0	0	0	0	9	0	0	0	0	0	0	0	0	0	0	0	0	0	0	0
I_NC_023149.1_Pa_3299518_3379970_00078	1236|Gammaproteobacteria	-	-	-	504				hypothetical protein	9	9	0	0	0	0	9	0	0	0	0	0	0	0	0	0	0	0	0	0	0	0
I_NC_023149.1_Pa_3299518_3379970_00079	1236|Gammaproteobacteria	MlaD protein	yebT	MlaD	2304	yebT		COG3008	Intermembrane transport protein YebT	9	9	0	0	0	0	9	0	0	0	0	0	0	0	0	0	0	0	0	0	0	0
I_NC_023149.1_Pa_3299518_3379970_00080	1236|Gammaproteobacteria	paraquat-inducible protein A	yebS	PqiA	621	pqiA		COG2995	Intermembrane transport protein PqiA	9	9	0	0	0	0	9	0	0	0	0	0	0	0	0	0	0	0	0	0	0	0
I_NC_023149.1_Pa_4723875_4816478_00004	1236|Gammaproteobacteria	-	-	-	663				hypothetical protein	14	14	0	0	0	0	14	0	0	0	0	0	0	0	0	0	0	0	0	0	0	0
I_NC_023149.1_Pa_4723875_4816478_00005	1236|Gammaproteobacteria	-	-	-	684				hypothetical protein	17	17	0	0	0	0	17	0	0	0	0	0	0	0	0	0	0	0	0	0	0	0
I_NC_023149.1_Pa_4723875_4816478_00022					1254				hypothetical protein	7	7	0	0	0	0	7	0	0	0	0	0	0	0	0	0	0	0	0	0	0	0
I_NC_023149.1_Pa_4723875_4816478_00023					129				hypothetical protein	18	18	0	0	0	0	18	0	0	0	0	0	0	0	0	0	0	0	0	0	0	0
I_NC_023149.1_Pa_4723875_4816478_00035	1236|Gammaproteobacteria	Helix-turn-helix	-	HTH_3	291				hypothetical protein	66	47	0	0	0	0	47	0	1	0	0	0	0	1	0	18	0	0	0	0	18	0
I_NC_023149.1_Pa_4723875_4816478_00036	1236|Gammaproteobacteria	addiction module killer protein	-	Gp49	300				hypothetical protein	62	47	0	0	0	0	47	0	1	0	0	0	0	1	0	14	0	0	0	0	14	0
I_NC_023149.1_Pa_4723875_4816478_00063					333				hypothetical protein	14	14	0	0	0	0	14	0	0	0	0	0	0	0	0	0	0	0	0	0	0	0
I_NC_023149.1_Pa_4723875_4816478_00066					279				hypothetical protein	41	41	0	0	0	0	41	0	0	0	0	0	0	0	0	0	0	0	0	0	0	0
I_NC_023149.1_Pa_4723875_4816478_00068	1236|Gammaproteobacteria	-	-	-	375				hypothetical protein	44	33	0	0	0	0	33	0	0	0	0	0	0	0	0	11	0	0	0	0	11	0
I_NC_023149.1_Pa_4723875_4816478_00070	1236|Gammaproteobacteria	oxidoreductase activity	-	-	597				hypothetical protein	41	31	0	0	0	0	31	0	0	0	0	0	0	0	0	10	0	0	0	0	10	0
I_NC_023149.1_Pa_4723875_4816478_00071					204				hypothetical protein	27	26	0	0	0	0	26	0	0	0	0	0	0	0	0	1	0	0	0	0	1	0
I_NC_023149.1_Pa_4723875_4816478_00072					393				hypothetical protein	35	33	0	0	0	0	33	0	0	0	0	0	0	0	0	2	0	0	0	0	2	0
I_NC_023149.1_Pa_4723875_4816478_00073					324				hypothetical protein	40	32	0	0	0	0	32	0	0	0	0	0	0	0	0	8	0	0	0	0	8	0
I_NC_023149.1_Pa_4723875_4816478_00074					699				hypothetical protein	39	30	0	0	0	0	30	0	0	0	0	0	0	0	0	9	0	0	0	0	9	0
I_NC_023149.1_Pa_4723875_4816478_00101	1236|Gammaproteobacteria	ChrR Cupin-like domain	-	Cupin_7	681				hypothetical protein	21	20	0	0	0	0	20	0	1	0	0	0	0	1	0	0	0	0	0	0	0	0
I_NC_023149.1_Pa_4723875_4816478_00102	1236|Gammaproteobacteria	Transcriptional regulator	yxaF	TetR_C_13,TetR_N	585				hypothetical protein	21	20	0	0	0	0	20	0	1	0	0	0	0	1	0	0	0	0	0	0	0	0
I_NC_023149.1_Pa_4723875_4816478_00103	1236|Gammaproteobacteria	Enoyl-(Acyl carrier protein) reductase	-	adh_short_C2	777	baiA	1.1.1.392		3-alpha-hydroxycholanate dehydrogenase (NADP(+))	21	20	0	0	0	0	20	0	1	0	0	0	0	1	0	0	0	0	0	0	0	0
I_NC_023149.1_Pa_4723875_4816478_00105					609				hypothetical protein	19	18	0	0	0	0	18	0	0	0	0	0	0	0	0	1	0	0	0	0	1	0
I_NC_023149.1_Pa_5321246_5374149_00005	28216|Betaproteobacteria	conjugation	-	-	303				hypothetical protein	12	12	0	0	0	0	12	0	0	0	0	0	0	0	0	0	0	0	0	0	0	0
I_NC_023149.1_Pa_5321246_5374149_00012	28216|Betaproteobacteria	PFAM TRAG family protein	-	T4SS-DNA_transf	2034	traG			Conjugal transfer protein TraG	186	178	0	0	9	0	169	0	7	0	0	6	0	1	0	1	0	0	0	0	1	0
I_NC_023149.1_Pa_5321246_5374149_00034	28216|Betaproteobacteria	Protein of unknown function (DUF2958)	-	DUF2958	348				hypothetical protein	3	3	0	0	1	0	2	0	0	0	0	0	0	0	0	0	0	0	0	0	0	0
I_NC_023149.1_Pa_5321246_5374149_00044	28216|Betaproteobacteria	competence protein COMEC	-	-	1071				hypothetical protein	21	20	0	0	1	0	19	0	1	1	0	0	0	0	0	0	0	0	0	0	0	0
I_NC_023149.1_Pa_5321246_5374149_00045	28216|Betaproteobacteria	Prokaryotic E2 family A	-	Prok-E2_A,Prok-JAB,ThiF	2256				hypothetical protein	21	20	0	0	1	0	19	0	1	1	0	0	0	0	0	0	0	0	0	0	0	0
I_NC_023149.1_Pa_5321246_5374149_00046	28216|Betaproteobacteria	competence protein COMEC	-	-	1194				hypothetical protein	21	20	0	0	1	0	19	0	1	1	0	0	0	0	0	0	0	0	0	0	0	0
I_NZ_AP013357.1_Ab_2221244_2262757_00001	1236|Gammaproteobacteria	Involved in the glycolate utilization. Catalyzes the condensation and subsequent hydrolysis of acetyl-coenzyme A (acetyl-CoA) and glyoxylate to form malate and CoA	glcB	Malate_synthase	2166	glcB	2.3.3.9	COG2225	Malate synthase G	11	11	11	0	0	0	0	0	0	0	0	0	0	0	0	0	0	0	0	0	0	0
I_NZ_AP013357.1_Ab_2221244_2262757_00002	1236|Gammaproteobacteria	-	-	-	198				hypothetical protein	19	12	12	0	0	0	0	0	1	1	0	0	0	0	0	6	6	0	0	0	0	0
I_NZ_AP013357.1_Ab_2221244_2262757_00003	1236|Gammaproteobacteria	-	-	-	369				hypothetical protein	22	11	11	0	0	0	0	0	0	0	0	0	0	0	0	11	11	0	0	0	0	0
I_NZ_AP013357.1_Ab_2221244_2262757_00011	1236|Gammaproteobacteria	-	-	-	1176				hypothetical protein	1	1	1	0	0	0	0	0	0	0	0	0	0	0	0	0	0	0	0	0	0	0
I_NZ_AP013357.1_Ab_2221244_2262757_00012	1236|Gammaproteobacteria	Phage minor tail protein	-	Phage_min_tail	342				hypothetical protein	32	7	7	0	0	0	0	0	0	0	0	0	0	0	0	25	25	0	0	0	0	0
I_NZ_AP013357.1_Ab_2221244_2262757_00013					261				hypothetical protein	2	2	2	0	0	0	0	0	0	0	0	0	0	0	0	0	0	0	0	0	0	0
I_NZ_AP013357.1_Ab_2221244_2262757_00016	1236|Gammaproteobacteria	-	-	-	207				hypothetical protein	19	6	6	0	0	0	0	0	0	0	0	0	0	0	0	13	13	0	0	0	0	0
I_NZ_AP013357.1_Ab_2221244_2262757_00020	1236|Gammaproteobacteria	Bacteriophage HK97-gp10, putative tail-component	-	HK97-gp10_like	486				hypothetical protein	65	14	14	0	0	0	0	0	0	0	0	0	0	0	0	51	51	0	0	0	0	0
I_NZ_AP013357.1_Ab_2221244_2262757_00021	1236|Gammaproteobacteria	Phage head-tail joining protein	-	Phage_H_T_join	420				hypothetical protein	55	14	14	0	0	0	0	0	0	0	0	0	0	0	0	41	41	0	0	0	0	0
I_NZ_AP013357.1_Ab_2221244_2262757_00022	1236|Gammaproteobacteria	Phage gp6-like head-tail connector protein	-	Phage_connect_1	288				hypothetical protein	53	14	14	0	0	0	0	0	0	0	0	0	0	0	0	39	39	0	0	0	0	0
I_NZ_AP013357.1_Ab_2221244_2262757_00024	1236|Gammaproteobacteria	Phage capsid family	-	Phage_capsid	1173				hypothetical protein	52	13	13	0	0	0	0	0	0	0	0	0	0	0	0	39	39	0	0	0	0	0
I_NZ_AP013357.1_Ab_2221244_2262757_00025	1236|Gammaproteobacteria	Caudovirus prohead serine protease	-	Peptidase_S78	663				hypothetical protein	51	13	13	0	0	0	0	0	0	0	0	0	0	0	0	38	38	0	0	0	0	0
I_NZ_AP013357.1_Ab_2221244_2262757_00026	1236|Gammaproteobacteria	Phage portal protein	-	Phage_portal	1227				hypothetical protein	52	14	14	0	0	0	0	0	0	0	0	0	0	0	0	38	38	0	0	0	0	0
I_NZ_AP013357.1_Ab_2221244_2262757_00027	1236|Gammaproteobacteria	Phage Terminase	-	Terminase_1	1695				hypothetical protein	61	8	8	0	0	0	0	0	0	0	0	0	0	0	0	53	53	0	0	0	0	0
I_NZ_AP013357.1_Ab_2221244_2262757_00028					192				hypothetical protein	29	4	4	0	0	0	0	0	0	0	0	0	0	0	0	25	25	0	0	0	0	0
I_NZ_AP013357.1_Ab_2221244_2262757_00029	1236|Gammaproteobacteria	Terminase small subunit	-	Terminase_2	483				hypothetical protein	61	13	13	0	0	0	0	0	0	0	0	0	0	0	0	48	48	0	0	0	0	0
I_NZ_AP013357.1_Ab_2221244_2262757_00030					156				hypothetical protein	1	1	1	0	0	0	0	0	0	0	0	0	0	0	0	0	0	0	0	0	0	0
I_NZ_AP013357.1_Ab_2221244_2262757_00031	1236|Gammaproteobacteria	-	-	-	225				hypothetical protein	31	5	5	0	0	0	0	0	0	0	0	0	0	0	0	26	26	0	0	0	0	0
I_NZ_AP013357.1_Ab_2221244_2262757_00032					291				hypothetical protein	21	7	7	0	0	0	0	0	0	0	0	0	0	0	0	14	14	0	0	0	0	0
I_NZ_AP013357.1_Ab_2221244_2262757_00033	1236|Gammaproteobacteria	-	-	-	558				hypothetical protein	16	6	6	0	0	0	0	0	0	0	0	0	0	0	0	10	10	0	0	0	0	0
I_NZ_AP013357.1_Ab_2221244_2262757_00034					363				hypothetical protein	10	5	5	0	0	0	0	0	0	0	0	0	0	0	0	5	5	0	0	0	0	0
I_NZ_AP013357.1_Ab_2221244_2262757_00038	1236|Gammaproteobacteria	-	-	DUF968	276				hypothetical protein	9	9	9	0	0	0	0	0	0	0	0	0	0	0	0	0	0	0	0	0	0	0
I_NZ_AP013357.1_Ab_2221244_2262757_00040					276				hypothetical protein	30	6	6	0	0	0	0	0	0	0	0	0	0	0	0	24	24	0	0	0	0	0
I_NZ_AP013357.1_Ab_2221244_2262757_00041					501				hypothetical protein	36	9	9	0	0	0	0	0	0	0	0	0	0	0	0	27	27	0	0	0	0	0
I_NZ_AP013357.1_Ab_2221244_2262757_00043					390				hypothetical protein	24	1	1	0	0	0	0	0	0	0	0	0	0	0	0	23	23	0	0	0	0	0
I_NZ_AP013357.1_Ab_2221244_2262757_00044	1236|Gammaproteobacteria	-	-	-	285				hypothetical protein	24	1	1	0	0	0	0	0	0	0	0	0	0	0	0	23	23	0	0	0	0	0
I_NZ_AP013357.1_Ab_2221244_2262757_00046	10662|Myoviridae	-	-	-	345				hypothetical protein	23	1	1	0	0	0	0	0	0	0	0	0	0	0	0	22	22	0	0	0	0	0
I_NZ_AP013357.1_Ab_2221244_2262757_00047	1236|Gammaproteobacteria	DnaB-like helicase N terminal domain	dnaB	DnaB,DnaB_C,Intein_splicing,LAGLIDADG_3	1332	dnaB	3.6.4.12	COG0305	Replicative DNA helicase	33	13	13	0	0	0	0	0	0	0	0	0	0	0	0	20	20	0	0	0	0	0
I_NZ_AP013357.1_Ab_2221244_2262757_00049	1236|Gammaproteobacteria	-	-	-	297				hypothetical protein	18	12	12	0	0	0	0	0	0	0	0	0	0	0	0	6	6	0	0	0	0	0
I_NZ_AP013357.1_Ab_2221244_2262757_00051	1236|Gammaproteobacteria	Peptidase S24-like	-	HTH_3,Peptidase_S24	741				hypothetical protein	14	7	7	0	0	0	0	0	0	0	0	0	0	0	0	7	7	0	0	0	0	0
I_NZ_AP013357.1_Ab_2221244_2262757_00052	1236|Gammaproteobacteria	-	-	-	732				hypothetical protein	14	5	5	0	0	0	0	0	0	0	0	0	0	0	0	9	9	0	0	0	0	0
I_NZ_AP013357.1_Ab_2221244_2262757_00054	1236|Gammaproteobacteria	-	-	-	435				hypothetical protein	37	4	4	0	0	0	0	0	0	0	0	0	0	0	0	33	33	0	0	0	0	0
I_NZ_AP013357.1_Ab_2221244_2262757_00055	1236|Gammaproteobacteria	DNA-directed DNA polymerase activity	-	DNA_pol3_beta_2	549				hypothetical protein	30	5	5	0	0	0	0	0	0	0	0	0	0	0	0	25	25	0	0	0	0	0
I_NZ_AP013357.1_Ab_2221244_2262757_00056	1236|Gammaproteobacteria	-	-	-	252				hypothetical protein	28	11	11	0	0	0	0	0	0	0	0	0	0	0	0	17	17	0	0	0	0	0
I_NZ_AP014622.1_Pa_1721132_1801240_00003	1236|Gammaproteobacteria	Integrase core domain	-	HTH_21,rve,rve_3	462				hypothetical protein	26	26	0	0	0	0	26	0	0	0	0	0	0	0	0	0	0	0	0	0	0	0
I_NZ_AP014622.1_Pa_1721132_1801240_00004	1236|Gammaproteobacteria	-	-	-	210				hypothetical protein	14	14	0	0	0	0	14	0	0	0	0	0	0	0	0	0	0	0	0	0	0	0
I_NZ_AP014622.1_Pa_1721132_1801240_00007	1236|Gammaproteobacteria	Catalyzes the conversion of hemimercaptal, formed from methylglyoxal and glutathione, to S-lactoylglutathione	gloA	Glyoxalase	222	gloA	4.4.1.5	COG0346	Lactoylglutathione lyase	14	14	0	0	0	0	14	0	0	0	0	0	0	0	0	0	0	0	0	0	0	0
I_NZ_AP014622.1_Pa_1721132_1801240_00008	28216|Betaproteobacteria	PucR C-terminal helix-turn-helix domain	-	HTH_30	1257				hypothetical protein	18	18	0	0	0	0	18	0	0	0	0	0	0	0	0	0	0	0	0	0	0	0
I_NZ_AP014622.1_Pa_1721132_1801240_00009	28216|Betaproteobacteria	Uncharacterised protein family	-	Ytca	270				hypothetical protein	15	15	0	0	0	0	15	0	0	0	0	0	0	0	0	0	0	0	0	0	0	0
I_NZ_AP014622.1_Pa_1721132_1801240_00010	1236|Gammaproteobacteria	multidrug resistance	mdtN	Biotin_lipoyl_2,HlyD_3,HlyD_D23	1080	mdtN		COG1566	Multidrug resistance protein MdtN	18	18	0	0	0	0	18	0	0	0	0	0	0	0	0	0	0	0	0	0	0	0
I_NZ_AP014622.1_Pa_1721132_1801240_00011	1236|Gammaproteobacteria	Resistance protein	mdtO	FUSC	2037	mdtO		COG1289	Multidrug resistance protein MdtO	18	18	0	0	0	0	18	0	0	0	0	0	0	0	0	0	0	0	0	0	0	0
I_NZ_AP014622.1_Pa_1721132_1801240_00012	1236|Gammaproteobacteria	LysR substrate binding domain	-	HTH_1,LysR_substrate	600	dmlR_1			HTH-type transcriptional regulator DmlR	19	19	0	0	0	0	19	0	0	0	0	0	0	0	0	0	0	0	0	0	0	0
I_NZ_AP014622.1_Pa_1721132_1801240_00014	28211|Alphaproteobacteria	LysR substrate binding domain	-	HTH_1,LysR_substrate	891	dmlR_2			HTH-type transcriptional regulator DmlR	22	22	0	0	0	0	22	0	0	0	0	0	0	0	0	0	0	0	0	0	0	0
I_NZ_AP014622.1_Pa_1721132_1801240_00015	1236|Gammaproteobacteria	Arabinose ABC transporter permease	-	MFS_1	1449	mdtD			Putative multidrug resistance protein MdtD	19	19	0	0	0	0	19	0	0	0	0	0	0	0	0	0	0	0	0	0	0	0
I_NZ_AP014622.1_Pa_1721132_1801240_00016	1236|Gammaproteobacteria	multidrug resistance efflux pump	-	Biotin_lipoyl_2,HlyD_3,HlyD_D23	1209	emrA		COG1566	Multidrug export protein EmrA	19	19	0	0	0	0	19	0	0	0	0	0	0	0	0	0	0	0	0	0	0	0
I_NZ_AP014622.1_Pa_1721132_1801240_00017	1236|Gammaproteobacteria	RND efflux system, outer membrane lipoprotein	mdtP	OEP	1482	oprM		COG1538	Outer membrane protein OprM	19	19	0	0	0	0	19	0	0	0	0	0	0	0	0	0	0	0	0	0	0	0
I_NZ_AP014622.1_Pa_1721132_1801240_00019	28216|Betaproteobacteria	Belongs to the pirin family	-	Pirin,Pirin_C	741				hypothetical protein	19	19	0	0	0	0	19	0	0	0	0	0	0	0	0	0	0	0	0	0	0	0
I_NZ_AP014622.1_Pa_1721132_1801240_00020	28216|Betaproteobacteria	Glutathione S-transferase, N-terminal domain	gst	GST_C,GST_C_3,GST_N,GST_N_3	612	gst	2.5.1.18	COG0625	Glutathione S-transferase GST-4.5	19	19	0	0	0	0	19	0	0	0	0	0	0	0	0	0	0	0	0	0	0	0
I_NZ_AP014622.1_Pa_1721132_1801240_00021	28211|Alphaproteobacteria	Alpha/beta hydrolase family	-	Abhydrolase_1	858		3.3.2.10		Soluble epoxide hydrolase	22	22	0	0	0	0	22	0	0	0	0	0	0	0	0	0	0	0	0	0	0	0
I_NZ_AP014622.1_Pa_1721132_1801240_00022	1224|Proteobacteria	-	-	-	174				hypothetical protein	14	14	0	0	0	0	14	0	0	0	0	0	0	0	0	0	0	0	0	0	0	0
I_NZ_AP014622.1_Pa_1721132_1801240_00024	1236|Gammaproteobacteria	COG3039 Transposase and inactivated derivatives, IS5 family	-	DDE_Tnp_1,DUF772	948				hypothetical protein	19	19	0	0	0	0	19	0	0	0	0	0	0	0	0	0	0	0	0	0	0	0
I_NZ_AP014622.1_Pa_1721132_1801240_00048	1236|Gammaproteobacteria	Helix-turn-helix domain of resolvase	tnpR	HTH_7,Resolvase	270	bin3			Putative transposon Tn552 DNA-invertase bin3	20	19	0	0	0	0	19	0	1	0	0	0	1	0	0	0	0	0	0	0	0	0
I_NZ_AP014622.1_Pa_1721132_1801240_00049	1236|Gammaproteobacteria	Helix-turn-helix domain of resolvase	tnpR	HTH_7,Resolvase	255	pinR	3.1.22.-	COG1961	Serine recombinase PinR	20	19	0	0	0	0	19	0	1	0	0	0	1	0	0	0	0	0	0	0	0	0
I_NZ_AP014622.1_Pa_1721132_1801240_00052					294				hypothetical protein	19	19	0	0	0	0	19	0	0	0	0	0	0	0	0	0	0	0	0	0	0	0
I_NZ_AP014622.1_Pa_1721132_1801240_00064	1224|Proteobacteria	Plasmid stabilization system protein	-	ParE_toxin	375				hypothetical protein	165	164	0	0	0	0	164	0	1	0	0	0	0	1	0	0	0	0	0	0	0	0
I_NZ_AP014622.1_Pa_1721132_1801240_00065					429				hypothetical protein	16	16	0	0	0	0	16	0	0	0	0	0	0	0	0	0	0	0	0	0	0	0
I_NZ_AP014622.1_Pa_1721132_1801240_00066					870				hypothetical protein	16	16	0	0	0	0	16	0	0	0	0	0	0	0	0	0	0	0	0	0	0	0
I_NZ_AP014622.1_Pa_1721132_1801240_00067					222				hypothetical protein	14	14	0	0	0	0	14	0	0	0	0	0	0	0	0	0	0	0	0	0	0	0
I_NZ_AP014622.1_Pa_1721132_1801240_00068	1236|Gammaproteobacteria	Integrase core domain	-	HTH_21,rve,rve_3	297				IS3 family transposase ISPa32	16	16	0	0	0	0	16	0	0	0	0	0	0	0	0	0	0	0	0	0	0	0
I_NZ_AP014622.1_Pa_1721132_1801240_00071	1236|Gammaproteobacteria	COG2963 Transposase and inactivated derivatives	-	HTH_Tnp_1	126				hypothetical protein	14	14	0	0	0	0	14	0	0	0	0	0	0	0	0	0	0	0	0	0	0	0
I_NZ_AP014622.1_Pa_1721132_1801240_00072	1236|Gammaproteobacteria	AAA domain	-	AAA_11,AAA_12,DUF3320,DUF4011,DUF559,WGR	6666	recD	3.1.11.5		RecBCD enzyme subunit RecD	19	19	0	0	0	0	19	0	0	0	0	0	0	0	0	0	0	0	0	0	0	0
I_NZ_AP014622.1_Pa_1721132_1801240_00073	28216|Betaproteobacteria	Protein of unknown function (DUF4236)	-	DUF4236	1098				hypothetical protein	19	19	0	0	0	0	19	0	0	0	0	0	0	0	0	0	0	0	0	0	0	0
I_NZ_AP014622.1_Pa_1721132_1801240_00074					2283	pcrA	3.6.4.12		ATP-dependent DNA helicase PcrA	19	19	0	0	0	0	19	0	0	0	0	0	0	0	0	0	0	0	0	0	0	0
I_NZ_AP014622.1_Pa_1721132_1801240_00075	1236|Gammaproteobacteria	-	-	-	282				hypothetical protein	15	15	0	0	0	0	15	0	0	0	0	0	0	0	0	0	0	0	0	0	0	0
I_NZ_AP014622.1_Pa_1721132_1801240_00076					366				hypothetical protein	16	16	0	0	0	0	16	0	0	0	0	0	0	0	0	0	0	0	0	0	0	0
I_NZ_AP014622.1_Pa_1721132_1801240_00077	2|Bacteria	ATP-dependent DNA helicase activity	lidB	AAA_11,AAA_12,AAA_19,AAA_30,DUF559,HRDC,NERD,PDDEXK_1	1962				hypothetical protein	16	16	0	0	0	0	16	0	0	0	0	0	0	0	0	0	0	0	0	0	0	0
I_NZ_AP014622.1_Pa_3639818_3732552_00002	1236|Gammaproteobacteria	peroxidase	Z012_06565	Dyp_perox	969	yfeX	1.11.1.-	COG2837	Dye-decolorizing peroxidase YfeX	31	31	0	0	0	8	23	0	0	0	0	0	0	0	0	0	0	0	0	0	0	0
I_NZ_AP014622.1_Pa_3639818_3732552_00004	1236|Gammaproteobacteria	Transcriptional regulator	-	HTH_1,LysR_substrate	468				hypothetical protein	3	3	0	0	0	0	3	0	0	0	0	0	0	0	0	0	0	0	0	0	0	0
I_NZ_AP014622.1_Pa_3639818_3732552_00005	28216|Betaproteobacteria	-	-	-	279				hypothetical protein	19	19	0	0	0	7	12	0	0	0	0	0	0	0	0	0	0	0	0	0	0	0
I_NZ_AP014622.1_Pa_3639818_3732552_00006	1236|Gammaproteobacteria	formaldehyde dehydrogenase	-	ADH_N	1215	fdm	1.2.98.1		Formaldehyde dismutase	34	34	0	0	0	8	26	0	0	0	0	0	0	0	0	0	0	0	0	0	0	0
I_NZ_AP014622.1_Pa_3639818_3732552_00009	1236|Gammaproteobacteria	damaged site, the DNA wraps around one UvrB monomer. DNA wrap is dependent on ATP binding by UvrB and probably causes local melting of the DNA helix, facilitating insertion of UvrB beta-hairpin between the DNA strands. Then UvrB probes one DNA strand for the presence of a lesion. If a lesion is found the UvrA subunits dissociate and the UvrB-DNA preincision complex is formed. This complex is subs…	-	Helicase_C,ResIII,UvrB	1977	uvrB		COG0556	UvrABC system protein B	33	33	0	0	0	8	25	0	0	0	0	0	0	0	0	0	0	0	0	0	0	0
I_NZ_AP014622.1_Pa_3639818_3732552_00010	28216|Betaproteobacteria	LysR substrate binding domain	-	HTH_1,LysR_substrate	906	dmlR_1			HTH-type transcriptional regulator DmlR	34	34	0	0	0	8	26	0	0	0	0	0	0	0	0	0	0	0	0	0	0	0
I_NZ_AP014622.1_Pa_3639818_3732552_00011	1236|Gammaproteobacteria	SnoaL-like polyketide cyclase	-	SnoaL_2	408				hypothetical protein	34	34	0	0	0	7	27	0	0	0	0	0	0	0	0	0	0	0	0	0	0	0
I_NZ_AP014622.1_Pa_3639818_3732552_00013	28216|Betaproteobacteria	Carbon-nitrogen hydrolase	-	CN_hydrolase	891				hypothetical protein	35	35	0	0	0	8	27	0	0	0	0	0	0	0	0	0	0	0	0	0	0	0
I_NZ_AP014622.1_Pa_3639818_3732552_00014	1236|Gammaproteobacteria	Metal-sensitive transcriptional repressor	-	Trns_repr_metal	276	frmR		COG1937	Transcriptional repressor FrmR	33	33	0	0	0	8	25	0	0	0	0	0	0	0	0	0	0	0	0	0	0	0
I_NZ_AP014622.1_Pa_3639818_3732552_00016	28216|Betaproteobacteria	Glyoxalase/Bleomycin resistance protein/Dioxygenase superfamily	-	Glyoxalase	399				hypothetical protein	121	47	0	0	0	8	39	0	41	1	0	14	26	0	0	33	0	0	32	1	0	0
I_NZ_AP014622.1_Pa_3639818_3732552_00017	28216|Betaproteobacteria	Protein of unknown function (DUF3422)	-	DUF3422	1335				hypothetical protein	39	39	0	0	0	8	31	0	0	0	0	0	0	0	0	0	0	0	0	0	0	0
I_NZ_AP014622.1_Pa_3639818_3732552_00018	1236|Gammaproteobacteria	Serine hydrolase involved in the detoxification of formaldehyde	fghA	Esterase	831	frmB	3.1.2.12	COG0627	S-formylglutathione hydrolase FrmB	35	35	0	0	0	8	27	0	0	0	0	0	0	0	0	0	0	0	0	0	0	0
I_NZ_AP014622.1_Pa_3639818_3732552_00019	28216|Betaproteobacteria	NADH dehydrogenase, FAD-containing subunit	ndh	Pyr_redox_2	1308	yjlD	1.6.99.-	COG1252	NADH dehydrogenase-like protein YjlD	35	35	0	0	0	8	27	0	0	0	0	0	0	0	0	0	0	0	0	0	0	0
I_NZ_AP014622.1_Pa_3639818_3732552_00020	1236|Gammaproteobacteria	AAA ATPase, central domain protein	ycaJ	AAA,AAA_assoc_2,MgsA_C,RuvB_N	1314	rarA		COG2256	Replication-associated recombination protein A	35	35	0	0	0	8	27	0	0	0	0	0	0	0	0	0	0	0	0	0	0	0
I_NZ_AP014622.1_Pa_3639818_3732552_00021	1236|Gammaproteobacteria	Na( ) H( ) antiporter that extrudes sodium in exchange for external protons	nhaA	Na_H_antiport_1,Thioredoxin_4	1866	nhaA			Na(+)/H(+) antiporter NhaA	39	39	0	0	0	8	31	0	0	0	0	0	0	0	0	0	0	0	0	0	0	0
I_NZ_AP014622.1_Pa_3639818_3732552_00022	1236|Gammaproteobacteria	The UvrABC repair system catalyzes the recognition and processing of DNA lesions. UvrA is an ATPase and a DNA-binding protein. A damage recognition complex composed of 2 UvrA and 2 UvrB subunits scans DNA for abnormalities. When the presence of a lesion has been verified by UvrB, the UvrA molecules dissociate	uvrA2	ABC_tran	2652	uvrA			UvrABC system protein A	54	48	1	0	0	8	39	0	6	6	0	0	0	0	0	0	0	0	0	0	0	0
I_NZ_AP014622.1_Pa_3639818_3732552_00043	28216|Betaproteobacteria	LysR substrate binding domain	-	HTH_1,LysR_substrate	822	trpI			HTH-type transcriptional regulator TrpI	6	6	0	0	0	0	6	0	0	0	0	0	0	0	0	0	0	0	0	0	0	0
I_NZ_AP014622.1_Pa_3639818_3732552_00044	28216|Betaproteobacteria	Major Facilitator Superfamily	-	MFS_1	999	nepI		COG2814	Purine ribonucleoside efflux pump NepI	3	3	0	0	0	0	3	0	0	0	0	0	0	0	0	0	0	0	0	0	0	0
I_NZ_AP014622.1_Pa_3639818_3732552_00045	28216|Betaproteobacteria	Transcriptional regulator	-	HTH_1,LysR_substrate	909	dmlR_2			HTH-type transcriptional regulator DmlR	8	8	0	0	0	0	8	0	0	0	0	0	0	0	0	0	0	0	0	0	0	0
[truncated: 70,248 more rows]

## Sheet: widespread_prots-MGEs-nor
Representative	Product_prokka	ICEs_Ab	ICEs_Ef	ICEs_En	ICEs_Kp	ICEs_Pa	ICEs_Sa	Pla_Ab	Pla_Ef	Pla_En	Pla_Kp	Pla_Pa	Pla_Sa	Ph_Ab	Ph_Ef	Ph_En	Ph_Kp	Ph_Pa	Ph_Sa
I_NC_002745.2_Sa_2003028_2049520_00062	hypothetical protein	0	0	0	0	0	0.00728976	0	0	0	0	0	0.000123396	0	0	0	0	0	0.00294763
I_NC_002745.2_Sa_2057159_2072272_00009	hypothetical protein	0	0	0	0	0	0.00231727	0	0	0	0	0	0.000123396	0	0	0	0	0	0.000687228
I_NC_002745.2_Sa_2057159_2072272_00012	hypothetical protein	0	0	0	0	0	0.00318625	0	0	0	0	0	0.000123396	0	0	0	0	0	0.00101014
I_NC_002745.2_Sa_2057159_2072272_00017	hypothetical protein	0	0	0	0	0	0.0014483	0	0	0	0	0	0.000370188	0	0	0	0	0	0.000852826
I_NC_002745.2_Sa_34493_95162_00007	hypothetical protein	0	0.000213664	0	0	0	0.00294487	0	0.000293844	0	0	0	0.000246792	0	0	0	0	0	4.13993e-05
I_NC_002745.2_Sa_34493_95162_00009	Kanamycin nucleotidyltransferase	0	0	0	0	0	0.00284832	0	0	0	0	0	0.00111056	0	0	0	0	0	2.48396e-05
I_NC_002745.2_Sa_34493_95162_00025	rRNA adenine N-6-methyltransferase	0	5.3416e-05	0	0	0	0.00251038	0	4.8974e-05	0	0	0	0	0	4.24899e-05	0	0	0	8.27986e-06
I_NC_002745.2_Sa_34493_95162_00026	Streptomycin 3''-adenylyltransferase	0	5.3416e-05	0	0	0	0.00236555	0	4.8974e-05	0	0	0	0	0	4.24899e-05	0	0	0	8.27986e-06
I_NC_002745.2_Sa_34493_95162_00027	hypothetical protein	0	5.3416e-05	0	0	0	0.00381385	0	9.7948e-05	0	0	0	0.00135735	0	4.24899e-05	0	0	0	2.48396e-05
I_NC_002745.2_Sa_34493_95162_00028	Tyrosine recombinase XerC	0	5.3416e-05	0	0	0	0.00362074	0	9.7948e-05	0	0	0	0	0	4.24899e-05	0	0	0	2.48396e-05
I_NC_002745.2_Sa_34493_95162_00029	Tyrosine recombinase XerC	0	5.3416e-05	0	0	0	0.00275176	0	9.7948e-05	0	0	0	0	0	0	0	0	0	6.62389e-05
I_NC_002745.2_Sa_34493_95162_00057	hypothetical protein	0	0	0	0	0	0.00241383	0	0	0	0	0	0.000246792	0	0	0	0	0	1.65597e-05
I_NC_002745.2_Sa_34493_95162_00060	Hydroxyacylglutathione hydrolase	0	0	0	0	0	0.00241383	0	0	0	0	0	0.000246792	0	0	0	0	0	1.65597e-05
I_NC_002758.2_Sa_34494_95123_00061	hypothetical protein	0	0	0	0	0	0.00535869	0	0	0	0	0	0.000246792	0	0	0	0	0	1.65597e-05
I_NC_002952.2_Sa_2119976_2168433_00012	hypothetical protein	0	0	0	0	0	0.00482765	0	0	0	0	0	0.000123396	0	0	0	0	0	0.00180501
I_NC_002952.2_Sa_34461_104096_00057	IS3 family transposase ISEfa8	0	0	0	0	0	0.000337936	0	0	0	0	0	0.000123396	0	0	0	0	0	0.00056303
I_NC_002952.2_Sa_34461_104096_00058	IS3 family transposase IS655	0	0	0	0	0	0.000337936	0	0	0	0	0	0.000123396	0	0	0	0	0	0.000422273
I_NC_007795.1_Sa_1459227_1511489_00007	putative autolysin PH	0	0	0	0	0	0.000482765	0	0	0	0	0	0.000123396	0	0	0	0	0	0.00196233
I_NC_007795.1_Sa_1459227_1511489_00008	hypothetical protein	0	0	0	0	0	0.000579318	0	0	0	0	0	0.000123396	0	0	0	0	0	0.00239288
I_NC_007795.1_Sa_1459227_1511489_00058	hypothetical protein	0	0	0	0	0	0.000434489	0	0	0	0	0	0.000123396	0	0	0	0	0	0.0025088
I_NC_007795.1_Sa_1459227_1511489_00067	hypothetical protein	0	0	0	0	0	0.000434489	0	0	0	0	0	0.000123396	0	0	0	0	0	0.00255848
I_NC_007795.1_Sa_1459227_1511489_00068	hypothetical protein	0	0	0	0	0	0.000386212	0	0	0	0	0	0.000123396	0	0	0	0	0	0.00250052
I_NC_008463.1_Pa_2678196_2721213_00009	hypothetical protein	0	0	0.000840415	0	0.00270656	0	0	0	0.000209271	0	0.00014817	0	0	0	0	0	1.78952e-05	0
I_NC_008463.1_Pa_2678196_2721213_00026	Chromosome-partitioning ATPase Soj	0	0	0.000840415	0	0.00283621	0	0	0	0.000209271	0	0.00014817	0	0	0	0	0	1.78952e-05	0
I_NC_008463.1_Pa_2678196_2721213_00027	hypothetical protein	0	0	0.000840415	0	0.00275518	0	0	0	0.000139514	0	0.00014817	0	0	0	0	0	3.57903e-05	0
I_NC_008463.1_Pa_5251580_5358660_00007	hypothetical protein	0	0	0	0	0.00168552	0	0	0	0	0	0.00014817	0	0	0	0	0	5.36855e-05	0
I_NC_008463.1_Pa_5251580_5358660_00010	hypothetical protein	0	0	0	0	0.00204207	0	0	0	0	0	0.00014817	0	0	0	0	0	0.000250532	0
I_NC_008463.1_Pa_5251580_5358660_00011	hypothetical protein	0	0	0	0	0.00202587	0	0	0	0	0	0.00014817	0	0	0	0	0	0.000250532	0
I_NC_008463.1_Pa_5251580_5358660_00014	hypothetical protein	0	0	0	0	0.00202587	0	0	0	0	0	0.00014817	0	0	0	0	0	0.000250532	0
I_NC_008463.1_Pa_5251580_5358660_00017	hypothetical protein	0	0	0	0	0.00202587	0	0	0	0	0	0.00014817	0	0	0	0	0	0.000250532	0
I_NC_008463.1_Pa_5251580_5358660_00018	hypothetical protein	0	0	0	0	0.00204207	0	0	0	0	0	0.00014817	0	0	0	0	0	0.000250532	0
I_NC_008463.1_Pa_5251580_5358660_00027	DNA topoisomerase 1	0	0	0	0	0.00204207	0	0	0	0	0	0.00014817	0	0	0	0	0	0.000411589	0
I_NC_008463.1_Pa_5251580_5358660_00033	hypothetical protein	0	0	0	0	0.00205828	0	0	0	0	0	0.00014817	0	0	0	0	0	0.000501065	0
I_NC_008463.1_Pa_5251580_5358660_00034	hypothetical protein	0	0	0	0	0.00205828	0	0	0	0	0	0.00014817	0	0	0	0	0	0.000501065	0
I_NC_008463.1_Pa_5251580_5358660_00035	hypothetical protein	0	0	0	0	0.00207449	0	0	0	0	0	0.00014817	0	0	0	0	0	0.000501065	0
I_NC_008463.1_Pa_5251580_5358660_00036	hypothetical protein	0	0	0	0	0.00207449	0	0	0	0	0	0.00014817	0	0	0	0	0	0.000501065	0
I_NC_008463.1_Pa_5251580_5358660_00037	hypothetical protein	0	0	0	0	0.00207449	0	0	0	0	0	0.00014817	0	0	0	0	0	0.00048317	0
I_NC_008463.1_Pa_5251580_5358660_00039	hypothetical protein	0	0	0	0	0.00207449	0	0	0	0	0	0.00014817	0	0	0	0	0	0.000465274	0
I_NC_008463.1_Pa_5251580_5358660_00040	Twitching mobility protein	0	0	0	0	0.00207449	0	0	0	0	0	0.00014817	0	0	0	0	0	0.000465274	0
I_NC_008463.1_Pa_5251580_5358660_00042	hypothetical protein	0	0	0	0	0.00207449	0	0	0	0	0	0.00014817	0	0	0	0	0	0.000501065	0
I_NC_008463.1_Pa_5251580_5358660_00043	hypothetical protein	0	0	0	0	0.000680691	0	0	0	0	0	0.00014817	0	0	0	0	0	0.000178952	0
I_NC_008463.1_Pa_5251580_5358660_00045	hypothetical protein	0	0	0	0	0.0011669	0	0	0	0	0	0.00014817	0	0	0	0	0	0.000375799	0
I_NC_008463.1_Pa_5251580_5358660_00047	hypothetical protein	0	0	0	0	0.00192862	0	0	0	0	0	0.00014817	0	0	0	0	0	0.000447379	0
I_NC_008463.1_Pa_5251580_5358660_00050	hypothetical protein	0	0	0	0	0.00142621	0	0	0	0	0	0.00014817	0	0	0	0	0	0.000375799	0
I_NC_008463.1_Pa_5251580_5358660_00054	hypothetical protein	0	0	0	0	0.00212311	0	0	0	0	0	0.00014817	0	0	0	0	0	0.000465274	0
I_NC_008463.1_Pa_5251580_5358660_00056	hypothetical protein	0	0	0	0	0.00207449	0	0	0	0	0	0.00014817	0	0	0	0	0	0.000447379	0
I_NC_008463.1_Pa_5251580_5358660_00060	hypothetical protein	0	0	0	0	4.86208e-05	0	0	0	0	0	0.00014817	0	0	0	0	0	3.57903e-05	0
I_NC_008463.1_Pa_5251580_5358660_00061	hypothetical protein	0	0	0	0	0.000696898	0	0	0	0	0	0.00074085	0	0	0	0	0	0.000161057	0
I_NC_008463.1_Pa_5251580_5358660_00062	IS66 family transposase ISPpu14	0	0	0	0	4.86208e-05	0	0	0	0	0	0.00059268	0	0	0	0	0	7.15807e-05	0
I_NC_008463.1_Pa_5251580_5358660_00069	hypothetical protein	0	0	0	0	0.00244725	0	0	0	0	0	0.00014817	0	0	0	0	0	0.000393694	0
I_NC_008463.1_Pa_5251580_5358660_00070	hypothetical protein	0	0	0	0	0.00244725	0	0	0	0	0	0.00014817	0	0	0	0	0	0.000393694	0
I_NC_008463.1_Pa_5251580_5358660_00072	hypothetical protein	0	0	0	0	0.00244725	0	0	0	0	0	0.00014817	0	0	0	0	0	0.000375799	0
I_NC_008463.1_Pa_5251580_5358660_00087	hypothetical protein	0	0	0	0	0.00192862	0	0	0	0	0	0.00014817	0	0	0	0	0	0.000232637	0
I_NC_008463.1_Pa_5251580_5358660_00089	hypothetical protein	0	0	0	0	0.00207449	0	0	0	0	0	0.00014817	0	0	0	0	0	0.000250532	0
I_NC_008463.1_Pa_5251580_5358660_00092	hypothetical protein	0	0	0	0	0.00247966	0	0	0	0	0	0.00014817	0	0	0	0	0	0.000161057	0
I_NC_008463.1_Pa_5251580_5358660_00093	hypothetical protein	0	0	0	0	0.00247966	0	0	0	0	0	0.00014817	0	0	0	0	0	0.000161057	0
I_NC_008463.1_Pa_5251580_5358660_00094	hypothetical protein	0	0	0	0	0.00247966	0	0	0	0	0	0.00014817	0	0	0	0	0	0.000143161	0
I_NC_008463.1_Pa_5251580_5358660_00096	hypothetical protein	0	0	0	0	0.00247966	0	0	0	0	0	0.00014817	0	0	0	0	0	7.15807e-05	0
I_NC_008463.1_Pa_5251580_5358660_00097	hypothetical protein	0	0	0	0	0.00247966	0	0	0	0	0	0.00014817	0	0	0	0	0	1.78952e-05	0
I_NC_012731.1_Kp_3395997_3471637_00002	Salicylate synthase	0	0	0.000373518	0.00624178	0	0	0	0	0	3.04275e-05	0	0	0	0	0	4.20932e-06	0	0
I_NC_012731.1_Kp_3395997_3471637_00003	Anhydromuropeptide permease	0	0	0.000373518	0.00624178	0	0	0	0	0	3.04275e-05	0	0	0	0	0	4.20932e-06	0	0
I_NC_012731.1_Kp_3395997_3471637_00004	Putative multidrug export ATP-binding/permease protein	0	0	0.000373518	0.00621786	0	0	0	0	0	3.04275e-05	0	0	0	0	0	4.20932e-06	0	0
I_NC_012731.1_Kp_3395997_3471637_00005	Vitamin B12 import ATP-binding protein BtuD	0	0	0.000373518	0.00621786	0	0	0	0	0	3.04275e-05	0	0	0	0	0	4.20932e-06	0	0
I_NC_012731.1_Kp_566263_652824_00076	hypothetical protein	0	0	0	0.00100442	0	0	0	0	0	6.0855e-06	0	0	0	0	0	4.20932e-06	0	0
I_NC_012731.1_Kp_566263_652824_00077	hypothetical protein	0	0	0	0.00100442	0	0	0	0	0	6.0855e-06	0	0	0	0	0	4.20932e-06	0	0
I_NC_014121.1_En_1322757_1386233_00028	hypothetical protein	0	0	0.000280138	0	0	0	0	0	0	0.00017648	0	0	0	0	5.05906e-05	0	0	0
I_NC_014121.1_En_386456_525014_00109	hypothetical protein	0	0	0.000373518	4.78297e-05	0	0	0	0	3.48784e-05	1.2171e-05	0	0	0	0	2.52953e-05	0	0	0
I_NC_014121.1_En_386456_525014_00110	hypothetical protein	0	0	0.000373518	4.78297e-05	0	0	0	0	3.48784e-05	1.2171e-05	0	0	0	0	2.52953e-05	0	0	0
I_NC_014121.1_En_386456_525014_00113	hypothetical protein	0	0	0.000373518	4.78297e-05	0	0	0	0	3.48784e-05	1.2171e-05	0	0	0	0	2.52953e-05	0	0	0
I_NC_014121.1_En_386456_525014_00114	putative protein	0	0	0.000373518	4.78297e-05	0	0	0	0	3.48784e-05	1.2171e-05	0	0	0	0	2.52953e-05	0	0	0
I_NC_014121.1_En_386456_525014_00115	Biofilm growth-associated repressor	0	0	0.000373518	4.78297e-05	0	0	0	0	3.48784e-05	1.2171e-05	0	0	0	0	2.52953e-05	0	0	0
I_NC_014121.1_En_386456_525014_00116	Coenzyme A disulfide reductase	0	0	0.000186759	4.78297e-05	0	0	0	0	3.48784e-05	6.0855e-06	0	0	0	0	2.52953e-05	0	0	0
I_NC_014121.1_En_386456_525014_00144	IS3 family transposase ISEcl1	0	0	0.000560276	7.17446e-05	0	0	0	0	0.000523177	0.00111973	0	0	0	0	0.000455316	4.63025e-05	0	0
I_NC_017162.1_Ab_1610444_1662416_00013	hypothetical protein	0.00179912	0	0	0	0	0	0.000104112	0	0	0	0	0	0.00295712	0	0	0	0	0
I_NC_017162.1_Ab_1610444_1662416_00022	hypothetical protein	0.000620386	0	0	0	0	0	5.20562e-05	0	0	0	0	0	0.00260802	0	0	0	0	0
I_NC_017162.1_Ab_1610444_1662416_00032	hypothetical protein	0.00248154	0	0	0	0	0	5.20562e-05	0	0	0	0	0	0.0027723	0	0	0	0	0
I_NC_017162.1_Ab_1610444_1662416_00033	hypothetical protein	0.00260562	0	0	0	0	0	5.20562e-05	0	0	0	0	0	0.00312141	0	0	0	0	0
I_NC_017162.1_Ab_1610444_1662416_00037	hypothetical protein	0.00285378	0	0	0	0	0	5.20562e-05	0	0	0	0	0	0.00246427	0	0	0	0	0
I_NC_017162.1_Ab_1610444_1662416_00039	hypothetical protein	0.00210931	0	0	0	0	0	5.20562e-05	0	0	0	0	0	0.00266962	0	0	0	0	0
I_NC_017162.1_Ab_1610444_1662416_00040	hypothetical protein	0.0027297	0	0	0	0	0	5.20562e-05	0	0	0	0	0	0.00308034	0	0	0	0	0
I_NC_017162.1_Ab_1610444_1662416_00041	hypothetical protein	0.0027297	0	0	0	0	0	5.20562e-05	0	0	0	0	0	0.00310087	0	0	0	0	0
I_NC_017162.1_Ab_1610444_1662416_00042	hypothetical protein	0.00235747	0	0	0	0	0	5.20562e-05	0	0	0	0	0	0.00289552	0	0	0	0	0
I_NC_017162.1_Ab_1610444_1662416_00043	hypothetical protein	0.00266766	0	0	0	0	0	5.20562e-05	0	0	0	0	0	0.00320355	0	0	0	0	0
I_NC_017162.1_Ab_1610444_1662416_00048	hypothetical protein	0.00310193	0	0	0	0	0	5.20562e-05	0	0	0	0	0	0.00443568	0	0	0	0	0
I_NC_017162.1_Ab_1610444_1662416_00049	hypothetical protein	0.00105466	0	0	0	0	0	5.20562e-05	0	0	0	0	0	0.0027723	0	0	0	0	0
I_NC_017162.1_Ab_1610444_1662416_00050	hypothetical protein	0.00397047	0	0	0	0	0	0.000104112	0	0	0	0	0	0.00595531	0	0	0	0	0
I_NC_017162.1_Ab_1610444_1662416_00065	hypothetical protein	0.00378435	0	0	0	0	0	0.000104112	0	0	0	0	0	0.00538032	0	0	0	0	0
I_NC_017162.1_Ab_1610444_1662416_00067	hypothetical protein	0.00229543	0	0	0	0	0	5.20562e-05	0	0	0	0	0	0.00197141	0	0	0	0	0
I_NC_017171.2_Ab_3916537_3957740_00048	hypothetical protein	0.00179912	0	0	0	0	0	5.20562e-05	0	0	0	0	0	0.00295712	0	0	0	0	0
I_NC_017171.2_Ab_3916537_3957740_00055	hypothetical protein	0.00105466	0	0	0	0	0	5.20562e-05	0	0	0	0	0	0.000410711	0	0	0	0	0
I_NC_017331.1_Sa_34385_112184_00033	Mercuric resistance operon regulatory protein	0	0	0	0	0	0.000675871	0	0	0	0	0	0.00148075	0	0	0	0	0	8.27986e-05
I_NC_017331.1_Sa_34385_112184_00034	hypothetical protein	0	0	0	0	0	0.000531042	0	0	0	0	0	0.000246792	0	0	0	0	0	8.27986e-06
I_NC_017331.1_Sa_34385_112184_00035	hypothetical protein	0	0	0	0	0	0.000675871	0	0	0	0	0	0.00148075	0	0	0	0	0	7.45187e-05
I_NC_017331.1_Sa_34385_112184_00037	Mercuric reductase	0	0	0	0	0	0.000627595	0	0	0	0	0	0.00135735	0	0	0	0	0	8.27986e-05
I_NC_017331.1_Sa_34385_112184_00038	Alkylmercury lyase	0	0	0	0	0	0.000675871	0	0	0	0	0	0.00148075	0	0	0	0	0	7.45187e-05
I_NC_017331.1_Sa_34385_112184_00039	hypothetical protein	0	0	0	0	0	0.000531042	0	0	0	0	0	0.00123396	0	0	0	0	0	6.62389e-05
I_NC_017331.1_Sa_34385_112184_00044	tetracycline efflux MFS transporter Tet(K)	0	0	0	0	0	0.00183451	0	0	0	0	0.00014817	0.00234452	0	0	0	0	0	2.48396e-05
I_NC_017331.1_Sa_34385_112184_00045	hypothetical protein	0	0	0	0	0	0.00183451	0	0	0	0	0.00014817	0.00197433	0	0	0	0	0	2.48396e-05
I_NC_017331.1_Sa_34385_112184_00046	hypothetical protein	0	0	0	0	0	0.00183451	0	0	0	0	0.00014817	0.00246792	0	0	0	0	0	2.48396e-05
I_NC_017331.1_Sa_34385_112184_00063	Cadmium-transporting ATPase	0	0	0	0	0	0.00120691	0	0	0	0	0	0.0030849	0	0	0	0	0	4.96792e-05
I_NC_017331.1_Sa_34385_112184_00064	Cadmium resistance transcriptional regulatory protein CadC	0	0	0	0	0	0.00125519	0	0	0	0	0	0.00123396	0	0	0	0	0	8.27986e-06
I_NC_017333.1_Sa_34531_111044_00018	hypothetical protein	0	0	0	0	0	0.00140002	0	0	0	0	0	0.000987167	0	0	0	0	0	0.000165597
I_NC_017341.1_Sa_2094900_2157968_00018	hypothetical protein	0	0	0	0	0	9.65531e-05	0	0	0	0	0	0.0028381	0	0	0	0	0	4.13993e-05
I_NC_017341.1_Sa_2094900_2157968_00020	hypothetical protein	0	0.000320496	0	0	0	0.000386212	0	0.00073461	0	0	0	0.00259131	0	8.49798e-05	0	0	0	0.000231836
I_NC_017341.1_Sa_2094900_2157968_00023	Antiseptic resistance protein	0	0	0	0	0	9.65531e-05	0	0	0	0	0	0.00320829	0	0	0	0	0	6.62389e-05
I_NC_017341.1_Sa_2094900_2157968_00024	HTH-type transcriptional regulator QacR	0	0	0	0	0	9.65531e-05	0	0	0	0	0	0.00333169	0	0	0	0	0	6.62389e-05
I_NC_017341.1_Sa_2094900_2157968_00025	hypothetical protein	0	0	0	0	0	9.65531e-05	0	0	0	0	0	0.00641658	0	0	0	0	0	6.62389e-05
I_NC_017341.1_Sa_2094900_2157968_00026	hypothetical protein	0	0	0	0	0	9.65531e-05	0	0	0	0	0	0.00641658	0	0	0	0	0	6.62389e-05
I_NC_017341.1_Sa_2094900_2157968_00075	hypothetical protein	0	0	0	0	0	0.000386212	0	0	0	0	0	0.000123396	0	0	0	0	0	0.000827986
I_NC_017341.1_Sa_2094900_2157968_00078	hypothetical protein	0	0	0	0	0	0.000193106	0	0	0	0	0	0.000123396	0	0	0	0	0	0.00121714
I_NC_017347.1_Sa_2111964_2134114_00006	hypothetical protein	0	0	0	0	0	0.00289659	0	0	0	0	0	0.000246792	0	0	0	0	0	0.00162285
I_NC_017347.1_Sa_2111964_2134114_00019	hypothetical protein	0	0	0	0	0	0.000627595	0	0	0	0	0	0.000246792	0	0	0	0	0	0.000794866
I_NC_017549.1_Pa_293394_332232_00019	hypothetical protein	0	0	0.000560276	0	0.000194483	0	0	0	0	0.000334703	0	0	0	0	2.52953e-05	0	0	0
I_NC_017549.1_Pa_913239_959751_00011	hypothetical protein	0	0	0.000840415	0	0.00275518	0	0	0	0.000209271	0	0.00014817	0	0	0	0	0	1.78952e-05	0
I_NC_017549.1_Pa_913239_959751_00032	hypothetical protein	0	0	0.000840415	0	0.00236621	0	0	0	0.000209271	0	0.00014817	0	0	0	0	0	1.78952e-05	0
I_NC_017960.1_Ef_1738919_1801824_00014	hypothetical protein	0	0.00208322	0	0	0	0	0	4.8974e-05	0	0	0	0	0	8.49798e-05	0	0	0	0
I_NC_017960.1_Ef_1738919_1801824_00022	hypothetical protein	0	0.00224347	0	0	0	0	0	0.00411382	0	0	0	0	0	0.000424899	0	0	0	0
I_NC_017960.1_Ef_1738919_1801824_00023	hypothetical protein	0	0.00224347	0	0	0	0	0	0.00406484	0	0	0	0	0	0.000424899	0	0	0	0
I_NC_017960.1_Ef_1738919_1801824_00038	IS3 family transposase ISEfa8	0	0.00315154	0	0	0	0	0	0.00543611	0	0	0	0	0	0.00361164	0	0	0	0
I_NC_017960.1_Ef_1738919_1801824_00047	IS256 family transposase IS16	0	0.00256397	0	0	0	0	0	0.0013223	0	0	0	0	0	0.000552369	0	0	0	0
I_NC_017960.1_Ef_245923_297815_00002	IS256 family transposase ISEfa13	0	0.000213664	0	0	0	0	0	0.00215486	0	0	0	0	0	8.49798e-05	0	0	0	0
I_NC_017960.1_Ef_245923_297815_00012	IS3 family transposase IS1485	0	0.00026708	0	0	0	0	0	0.000293844	0	0	0	0	0	4.24899e-05	0	0	0	0
I_NC_017960.1_Ef_245923_297815_00039	hypothetical protein	0	0.000213664	0	0	0	0	0	0.000195896	0	0	0	0	0	4.24899e-05	0	0	0	0
I_NC_017960.1_Ef_245923_297815_00040	hypothetical protein	0	0.000213664	0	0	0	0	0	0.000195896	0	0	0	0	0	4.24899e-05	0	0	0	0
I_NC_017960.1_Ef_245923_297815_00041	2-dehydropantoate 2-reductase	0	0.000213664	0	0	0	0	0	9.7948e-05	0	0	0	0	0	4.24899e-05	0	0	0	0
I_NC_017960.1_Ef_245923_297815_00042	hypothetical protein	0	0.000213664	0	0	0	0	0	9.7948e-05	0	0	0	0	0	4.24899e-05	0	0	0	0
I_NC_017960.1_Ef_245923_297815_00045	IS982 family transposase ISEfm1	0	0.00122857	0	0	0	0	0	0.00817866	0	0	0	0	0	0.000594859	0	0	0	0
I_NC_017960.1_Ef_577479_606299_00025	hypothetical protein	0	0.00192297	0	0	0	0	0	0.000440766	0	0	0	0	0	8.49798e-05	0	0	0	0
I_NC_018080.1_Pa_2296492_2330608_00003	IS3 family transposase IS222	0	0	0	0	0.00196104	0	0	0	0	0	0.00029634	0	0	0	0	0	0.00191478	0
I_NC_018080.1_Pa_5097886_5187971_00004	hypothetical protein	0	0	0	0	0.00205828	0	0	0	0	0	0.00014817	0	0	0	0	0	3.57903e-05	0
I_NC_018080.1_Pa_5097886_5187971_00014	hypothetical protein	0	0	0	0	0.00118311	0	0	0	0	0	0.00014817	0	0	0	0	0	0.000125266	0
I_NC_018080.1_Pa_5097886_5187971_00021	hypothetical protein	0	0	0	0	0.00205828	0	0	0	0	0	0.00014817	0	0	0	0	0	0.000268428	0
I_NC_018080.1_Pa_5097886_5187971_00023	Single-stranded DNA-binding protein	0	0	0	0	0.00202587	0	0	0	0	0	0.00014817	0	0	0	0	0	0.000375799	0
I_NC_018080.1_Pa_5097886_5187971_00039	hypothetical protein	0	0	0	0	0.00100483	0	0	0	0	0	0.00014817	0	0	0	0	0	0.000268428	0
I_NC_018080.1_Pa_5097886_5187971_00047	hypothetical protein	0	0	0	0	0.00205828	0	0	0	0	0	0.00014817	0	0	0	0	0	0.000429484	0
I_NC_018080.1_Pa_5097886_5187971_00062	hypothetical protein	0	0	0	0	0.00042138	0	0	0	0	0	0.00014817	0	0	0	0	0	0.000357903	0
I_NC_018080.1_Pa_5097886_5187971_00064	hypothetical protein	0	0	0	0	0.00244725	0	0	0	0	0	0.00014817	0	0	0	0	0	0.000393694	0
I_NC_018080.1_Pa_5097886_5187971_00068	hypothetical protein	0	0	0	0	0.00241483	0	0	0	0	0	0.00014817	0	0	0	0	0	0.000375799	0
I_NC_018080.1_Pa_5097886_5187971_00070	hypothetical protein	0	0	0	0	0.00247966	0	0	0	0	0	0.00014817	0	0	0	0	0	0.000375799	0
I_NC_018080.1_Pa_5097886_5187971_00071	hypothetical protein	0	0	0	0	0.00128035	0	0	0	0	0	0.00014817	0	0	0	0	0	3.57903e-05	0
I_NC_020547.2_Ab_1106922_1157464_00003	hypothetical protein	0.000744463	0	0	0	0	0	0.000104112	0	0	0	0	0	0.000123213	0	0	0	0	0
I_NC_020547.2_Ab_1106922_1157464_00018	hypothetical protein	0.000248154	0	0	0	0	0	5.20562e-05	0	0	0	0	0	0.00211516	0	0	0	0	0
I_NC_020547.2_Ab_1106922_1157464_00020	hypothetical protein	0.00142689	0	0	0	0	0	5.20562e-05	0	0	0	0	0	0.00291605	0	0	0	0	0
I_NC_020547.2_Ab_1106922_1157464_00021	hypothetical protein	0.00142689	0	0	0	0	0	5.20562e-05	0	0	0	0	0	0.00291605	0	0	0	0	0
I_NC_020547.2_Ab_1106922_1157464_00023	hypothetical protein	0.00204727	0	0	0	0	0	0.00041645	0	0	0	0	0	0.0036964	0	0	0	0	0
I_NC_020547.2_Ab_1106922_1157464_00046	hypothetical protein	0.00397047	0	0	0	0	0	0.000104112	0	0	0	0	0	0.00605799	0	0	0	0	0
I_NC_020547.2_Ab_1106922_1157464_00047	hypothetical protein	0.000620386	0	0	0	0	0	5.20562e-05	0	0	0	0	0	0.00285444	0	0	0	0	0
I_NC_020547.2_Ab_1106922_1157464_00048	hypothetical protein	0.000620386	0	0	0	0	0	5.20562e-05	0	0	0	0	0	0.00287498	0	0	0	0	0
I_NC_020547.2_Ab_1106922_1157464_00052	hypothetical protein	0.000930579	0	0	0	0	0	5.20562e-05	0	0	0	0	0	0.0024232	0	0	0	0	0
I_NC_020547.2_Ab_1106922_1157464_00065	Vitamin B12 transporter BtuB	0.000558347	0	0	0	0	0	5.20562e-05	0	0	0	0	0	0.00036964	0	0	0	0	0
I_NC_020912.1_Pa_5129590_5233621_00011	hypothetical protein	0	0	0	0	0.00118311	0	0	0	0	0	0.00014817	0	0	0	0	0	1.78952e-05	0
I_NC_020912.1_Pa_5129590_5233621_00037	hypothetical protein	0	0	0	0	0.00108586	0	0	0	0	0	0.00014817	0	0	0	0	0	0.000393694	0
I_NC_020912.1_Pa_5129590_5233621_00092	hypothetical protein	0	0	0	0	0.000307932	0	0	0	0	0	0.00014817	0	0	0	0	0	1.78952e-05	0
I_NC_021577.1_Pa_1023947_1126110_00087	hypothetical protein	0	0	0	0	0.00152345	0	0	0	0	0	0.00014817	0	0	0	0	0	0.000143161	0
I_NC_021577.1_Pa_1023947_1126110_00092	hypothetical protein	0	0	0	0	0.00204207	0	0	0	0	0	0.00014817	0	0	0	0	0	0.000268428	0
I_NC_021994.1_Ef_1572754_1617005_00003	IS256 family transposase ISEf1	0	0.000160248	0	0	0	0	0	4.8974e-05	0	0	0	0	0	8.49798e-05	0	0	0	0
I_NC_021994.1_Ef_1850929_1915122_00024	IS3 family transposase IS1485	0	0.00272421	0	0	0	0	0	0.00675841	0	0	0	0	0	0.00135968	0	0	0	0
I_NC_021994.1_Ef_1850929_1915122_00025	hypothetical protein	0	0.00320496	0	0	0	0	0	0.00778687	0	0	0	0	0	0.00208201	0	0	0	0
I_NC_021994.1_Ef_1850929_1915122_00061	hypothetical protein	0	0.00213664	0	0	0	0.00111036	0	9.7948e-05	0	0	0	0	0	0.00012747	0	0	0	0
I_NC_021994.1_Ef_2827698_2921023_00007	IS1380 family transposase IS1678	0	0.00122857	0	0	0	0	0	0.00161614	0	0	0	0	0	0.000254939	0	0	0	0
I_NC_021994.1_Ef_2827698_2921023_00070	IS110 family transposase ISSpn10	0	0.000961487	0	0	0	0	0	0.00475048	0	0	0	0	0	0.000339919	0	0	0	0
I_NC_021994.1_Ef_528377_578861_00013	hypothetical protein	0	0.00229689	0	0	0	0	0	0.00048974	0	0	0	0	0	4.24899e-05	0	0	0	0
I_NC_021994.1_Ef_528377_578861_00023	hypothetical protein	0	0.000373912	0	0	0	0.00106208	0	0.000146922	0	0	0	0	0	0.00012747	0	0	0	0
I_NC_021994.1_Ef_528377_578861_00024	hypothetical protein	0	0.000373912	0	0	0	0.00106208	0	0.000146922	0	0	0	0	0	0.00012747	0	0	0	0
I_NC_021994.1_Ef_528377_578861_00025	hypothetical protein	0	0.000320496	0	0	0	0.000917254	0	0.000146922	0	0	0	0	0	0.00012747	0	0	0	0
I_NC_021994.1_Ef_528377_578861_00026	hypothetical protein	0	0.000373912	0	0	0	0.00106208	0	0.000195896	0	0	0	0	0	0.00012747	0	0	0	0
I_NC_021994.1_Ef_723664_781138_00055	IS3 family transposase ISEnfa3	0	0.000694407	0	0	0	0	0	0.00073461	0	0	0	0	0	0.00301678	0	0	0	0
I_NC_022566.1_Kp_1600336_1637846_00051	hypothetical protein	0	0	0	0.000358723	0	0	0	0	0	6.0855e-06	0	0	0	0	0	2.94652e-05	0	0
I_NC_022604.1_Sa_34385_110632_00046	IS6 family transposase IS431mec	0	0	0	0	0	4.82765e-05	0	0	0	0	0	0.000246792	0	0	0	0	0	8.27986e-06
I_NC_022808.2_Pa_4518379_4620616_00009	hypothetical protein	0	0	0	0	0.00202587	0	0	0	0	0	0.00014817	0	0	0	0	0	0.000250532	0
I_NC_022808.2_Pa_4518379_4620616_00063	hypothetical protein	0	0	0	0	9.72416e-05	0	0	0	0	0	0.00059268	0	0	0	0	0	1.78952e-05	0
I_NC_022808.2_Pa_4518379_4620616_00064	hypothetical protein	0	0	0	0	9.72416e-05	0	0	0	0	0	0.00059268	0	0	0	0	0	1.78952e-05	0
I_NC_023028.1_Ab_2643608_2695606_00032	hypothetical protein	0.001613	0	0	0	0	0	0.000104112	0	0	0	0	0	0.00330623	0	0	0	0	0
I_NC_023028.1_Ab_2643608_2695606_00034	hypothetical protein	0.001613	0	0	0	0	0	0.000104112	0	0	0	0	0	0.00328569	0	0	0	0	0
I_NC_023028.1_Ab_2643608_2695606_00035	hypothetical protein	0.000992617	0	0	0	0	0	0.000104112	0	0	0	0	0	0.00256695	0	0	0	0	0
I_NC_023028.1_Ab_2643608_2695606_00037	hypothetical protein	0.000806502	0	0	0	0	0	0.000104112	0	0	0	0	0	0.00285444	0	0	0	0	0
I_NC_023028.1_Ab_2643608_2695606_00040	hypothetical protein	0.000930579	0	0	0	0	0	5.20562e-05	0	0	0	0	0	0.00279284	0	0	0	0	0
I_NC_023028.1_Ab_2643608_2695606_00041	hypothetical protein	0.000930579	0	0	0	0	0	5.20562e-05	0	0	0	0	0	0.00260802	0	0	0	0	0
I_NC_023028.1_Ab_2643608_2695606_00068	hypothetical protein	0.00086854	0	0	0	0	0	0.000104112	0	0	0	0	0	0.000123213	0	0	0	0	0
I_NC_023028.1_Ab_2643608_2695606_00069	hypothetical protein	0.000682424	0	0	0	0	0	0.000104112	0	0	0	0	0	0.000102678	0	0	0	0	0
I_NC_023149.1_Pa_1058180_1080180_00012	hypothetical protein	0	0	0	2.39149e-05	0.000615863	0	0	0	0	0.000645063	0.00014817	0	0	0	0	4.20932e-06	0	0
I_NC_023149.1_Pa_1058180_1080180_00014	Phosphonate dehydrogenase	0	0	0	2.39149e-05	0.000696898	0	0	0	0	0.000645063	0	0	0	0	0	4.20932e-06	1.78952e-05	0
I_NC_023149.1_Pa_1058180_1080180_00015	Phosphate-import permease protein PhnE	0	0	0	2.39149e-05	0.000680691	0	0	0	0	0.000645063	0	0	0	0	0	4.20932e-06	1.78952e-05	0
I_NC_023149.1_Pa_1058180_1080180_00016	putative phosphite transport system-binding protein PtxB	0	0	0	2.39149e-05	0.000696898	0	0	0	0	0.000651149	0	0	0	0	0	4.20932e-06	1.78952e-05	0
I_NC_023149.1_Pa_1058180_1080180_00018	hypothetical protein	0	0	0	0	0.000567243	0	0	0	0	0.000645063	0	0	0	0	0	4.20932e-06	0	0
I_NC_023149.1_Pa_3299518_3379970_00033	Tn3 family transposase ISPa42	0	0	0	0	0.000307932	0	0	0	0	0	0.00029634	0	0	0	0	0	0.000214742	0
I_NC_023149.1_Pa_3299518_3379970_00043	hypothetical protein	0	0	0	0	0.000275518	0	0	0	0	0	0.00029634	0	0	0	0	0	0.000161057	0
I_NC_023149.1_Pa_3299518_3379970_00045	hypothetical protein	0	0	0	0	0.000275518	0	0	0	0	0	0.00014817	0	0	0	0	0	0.000268428	0
I_NC_023149.1_Pa_3299518_3379970_00046	hypothetical protein	0	0	0	0	0.000275518	0	0	0	0	0	0.00014817	0	0	0	0	0	0.000268428	0
I_NC_023149.1_Pa_3299518_3379970_00047	Homospermidine synthase	0	0	0	0	0.000243104	0	0	0	0	0	0.00014817	0	0	0	0	0	0.000268428	0
I_NC_023149.1_Pa_3299518_3379970_00048	hypothetical protein	0	0	0	0	0.000275518	0	0	0	0	0	0.00014817	0	0	0	0	0	0.000268428	0
I_NC_023149.1_Pa_3299518_3379970_00050	Tyrosine recombinase XerC	0	0	0	0	0.000291725	0	0	0	0	0	0.00014817	0	0	0	0	0	0.000250532	0
I_NC_023149.1_Pa_4723875_4816478_00035	hypothetical protein	0	0	0	0	0.000761726	0	0	0	0	0	0.00014817	0	0	0	0	0	0.000322113	0
I_NC_023149.1_Pa_4723875_4816478_00036	hypothetical protein	0	0	0	0	0.000761726	0	0	0	0	0	0.00014817	0	0	0	0	0	0.000250532	0
I_NC_023149.1_Pa_5321246_5374149_00012	Conjugal transfer protein TraG	0	0	0.000840415	0	0.00273897	0	0	0	0.000209271	0	0.00014817	0	0	0	0	0	1.78952e-05	0
I_NZ_AP013357.1_Ab_2221244_2262757_00002	hypothetical protein	0.000744463	0	0	0	0	0	5.20562e-05	0	0	0	0	0	0.000123213	0	0	0	0	0
I_NZ_AP014622.1_Pa_3639818_3732552_00016	hypothetical protein	0	0	0	0.000191319	0.00063207	0	5.20562e-05	0	0.000488298	0.000158223	0	0	0	0	0.00080945	4.20932e-06	0	0
I_NZ_AP014622.1_Pa_3794429_3859324_00007	hypothetical protein	0	0	0.000280138	0	0.000664484	0	5.20562e-05	0	0.00101148	0.000109539	0.00044451	0	0	0	0	8.41864e-06	0.000125266	0
I_NZ_AP014622.1_Pa_3794429_3859324_00016	hypothetical protein	0	0	0	0	0.000243104	0	0	0	0	0	0.00118536	0	0	0	0	0	0.000143161	0
I_NZ_AP014622.1_Pa_3794429_3859324_00017	hypothetical protein	0	0	0	0	0.000243104	0	0	0	0	0	0.00118536	0	0	0	0	0	0.000143161	0
I_NZ_AP014622.1_Pa_3794429_3859324_00018	hypothetical protein	0	0	0	0	0.000243104	0	0	0	0	0	0.00118536	0	0	0	0	0	0.000143161	0
I_NZ_AP014622.1_Pa_3794429_3859324_00019	hypothetical protein	0	0	0	0	0.000243104	0	0	0	0	0	0.00118536	0	0	0	0	0	0.000161057	0
I_NZ_AP014622.1_Pa_3794429_3859324_00020	Cysteine protease StiP	0	0	0	0	0.000243104	0	0	0	0	0	0.00118536	0	0	0	0	0	0.000161057	0
I_NZ_AP014622.1_Pa_3794429_3859324_00021	hypothetical protein	0	0	0	0	0.000226897	0	0	0	0	0	0.00118536	0	0	0	0	0	0.000161057	0
I_NZ_AP014622.1_Pa_3794429_3859324_00022	hypothetical protein	0	0	0	0	0.00021069	0	0	0	0	0	0.00118536	0	0	0	0	0	0.000161057	0
I_NZ_AP014622.1_Pa_3794429_3859324_00023	Stress response protein SCP2	0	0	0	0	0.000226897	0	0	0	0	0	0.00118536	0	0	0	0	0	0.000161057	0
I_NZ_AP014622.1_Pa_3794429_3859324_00025	hypothetical protein	0	0	0	0	0.000226897	0	0	0	0	0	0.00118536	0	0	0	0	0	0.000161057	0
I_NZ_AP014622.1_Pa_3794429_3859324_00026	Putative membrane-bound redox modulator Alx	0	0	0	0	0.000226897	0	0	0	0	0	0.00118536	0	0	0	0	0	0.000161057	0
I_NZ_AP014622.1_Pa_3794429_3859324_00027	General stress protein 16U	0	0	0	0	0.000226897	0	0	0	0	0	0.00118536	0	0	0	0	0	0.000161057	0
I_NZ_AP014622.1_Pa_3794429_3859324_00028	General stress protein 16U	0	0	0	0	0.000226897	0	0	0	0	0	0.00118536	0	0	0	0	0	0.000107371	0
I_NZ_AP014622.1_Pa_3794429_3859324_00030	hypothetical protein	0	0	0	0	0.00021069	0	0	0	0	0	0.00118536	0	0	0	0	0	7.15807e-05	0
I_NZ_AP014622.1_Pa_3794429_3859324_00036	hypothetical protein	6.20386e-05	0	0	4.78297e-05	0.00021069	0	0	0	6.97569e-05	0.000139967	0.00014817	0	2.05356e-05	0	0	0	0	0
I_NZ_AP014622.1_Pa_3794429_3859324_00043	hypothetical protein	0	0	0	0	0.000291725	0	0	0	0	0	0.00074085	0	0	0	0	0	7.15807e-05	0
I_NZ_AP014622.1_Pa_3794429_3859324_00044	RNA polymerase-binding transcription factor DksA	0	0	0	0	0.000275518	0	0	0	0	0	0.00074085	0	0	0	0	0	5.36855e-05	0
I_NZ_AP014622.1_Pa_3794429_3859324_00045	putative protein YjiK	0	0	0	0	0.000275518	0	0	0	0	0	0.00074085	0	0	0	0	0	5.36855e-05	0
I_NZ_AP014622.1_Pa_3794429_3859324_00054	hypothetical protein	0	0	0.000186759	2.39149e-05	0.00079414	0	0.000104112	0	0.00156953	0.000638978	0.00044451	0	0	0	5.05906e-05	0	8.94759e-05	0
I_NZ_AP014622.1_Pa_3794429_3859324_00055	hypothetical protein	0	0	0.000186759	4.78297e-05	0.000858967	0	0.000104112	0	0.00146489	0.0013023	0.00044451	0	0	0	5.05906e-05	4.20932e-06	0.000125266	0
I_NZ_AP014622.1_Pa_3794429_3859324_00057	hypothetical protein	0	0	0	0	0.000194483	0	0	0	0	0	0.00118536	0	0	0	0	0	3.57903e-05	0
I_NZ_AP014649.1_Ab_1603087_1655551_00065	putative zinc-binding alcohol dehydrogenase	0.000248154	0	0	0	0	0	0.000989068	0	0	0	0	0	0.00018482	0	0	0	0	0
I_NZ_AP014649.1_Ab_1603087_1655551_00066	IS5 family transposase ISAba31	0.000310193	0	0	0	0	0	5.20562e-05	0	0	0	0	0	0.000205356	0	0	0	0	0
I_NZ_AP014649.1_Ab_2858275_2906264_00008	hypothetical protein	0.00142689	0	0	0	0	0	5.20562e-05	0	0	0	0	0	0.0033473	0	0	0	0	0
I_NZ_AP014649.1_Ab_2858275_2906264_00036	hypothetical protein	0.000930579	0	0	0	0	0	5.20562e-05	0	0	0	0	0	0.000616067	0	0	0	0	0
I_NZ_AP014651.1_Pa_2497049_2633038_00094	hypothetical protein	0	0	9.33794e-05	0	0.000162069	0	0	0	0.000174392	2.4342e-05	0.00014817	0	0	0	5.05906e-05	0	7.15807e-05	0
I_NZ_AP014651.1_Pa_2497049_2633038_00101	hypothetical protein	0	0	9.33794e-05	0	0.000194483	0	0	0	0.00125562	0.000432071	0.00014817	0	0	0	7.5886e-05	0	8.94759e-05	0
I_NZ_AP014651.1_Pa_5233894_5341740_00055	Tn3 family transposase IS1071	0	0	0	0	0.000226897	0	0	0	0	0	0.00029634	0	0	0	2.52953e-05	0	0	0
I_NZ_AP014651.1_Pa_5233894_5341740_00064	Tetracycline repressor protein class G	0.000186116	0	9.33794e-05	0	0.000259311	0	0	0	0.000209271	6.0855e-05	0.00059268	0	2.05356e-05	0	0	0	1.78952e-05	0
I_NZ_AP014651.1_Pa_5233894_5341740_00065	Tetracycline resistance protein, class C	0.000186116	0	9.33794e-05	0	0.000259311	0	0	0	0.000209271	6.0855e-05	0.00059268	0	2.05356e-05	0	0	0	0	0
I_NZ_AP014651.1_Pa_5699962_5782460_00030	hypothetical protein	0	0	0	0	0.00207449	0	0	0	0	0	0.00014817	0	0	0	0	0	0.000375799	0
I_NZ_AP014839.1_Pa_5301631_5406881_00063	IS30 family transposase ISPsp4	0	0	0	0	0.000194483	0	0	0	0	0	0.00074085	0	0	0	0	0	0.000357903	0
I_NZ_AP017302.1_Pa_1137502_1166965_00006	hypothetical protein	0	0	0	0	0.000713105	0	0	0	0	0	0.00014817	0	0	0	0	0	5.36855e-05	0
I_NZ_AP017302.1_Pa_1137502_1166965_00007	IS66 family transposase ISSal1	0	0	0	0	0.00063207	0	0	0	0	0	0.00014817	0	0	0	0	0	7.15807e-05	0
I_NZ_AP017302.1_Pa_2527449_2622453_00083	16S rRNA (guanine(1405)-N(7))-methyltransferase	0	0	0	0	1.62069e-05	0	0	0	0	0.000103454	0	0	0	0	0	2.52559e-05	0	0
I_NZ_AP017302.1_Pa_2527449_2622453_00084	hypothetical protein	0	0	9.33794e-05	0	0.00084276	0	0	0	3.48784e-05	0.00024342	0.00059268	0	4.10711e-05	0	0	2.52559e-05	3.57903e-05	0
I_NZ_AP017302.1_Pa_2527449_2622453_00085	Chloramphenicol acetyltransferase	0	0	0	0	1.62069e-05	0	0	0	0	0.00012171	0	0	0	0	0	2.52559e-05	0	0
I_NZ_AP017302.1_Pa_2527449_2622453_00086	hypothetical protein	0	0	0	0	1.62069e-05	0	0	0	0	9.7368e-05	0	0	0	0	0	2.52559e-05	0	0
I_NZ_AP017302.1_Pa_2527449_2622453_00087	hypothetical protein	0	0	0	0.000167404	9.72416e-05	0	0	0	6.97569e-05	0.000146052	0.00059268	0	0	0	0	0.00018521	0.000161057	0
I_NZ_AP017302.1_Pa_5031937_5084774_00022	hypothetical protein	0	0	0	0	0.000615863	0	0	0	0	0	0.00014817	0	0	0	0	0	5.36855e-05	0
I_NZ_AP017302.1_Pa_80062_140226_00044	Tn3 family transposase	0	0	0	0.000167404	0.000113449	0	0	0	0.000104635	2.4342e-05	0.00059268	0	0	0	7.5886e-05	4.20932e-06	7.15807e-05	0
I_NZ_AP017302.1_Pa_80062_140226_00045	DNA-invertase hin	0	0	0	0	4.86208e-05	0	0.000104112	0	6.97569e-05	3.04275e-05	0.00044451	0	0.00106785	0	5.05906e-05	0	5.36855e-05	0
I_NZ_AP017302.1_Pa_80062_140226_00046	Aminoglycoside 3'-phosphotransferase	0	0	0	0.000167404	4.86208e-05	0	0	0	0	2.4342e-05	0.00014817	0	0	0	5.05906e-05	0	0	0
I_NZ_AP017302.1_Pa_80062_140226_00053	hypothetical protein	0	0	0	0	0.000162069	0	0	0	3.48784e-05	0	0.000889021	0	0	0	0	0	0.000214742	0
I_NZ_AP017302.1_Pa_80062_140226_00055	Tn3 family transposase ISXc4	0	0	0	0	0.000162069	0	0	0	3.48784e-05	9.12825e-05	0.00074085	0	0	0	0	8.41864e-06	0.000178952	0
I_NZ_AP017302.1_Pa_80062_140226_00056	hypothetical protein	0	0	0	0	0.000145862	0	0	0	3.48784e-05	0	0.00059268	0	0	0	0	0	0.000178952	0
I_NZ_AP017302.1_Pa_80062_140226_00057	Mercuric transport protein periplasmic component	0	0	0	0	0.000162069	0	0	0	3.48784e-05	0	0.00059268	0	0	0	0	0	0.000178952	0
I_NZ_AP017302.1_Pa_80062_140226_00059	ISL3 family transposase ISStma11	0	0	0	0	0.000162069	0	0	0	3.48784e-05	0	0.00059268	0	0	0	0	0	0.000178952	0
I_NZ_AP019305.1_Sa_698486_752032_00004	IS30 family transposase IS1062	0	0.000480744	0	0	0	9.65531e-05	0	0.000342818	0	0	0	0	0	0.00012747	0	0	0	4.13993e-05
I_NZ_AP019630.1_En_517455_551115_00015	hypothetical protein	0	0	0.000373518	2.39149e-05	0	0	0	0	0	6.0855e-06	0	0	0	0	5.05906e-05	4.20932e-06	0	0
I_NZ_AP019630.1_En_517455_551115_00019	hypothetical protein	0	0	0.000840415	0.000119574	0	0	0	0	0	6.0855e-06	0	0	0	0	5.05906e-05	1.68373e-05	0	0
I_NZ_AP019630.1_En_517455_551115_00020	Cytoskeleton bundling-enhancing antitoxin CbeA	0	0	0.000747035	4.78297e-05	0	0	0	0	0	6.0855e-06	0	0	0	0	5.05906e-05	0	0	0
I_NZ_AP019817.1_En_535613_565504_00020	hypothetical protein	0	0	0.000653656	0.000119574	0	0	0.000260281	0	0	0	0	0	0	0	2.52953e-05	0	0	0
I_NZ_AP020311.1_Sa_1184545_1200816_00017	hypothetical protein	0	0	0	0	0	0.00168968	0	0	0	0	0	0.000123396	0	0	0	0	0	0.000943904
I_NZ_AP020313.1_Sa_38292_62552_00028	Penicillinase repressor	0	0	0	0	0	0.000675871	0	0	0	0	0	0.0196199	0	0	0	0	0	0.000902505
I_NZ_AP021880.1_Kp_1865798_1970487_00011	hypothetical protein	0	0	0	0.000310893	0	0	0	0	0.000139514	0.000778944	0	0	0	0	2.52953e-05	0.000143117	0	0
I_NZ_AP021880.1_Kp_1865798_1970487_00037	IS21 family transposase ISPpu7	0	0	0	2.39149e-05	0	0	0	0	0	3.04275e-05	0	0	0	0	0	1.2628e-05	0	0
I_NZ_AP021880.1_Kp_1865798_1970487_00038	IS21 family transposase ISEc12	0	0	0	2.39149e-05	0	0	0	0	0	3.04275e-05	0	0	0	0	0	8.41864e-06	0	0
I_NZ_AP021880.1_Kp_1865798_1970487_00079	IS630 family transposase ISEc33	0	0	0.000466897	0.000358723	0	0	0	0	0.000209271	0.00036513	0	0	0	0	7.5886e-05	0.000159954	0	0
I_NZ_AP022341.1_Ef_2609124_2728982_00004	putative HTH-type transcriptional regulator YurK	0	0.00165589	0	0	0	0	0	4.8974e-05	0	0	0	0	0	0.00016996	0	0	0	0
I_NZ_AP022341.1_Ef_2609124_2728982_00005	Phosphorylated carbohydrates phosphatase	0	0.00176273	0	0	0	0	0	4.8974e-05	0	0	0	0	0	0.00016996	0	0	0	0
I_NZ_AP022341.1_Ef_2609124_2728982_00006	PTS system mannose-specific EIID component	0	0.00176273	0	0	0	0	0	4.8974e-05	0	0	0	0	0	0.00016996	0	0	0	0
I_NZ_AP022341.1_Ef_2609124_2728982_00007	PTS system sorbose-specific EIIC component	0	0.00181614	0	0	0	0	0	4.8974e-05	0	0	0	0	0	0.00016996	0	0	0	0
I_NZ_AP022341.1_Ef_2609124_2728982_00008	PTS system fructose-specific EIIB component	0	0.00181614	0	0	0	0	0	4.8974e-05	0	0	0	0	0	0.00016996	0	0	0	0
I_NZ_AP022341.1_Ef_2609124_2728982_00009	hypothetical protein	0	0.00181614	0	0	0	0	0	4.8974e-05	0	0	0	0	0	0.00016996	0	0	0	0
I_NZ_AP022341.1_Ef_2609124_2728982_00010	Fructosamine deglycase FrlB	0	0.00176273	0	0	0	0	0	4.8974e-05	0	0	0	0	0	0.00016996	0	0	0	0
I_NZ_AP022341.1_Ef_2609124_2728982_00097	IS110 family transposase ISBth13	0	0.00138881	0	0	0	0	0	4.8974e-05	0	0	0	0	0	4.24899e-05	0	0	0	0
I_NZ_AP022341.1_Ef_2609124_2728982_00110	ISL3 family transposase ISEfa5	0	0.00219005	0	0	0	0	0	0.00337921	0	6.0855e-06	0	0	0	0.00216699	0	0	0	0
I_NZ_AP022341.1_Ef_39534_69804_00020	hypothetical protein	0	0.0010149	0	0	0	0.000675871	0	9.7948e-05	0	0	0	0.000740375	0	0	0	0	0	0.000206996
I_NZ_AP022341.1_Ef_39534_69804_00021	hypothetical protein	0	0.000801239	0	0	0	0.000675871	0	4.8974e-05	0	0	0	0.000740375	0	0	0	0	0	0.000206996
I_NZ_AP022341.1_Ef_39534_69804_00022	IS1595 family transposase ISSsu9	0	0.000961487	0	0	0	0.000724148	0	9.7948e-05	0	0	0	0.000740375	0	0	0	0	0	0.000206996
I_NZ_AP022341.1_Ef_730522_749128_00012	IS30 family transposase IS1062	0	0.000106832	0	0	0	0	0	9.7948e-05	0	0	0	0	0	0.000254939	0	0	0	0
I_NZ_AP023077.1_Ab_3500008_3754276_00051	hypothetical protein	0.000372232	0	0	7.17446e-05	0	0	0.00104112	0	0.000558055	0.000693747	0	0	4.10711e-05	0	0	4.20932e-06	0	0
I_NZ_AP023077.1_Ab_3500008_3754276_00052	hypothetical protein	0.00043427	0	0	4.78297e-05	0	0	0.00130141	0	0.000348784	0.000334703	0	0	0.000102678	0	0	4.20932e-06	0	0
I_NZ_AP023077.1_Ab_3500008_3754276_00053	Phosphoglucosamine mutase	0.000806502	0	0	2.39149e-05	0	0	0.00119729	0	0.000279028	0.000231249	0	0	0.000123213	0	0	4.20932e-05	0	0
I_NZ_AP023077.1_Ab_3500008_3754276_00054	Dihydropteroate synthase	0.000806502	0	0	0.000143489	0	0	0.00171786	0	0.000592934	0.000967595	0	0	0.000123213	0	0	4.20932e-05	0	0
I_NZ_AP023077.1_Ab_3500008_3754276_00078	hypothetical protein	0.00043427	0	0	0	0	0	0.000364394	0	0	0	0	0	0.000266962	0	0	0	0	0
I_NZ_AP023077.1_Ab_3500008_3754276_00125	hypothetical protein	6.20386e-05	0	0.000186759	0	0	0	0.000104112	0	0.000279028	4.25985e-05	0	0	0.000451782	0	0	0	0	0
I_NZ_AP023077.1_Ab_3500008_3754276_00133	Protein UmuC	6.20386e-05	0	0	0	0	0	0.000104112	0	0	0	0	0	6.16067e-05	0	0	0	0	0
I_NZ_AP023077.1_Ab_3500008_3754276_00150	IS30 family transposase IS18	6.20386e-05	0	0	0	0	0	0.000156169	0	0	0	0	0	2.05356e-05	0	0	0	0	0
I_NZ_AP023077.1_Ab_3500008_3754276_00152	hypothetical protein	0.000124077	0	0	4.78297e-05	0	0	0.00130141	0	6.97569e-05	0.000194736	0.00029634	0	0.00117053	0	0	2.52559e-05	1.78952e-05	0
I_NZ_AP023077.1_Ab_3500008_3754276_00153	ABC-F type ribosomal protection protein Msr(E)	0.000124077	0	0	4.78297e-05	8.10347e-05	0	0.00124935	0	6.97569e-05	0.000188651	0.00014817	0	0.0012116	0	0	1.68373e-05	1.78952e-05	0
I_NZ_CP006580.1_En_4698920_4743280_00031	hypothetical protein	0	0	0.000186759	0	0	0	0	0	0	6.0855e-06	0	0	0	0	5.05906e-05	0	0	0
I_NZ_CP006722.1_Kp_1488519_1530889_00013	HTH-type transcriptional regulator NimR	0	0	0	4.78297e-05	0	0	0	0	6.97569e-05	0	0	0	0	0	0.000455316	0	0	0
I_NZ_CP006738.1_Kp_3928732_3971719_00007	hypothetical protein	0	0	0.000280138	0.000310893	0	0	0	0	0	6.0855e-06	0	0	0	0	0.000101181	0.000799771	0	0
I_NZ_CP006738.1_Kp_3928732_3971719_00008	hypothetical protein	0	0	9.33794e-05	0.000119574	0	0	0	0	0	6.0855e-06	0	0	0	0	0	0.000778724	0	0
I_NZ_CP006738.1_Kp_3928732_3971719_00012	hypothetical protein	0	0	0	0.000310893	0	0	0	0	0	6.0855e-06	0	0	0	0	0	0.000799771	0	0
I_NZ_CP006738.1_Kp_3928732_3971719_00015	hypothetical protein	0	0	0	0.000310893	0	0	0	0	0	6.0855e-06	0	0	0	0	0	0.000328327	0	0
I_NZ_CP006738.1_Kp_3928732_3971719_00022	hypothetical protein	0	0	0	0.000310893	0	0	0	0	0	6.0855e-06	0	0	0	0	0	0.000353583	0	0
I_NZ_CP006738.1_Kp_3928732_3971719_00023	hypothetical protein	0	0	0	0.000310893	0	0	0	0	0	6.0855e-06	0	0	0	0	0	0.000349374	0	0
I_NZ_CP006738.1_Kp_3928732_3971719_00025	hypothetical protein	0	0	0	0.000310893	0	0	0	0	0	6.0855e-06	0	0	0	0	0	0.000362002	0	0
I_NZ_CP006738.1_Kp_3928732_3971719_00029	putative protein	0	0	0	0.000310893	0	0	0	0	0	6.0855e-06	0	0	0	0	2.52953e-05	0.000526165	0	0
I_NZ_CP006738.1_Kp_3928732_3971719_00044	hypothetical protein	0	0	0	0.000167404	0	0	0	0	0	1.82565e-05	0	0	0	0	0	0.000269397	0	0
I_NZ_CP007535.2_Ab_882_82972_00002	hypothetical protein	0.00378435	0	0	0	0	0	5.20562e-05	0	0	0	0	0	0.000841958	0	0	0	0	0
I_NZ_CP007535.2_Ab_882_82972_00004	hypothetical protein	0.000992617	0	0	0	0	0	5.20562e-05	0	0	0	0	0	0.000123213	0	0	0	0	0
I_NZ_CP007535.2_Ab_882_82972_00006	hypothetical protein	0.00297785	0	0	0	0	0	5.20562e-05	0	0	0	0	0	2.05356e-05	0	0	0	0	0
I_NZ_CP007535.2_Ab_882_82972_00009	hypothetical protein	0.000992617	0	0	0	0	0	5.20562e-05	0	0	0	0	0	2.05356e-05	0	0	0	0	0
I_NZ_CP007535.2_Ab_882_82972_00011	hypothetical protein	0.0035362	0	0	0	0	0	5.20562e-05	0	0	0	0	0	0.000410711	0	0	0	0	0
I_NZ_CP007535.2_Ab_882_82972_00012	hypothetical protein	0.00390843	0	0	0	0	0	5.20562e-05	0	0	0	0	0	0.000410711	0	0	0	0	0
I_NZ_CP007535.2_Ab_882_82972_00013	hypothetical protein	0.00390843	0	0	0	0	0	5.20562e-05	0	0	0	0	0	0.000410711	0	0	0	0	0
I_NZ_CP007535.2_Ab_882_82972_00014	hypothetical protein	0.00384639	0	0	0	0	0	5.20562e-05	0	0	0	0	0	0.000431247	0	0	0	0	0
I_NZ_CP007535.2_Ab_882_82972_00016	hypothetical protein	0.00397047	0	0	0	0	0	5.20562e-05	0	0	0	0	0	0.000410711	0	0	0	0	0
I_NZ_CP007535.2_Ab_882_82972_00017	hypothetical protein	0.00390843	0	0	0	0	0	5.20562e-05	0	0	0	0	0	0.000390176	0	0	0	0	0
I_NZ_CP007535.2_Ab_882_82972_00018	hypothetical protein	0.00390843	0	0	0	0	0	5.20562e-05	0	0	0	0	0	0.000390176	0	0	0	0	0
I_NZ_CP007535.2_Ab_882_82972_00019	hypothetical protein	0.00397047	0	0	0	0	0	5.20562e-05	0	0	0	0	0	0.000266962	0	0	0	0	0
I_NZ_CP007535.2_Ab_882_82972_00020	hypothetical protein	0.00397047	0	0	0	0	0	5.20562e-05	0	0	0	0	0	4.10711e-05	0	0	0	0	0
I_NZ_CP007535.2_Ab_882_82972_00021	hypothetical protein	0.00390843	0	0	0	0	0	5.20562e-05	0	0	0	0	0	4.10711e-05	0	0	0	0	0
I_NZ_CP007535.2_Ab_882_82972_00023	hypothetical protein	0.00403251	0	0	0	0	0	5.20562e-05	0	0	0	0	0	2.05356e-05	0	0	0	0	0
I_NZ_CP007535.2_Ab_882_82972_00025	hypothetical protein	0.00403251	0	0	0	0	0	5.20562e-05	0	0	0	0	0	2.05356e-05	0	0	0	0	0
I_NZ_CP007535.2_Ab_882_82972_00026	hypothetical protein	0.00403251	0	0	0	0	0	5.20562e-05	0	0	0	0	0	2.05356e-05	0	0	0	0	0
I_NZ_CP007535.2_Ab_882_82972_00027	hypothetical protein	0.00403251	0	0	0	0	0	5.20562e-05	0	0	0	0	0	2.05356e-05	0	0	0	0	0
I_NZ_CP007535.2_Ab_882_82972_00062	Protein UmuC	0.00186116	0	0	0	0	0	5.20562e-05	0	0	0	0	0	4.10711e-05	0	0	0	0	0
I_NZ_CP007535.2_Ab_882_82972_00063	hypothetical protein	0.00291581	0	0	0	0	0	5.20562e-05	0	0	0	0	0	8.21423e-05	0	0	0	0	0
I_NZ_CP007535.2_Ab_882_82972_00066	hypothetical protein	0.00148893	0	0	0	0	0	5.20562e-05	0	0	0	0	0	4.10711e-05	0	0	0	0	0
I_NZ_CP007535.2_Ab_882_82972_00067	hypothetical protein	0.00142689	0	0	0	0	0	5.20562e-05	0	0	0	0	0	2.05356e-05	0	0	0	0	0
I_NZ_CP007535.2_Ab_882_82972_00068	hypothetical protein	0.00155096	0	0	0	0	0	5.20562e-05	0	0	0	0	0	8.21423e-05	0	0	0	0	0
I_NZ_CP007535.2_Ab_882_82972_00069	hypothetical protein	0.00148893	0	0	0	0	0	5.20562e-05	0	0	0	0	0	2.05356e-05	0	0	0	0	0
I_NZ_CP007535.2_Ab_882_82972_00070	hypothetical protein	0.00148893	0	0	0	0	0	5.20562e-05	0	0	0	0	0	4.10711e-05	0	0	0	0	0
I_NZ_CP007535.2_Ab_882_82972_00071	hypothetical protein	0.00148893	0	0	0	0	0	5.20562e-05	0	0	0	0	0	2.05356e-05	0	0	0	0	0
I_NZ_CP008857.1_Pa_3167372_3354733_00023	hypothetical protein	0	0	0	0	0.00202587	0	0	0	0	0	0.00014817	0	0	0	0	0	0.000268428	0
I_NZ_CP008857.1_Pa_3167372_3354733_00050	hypothetical protein	0	0	0	0	0.00162069	0	0	0	0	0	0.00014817	0	0	0	0	0	0.000429484	0
I_NZ_CP008857.1_Pa_3167372_3354733_00106	Sporulation initiation inhibitor protein Soj	0	0	0	0	0.000307932	0	0	0	0	0	0.00014817	0	0	0	0	0	1.78952e-05	0
I_NZ_CP008857.1_Pa_337028_518057_00188	IS256 family transposase ISPa1328	0	0	0	0	0.000113449	0	0	0	0	0	0.00029634	0	0	0	0	0	3.57903e-05	0
I_NZ_CP008857.1_Pa_6659876_6716781_00008	hypothetical protein	0	0	0	0	6.48277e-05	0	0	0	0	9.12825e-05	0	0	0	0	0	1.2628e-05	0	0
I_NZ_CP008857.1_Pa_6659876_6716781_00016	Mercuric reductase	0	0	0.000280138	4.78297e-05	0.00105345	0	0.000208225	0	0.00153465	0.00135098	0.00044451	0	6.16067e-05	0	5.05906e-05	4.20932e-06	0.000125266	0
I_NZ_CP008857.1_Pa_6659876_6716781_00017	Mercuric transport protein MerC	0	0	0	2.39149e-05	8.10347e-05	0	0	0	0.000348784	0.000614636	0	0	0	0	0	4.20932e-06	3.57903e-05	0
I_NZ_CP008858.2_Pa_579103_621238_00042	hypothetical protein	0	0	0.000840415	0	0.00275518	0	0	0	0.000209271	0	0.00014817	0	0	0	0	0	1.78952e-05	0
I_NZ_CP008861.1_Pa_5526052_5580138_00011	IS1182 family transposase ISCfr1	0	0	0	2.39149e-05	0.000194483	0	0	0	0.000313906	0.000158223	0.00014817	0	0	0	0	1.68373e-05	0	0
I_NZ_CP008861.1_Pa_5526052_5580138_00038	hypothetical protein	0	0	0	0	0.000275518	0	0	0	3.48784e-05	0	0	0	0	0	0	0	0.000322113	0
I_NZ_CP008861.1_Pa_5526052_5580138_00039	IS21 family transposase ISPst3	0	0	0	0	0.000356552	0	0	0	6.97569e-05	0	0	0	0	0	0	0	0.000304218	0
I_NZ_CP008869.2_Pa_5440814_5533592_00053	IS30 family transposase ISPpu17	0	0	0	0	4.86208e-05	0	0	0	0	0	0.00014817	0	0	0	0	0	1.78952e-05	0
I_NZ_CP008870.2_Pa_5718000_5759506_00025	HTH-type transcriptional regulator CueR	0	0	0.000186759	4.78297e-05	6.48277e-05	0	5.20562e-05	0	0.000104635	6.0855e-06	0.00014817	0	0	0	2.52953e-05	0	0	0
I_NZ_CP008870.2_Pa_79526_139134_00036	hypothetical protein	0	0	0	0	8.10347e-05	0	0	0	0.000104635	0	0	0	0	0	2.52953e-05	0	0	0
I_NZ_CP008870.2_Pa_79526_139134_00037	hypothetical protein	0	0	0	0	8.10347e-05	0	0	0	0.000104635	0	0	0	0	0	2.52953e-05	0	0	0
I_NZ_CP008870.2_Pa_79526_139134_00041	hypothetical protein	0	0	0	0	0.000113449	0	0	0	6.97569e-05	0	0	0	0	0	0	0	0.000161057	0
I_NZ_CP008871.2_Pa_4688118_4790944_00007	Replicative DNA helicase	0	0	0	0	0.00204207	0	0	0	0	0	0.00014817	0	0	0	0	0	0.000214742	0
I_NZ_CP008871.2_Pa_4688118_4790944_00059	hypothetical protein	0	0	0	0	0.000113449	0	0	0	0	0	0.00014817	0	0	0	0	0	5.36855e-05	0
I_NZ_CP008871.2_Pa_4688118_4790944_00060	Tyrosine recombinase XerC	0	0	0	0	0.000113449	0	0	0	0	0	0.00014817	0	0	0	0	0	5.36855e-05	0
I_NZ_CP008871.2_Pa_4688118_4790944_00071	Tyrosine recombinase XerC	0	0	0	0	0.000259311	0	0	0	0	0	0.00044451	0	0	0	0	0	1.78952e-05	0
I_NZ_CP008897.1_En_2821715_2856074_00007	IS30 family transposase IS30	0	0	0.000373518	0	0	0	0	0	3.48784e-05	3.6513e-05	0	0	0	0	0.000354135	0	0	0
I_NZ_CP008897.1_En_2821715_2856074_00009	IS110 family transposase ISEc21	0	0	0.000186759	7.17446e-05	0	0	0	0	0.000174392	0.000638978	0	0	0	0	0.000354135	4.20932e-06	0	0
I_NZ_CP008897.1_En_2821715_2856074_00015	hypothetical protein	0	0	0.000560276	0	0	0	0	0	0	0.000352959	0	0	0	0	2.52953e-05	0	0	0
I_NZ_CP008897.1_En_2821715_2856074_00016	hypothetical protein	0	0	0.000560276	0	0	0	0	0	0	0.000328617	0	0	0	0	2.52953e-05	0	0	0
I_NZ_CP008897.1_En_2821715_2856074_00018	hypothetical protein	0	0	0.000466897	0	0	0	0	0	0	0.000340788	0	0	0	0	2.52953e-05	0	0	0
I_NZ_CP008929.1_Kp_5159264_5261862_00026	hypothetical protein	0	0	9.33794e-05	0.000167404	0	0	0	0	0.000104635	0.00102236	0	0	0	0	0.000202363	6.31398e-05	0	0
I_NZ_CP008929.1_Kp_5159264_5261862_00027	IS66 family transposase ISEc23	0	0	9.33794e-05	0.000143489	0	0	0	0	0.000139514	0.00103454	0	0	0	0	5.05906e-05	3.78839e-05	0	0
I_NZ_CP008929.1_Kp_5159264_5261862_00049	hypothetical protein	0	0	0	9.56595e-05	0	0	0	0	0	3.6513e-05	0	0	0	0	0	4.20932e-06	0	0
I_NZ_CP008929.1_Kp_5159264_5261862_00050	hypothetical protein	0	0	0	0.000119574	0	0	0	0	6.97569e-05	6.0855e-05	0	0	0	0	5.05906e-05	8.41864e-06	0	0
I_NZ_CP009208.1_Kp_2779254_2831727_00026	hypothetical protein	0	0	9.33794e-05	7.17446e-05	0	0	0	0	0	0.000267762	0	0	0	0	0	4.20932e-06	0	0
I_NZ_CP009256.1_Ab_2592011_2646387_00069	hypothetical protein	0.00372232	0	0	0	0	0	0.000104112	0	0	0	0	0	0.00517496	0	0	0	0	0
I_NZ_CP009257.1_Ab_1092692_1147839_00003	IS5 family transposase ISAba27	0.000372232	0	0	0	0	0	0.000104112	0	0	0	0	0	6.16067e-05	0	0	0	0	0
I_NZ_CP009257.1_Ab_1092692_1147839_00004	IS5 family transposase ISAba27	0.000496309	0	0	0	0	0	0.000156169	0	0	0	0	0	0.000123213	0	0	0	0	0
I_NZ_CP009257.1_Ab_1092692_1147839_00020	hypothetical protein	0.00086854	0	0	0	0	0	5.20562e-05	0	0	0	0	0	0.000759816	0	0	0	0	0
[truncated: 1,071 more rows]

## Sheet: widespread_prots-spe-nor
Representative	Product_prokka	ICEs_Ab	ICEs_Ef	ICEs_En	ICEs_Kp	ICEs_Pa	ICEs_Sa	Pla_Ab	Pla_Ef	Pla_En	Pla_Kp	Pla_Pa	Pla_Sa	Ph_Ab	Ph_Ef	Ph_En	Ph_Kp	Ph_Pa	Ph_Sa
[truncated: 426 more rows]
